# Supplementary material for: Mendelian randomization analyses clarify the effects of height on cardiovascular diseases
Source: PLoS One. 2024 Jul 3;19(7):e0298786. doi: 10.1371/journal.pone.0298786 (PMC11221663; doi:10.1371/journal.pone.0298786)
Supplement: S1 Table — (XLSX) [file pone.0298786.s003.xlsx]

## Sheet: STable1
Trait	PubMedID	Publication_year	Total_sample_size	N_cases	N_controls	GWAS_covariates	N_UKBB_samples	Notes
Height	30124842	2018	693529 (mean)			age, sex, 10 PCs, recruitment center, genotyping batch	456426
Height, rare variants	28146470	2017	634126			age, sex, PCs, recruitment center	120286
Coronary artery disease	29212778	2018	547261	122733	424528	age, sex, 30 PCs, genotyping array	296525
Body mass index	30124842	2018	681275 (mean)			age, sex, 10 PCs, recruitment center, genotyping batch	456426
LDL	30275531	2018	215196			age, age^2, sex, 4 PCs	0
Triglycerides	30275531	2018	211491			age, age^2, sex, 4 PCs	0
Systolic blood pressure	30224653	2018	757601			age, age^2, sex, BMI, array	458577
Diastolic blood pressure	30224653	2018	757601			age, age^2, sex, BMI, array	458577
Waist-hip ratio	25673412	2015	142762			age, age^2, study-specific covariates if necessary -- residuals calculated for men and women separately	0
Smoking initiation	30643251	2019	1232091	557337	674754	PCs	383631	Doesn't mention what other covariates specifically (Methods)
Alcohol (drinks per week)	30643251	2019	941280			PCs	311126	Doesn't mention what other covariates specifically (Methods)
Lung function (FEV1 and FVC)	30804560	2019	400102			age, age^2, sex, height, smoking status	321047
Educational attainment	30038396	2018	1131881			20 PCs, genotyping batch	442183	Doesn't mention other covariates (S Table 19)
Birth weight	31043758	2019	321223			Sex, birth year, genotyping array	217397
Physical activity	30531941	2018	91105			age, age^2, genotyping array, assessment center, season of wear	91105
Ischemic stroke	29531354	2018	521612	67162	454450	age and sex at minimum for all cohorts	0
Abdominal aortic aneurysm	32981348	2020	144970	5002	139968	age, sex, 5 PCs	0
Venous thromboembolism (MVP EUR-only data, not UK Biobank data)	31676865	2019	190266	8929	181337	age, sex, 5 PCs	0
Atrial fibrillation	29892015	2018	588190	65446	522744	age, sex, age at first visit, genotyping array, 10 PCs	351017	Data set is largely individuals of european ancestry but includes small amounts of other ancestries
