# Supplementary material for: Mendelian randomization analyses clarify the effects of height on cardiovascular diseases
Source: PLoS One. 2024 Jul 3;19(7):e0298786. doi: 10.1371/journal.pone.0298786 (PMC11221663; doi:10.1371/journal.pone.0298786)
Supplement: S2 Table — (XLSX) [file pone.0298786.s004.xlsx]

## Sheet: STable2
SNP	Chromosome_hg19	Position_hg19	Effect_Allele	Other_Allele	Effect_Allele_Freq	Beta	SE	P	N	Source	LD_proxy	MVMR_CAD	MVMR_other_cardiovascular
rs385039	1	2077409	A	G	0.7195	-0.0205	0.0016	9.2e-38	708685	Yengo_2018	No	Yes	Yes
rs12743493	1	2224836	A	G	0.3761	0.0139	0.0016	4.9e-19	632067	Yengo_2018	No	Yes	Yes
rs10909940	1	3316756	A	G	0.3487	0.0113	0.0015	5.8e-14	684962	Yengo_2018	No	Yes	Yes
rs17404435	1	3766286	T	G	0.6826	-0.0091	0.0015	2.6e-09	708798	Yengo_2018	No	Yes	Yes
rs12046884	1	6594561	A	G	0.1104	-0.015	0.0022	2.9e-11	708672	Yengo_2018	No	Yes	Yes
rs28624	1	8084355	A	C	0.8242	-0.0164	0.0018	6.4e-19	707937	Yengo_2018	No	Yes	Yes
rs11581328	1	8507773	A	G	0.2219	0.0158	0.0018	2.2e-18	685905	Yengo_2018	No	Yes	Yes
rs743973	1	9260900	A	C	0.6075	0.0116	0.0015	5e-15	696419	Yengo_2018	No	Yes	Yes
rs2239560	1	9304731	A	G	0.1511	0.0269	0.002	1e-39	696549	Yengo_2018	No	Yes	Yes
rs11590326	1	9339205	A	G	0.2757	-0.0156	0.0016	2.7e-22	695035	Yengo_2018	No	Yes	Yes
rs17393468	1	9438540	T	C	0.8258	0.0124	0.0019	1.2e-10	687695	Yengo_2018	No	Yes	Yes
rs10157778	1	9542612	A	G	0.3732	0.014	0.0015	2.2e-21	702108	Yengo_2018	No	Yes	Yes
rs6661326	1	10242231	T	C	0.5982	-0.0108	0.0014	6.9e-14	707458	Yengo_2018	No	Yes	Yes
rs17396340	1	10286176	A	G	0.1272	0.025	0.0021	9.5e-32	708531	Yengo_2018	No	Yes	Yes
rs742824	1	11274022	A	G	0.7072	-0.019	0.0016	6.1e-34	708940	Yengo_2018	No	Yes	Yes
rs164867	1	13868527	A	G	0.2025	0.0118	0.0018	4.8e-11	702430	Yengo_2018	No	Yes	Yes
rs1739843	1	16343254	T	C	0.4045	-0.0092	0.0014	2.4e-10	708349	Yengo_2018	No	Yes	Yes
rs696606	1	16828640	A	G	0.5237	-0.0083	0.0015	2.5e-08	668857	Yengo_2018	No	Yes	Yes
rs1472565	1	19755030	T	C	0.5408	0.0187	0.0014	1.3e-39	704069	Yengo_2018	No	No	No
rs212525	1	21584585	A	G	0.4069	-0.0207	0.0014	2.5e-46	709613	Yengo_2018	No	Yes	Yes
rs3121206	1	21907604	A	G	0.7988	0.0108	0.0018	3.2e-09	687830	Yengo_2018	No	Yes	Yes
rs6688119	1	22270907	T	C	0.6142	-0.0123	0.0015	2.2e-16	702105	Yengo_2018	No	Yes	Yes
rs7542242	1	22477493	T	C	0.3345	-0.0202	0.0016	2.8e-38	688810	Yengo_2018	No	No	No
rs12734979	1	22522927	T	C	0.7482	-0.0155	0.0017	1.7e-20	695735	Yengo_2018	No	Yes	Yes
rs1571466	1	23449183	T	C	0.5588	0.0191	0.0014	3.8e-41	709174	Yengo_2018	No	Yes	No
rs10903108	1	25188940	T	G	0.3386	0.0146	0.0015	3.1e-22	701967	Yengo_2018	No	Yes	Yes
rs2135756	1	25279180	T	C	0.5053	-0.0098	0.0014	7.6e-12	694276	Yengo_2018	No	Yes	Yes
rs11248974	1	25378513	T	C	0.276	0.0177	0.0016	3.2e-29	707465	Yengo_2018	No	Yes	Yes
rs926438	1	25753638	T	C	0.5584	0.0107	0.0014	5.5e-14	708383	Yengo_2018	No	Yes	Yes
rs6686366	1	26136452	A	C	0.2147	-0.011	0.0017	2.4e-10	704901	Yengo_2018	No	No	No
rs17163588	1	26450009	T	C	0.1812	0.0264	0.0019	5.8e-46	709665	Yengo_2018	No	Yes	Yes
rs2219320	1	26803430	T	C	0.7423	0.0255	0.0016	2.4e-54	703754	Yengo_2018	No	Yes	Yes
rs12735646	1	27078366	A	G	0.07595	0.0231	0.0026	5e-19	697260	Yengo_2018	No	Yes	Yes
rs17340752	1	29070856	A	G	0.7668	-0.0148	0.0017	6.1e-18	687329	Yengo_2018	No	Yes	Yes
rs2292989	1	32135773	A	G	0.6438	0.015	0.0015	8.2e-24	704041	Yengo_2018	No	Yes	Yes
rs682654	1	32371523	A	C	0.1413	0.0311	0.0021	1.4e-50	707535	Yengo_2018	Yes	Yes	Yes
rs4653017	1	33776728	T	C	0.6818	0.0135	0.0015	9.6e-19	701637	Yengo_2018	No	Yes	Yes
rs12116935	1	36789546	A	G	0.6182	0.0122	0.0015	1e-16	707795	Yengo_2018	No	Yes	Yes
rs7544462	1	37962756	A	C	0.91908	0.0299	0.0026	2.5e-31	701016	Yengo_2018	No	Yes	Yes
rs4072980	1	38456106	A	G	0.418	0.02	0.0015	3.5e-42	703797	Yengo_2018	No	Yes	Yes
rs2275767	1	39945297	T	C	0.6555	-0.0107	0.0015	1e-12	709101	Yengo_2018	No	No	No
rs12121804	1	40761848	A	G	0.7361	-0.0112	0.0016	6.6e-12	706531	Yengo_2018	No	Yes	Yes
rs11207870	1	40789927	T	C	0.1749	-0.0255	0.0018	2.1e-43	707127	Yengo_2018	No	Yes	Yes
rs6678816	1	41485589	T	G	0.2184	0.0399	0.0017	4.1e-119	709246	Yengo_2018	No	Yes	Yes
rs143365597	1	41540902	A	G	0.0047	0.181	0.014	1.35e-36	591855	Marouli_2017	No	No	No
rs114233776	1	41618297	A	G	0.006	-0.116	0.012	1.8e-22	612339	Marouli_2017	No	No	No
rs349427	1	42245081	T	C	0.4308	-0.0098	0.0014	6.2e-12	702753	Yengo_2018	No	Yes	Yes
rs2786481	1	42341665	T	G	0.179	0.0209	0.0019	1.6e-28	705721	Yengo_2018	No	Yes	Yes
rs2297976	1	43415465	T	G	0.1836	0.0115	0.0019	8.8e-10	708598	Yengo_2018	No	Yes	Yes
rs2782641	1	44013355	A	G	0.6118	-0.0114	0.0015	8.4e-15	699860	Yengo_2018	No	Yes	Yes
rs2230659	1	46078884	T	C	0.6958	-0.0173	0.0015	6.6e-29	709544	Yengo_2018	No	Yes	Yes
rs12855	1	51440093	T	C	0.09255	0.0436	0.0025	1.4e-68	708715	Yengo_2018	No	Yes	Yes
rs6672470	1	53085337	T	C	0.0687	0.0172	0.003	5.5e-09	694428	Yengo_2018	No	Yes	Yes
rs7523761	1	53250915	T	C	0.5881	-0.0107	0.0014	8.5e-14	709250	Yengo_2018	No	Yes	Yes
rs12096165	1	53518049	T	G	0.94732	0.0247	0.0033	1.6e-13	704185	Yengo_2018	No	Yes	Yes
rs17387330	1	54119578	A	G	0.3237	0.0155	0.0015	1.5e-24	705199	Yengo_2018	No	Yes	Yes
rs4244644	1	54883163	T	C	0.4798	-0.0151	0.0014	1.8e-26	709449	Yengo_2018	No	Yes	Yes
rs6691924	1	54954245	T	C	0.8873	0.0278	0.0023	5.2e-34	700695	Yengo_2018	No	Yes	Yes
rs6666716	1	55327492	T	C	0.7281	0.0104	0.0016	1.1e-10	704320	Yengo_2018	No	Yes	Yes
rs709397	1	56090323	T	C	0.5244	-0.0103	0.0014	4.9e-13	703502	Yengo_2018	No	Yes	Yes
rs778417	1	56644567	T	C	0.7809	-0.0187	0.0017	7e-28	708617	Yengo_2018	No	Yes	Yes
rs1361823	1	56990399	A	G	0.2151	-0.0106	0.0017	7.6e-10	702357	Yengo_2018	No	Yes	Yes
rs3015321	1	59305996	A	G	0.6635	-0.0097	0.0015	1.2e-10	706749	Yengo_2018	No	Yes	Yes
rs835362	1	59813880	A	G	0.1189	0.0131	0.0021	8.2e-10	708938	Yengo_2018	No	Yes	Yes
rs670318	1	63727542	T	C	0.04707	-0.0257	0.0034	2.1e-14	687209	Yengo_2018	No	Yes	Yes
rs12067831	1	63861013	T	G	0.6727	0.0089	0.0015	4.1e-09	701539	Yengo_2018	No	Yes	Yes
rs17497947	1	67457199	T	G	0.2001	-0.02	0.0017	2e-30	709590	Yengo_2018	No	Yes	Yes
rs344916	1	68142619	A	G	0.7753	-0.0099	0.0017	1.3e-08	705985	Yengo_2018	No	Yes	Yes
rs11209745	1	71537943	A	G	0.7361	-0.0148	0.0016	2.5e-20	708900	Yengo_2018	No	Yes	Yes
rs6691430	1	73115205	A	G	0.255	0.0104	0.0016	2.3e-10	702092	Yengo_2018	No	Yes	Yes
rs7545219	1	76527518	T	C	0.3966	0.0108	0.0015	1.3e-13	701867	Yengo_2018	No	Yes	Yes
rs12035349	1	77557339	A	G	0.8705	-0.0169	0.0022	1.5e-14	678826	Yengo_2018	No	Yes	Yes
rs17391694	1	78623626	T	C	0.1189	0.0343	0.0021	1.3e-57	684424	Yengo_2018	No	Yes	Yes
rs12743049	1	85897386	A	G	0.2084	-0.0154	0.0017	7.1e-19	709656	Yengo_2018	No	Yes	Yes
rs11161635	1	86008940	T	C	0.7551	-0.0131	0.0017	3.4e-15	693777	Yengo_2018	No	No	No
rs1842579	1	86289082	T	C	0.4375	-0.0139	0.0014	4.3e-22	708850	Yengo_2018	No	Yes	Yes
rs12076366	1	86621453	T	G	0.91289	0.0198	0.0025	1.5e-15	695935	Yengo_2018	No	Yes	Yes
rs17363646	1	86823503	A	G	0.8581	-0.0136	0.002	2.8e-11	708589	Yengo_2018	No	No	No
rs548440	1	87312631	T	C	0.831	0.0107	0.0019	2.5e-08	704714	Yengo_2018	No	Yes	Yes
rs1002436	1	89146852	A	G	0.4368	-0.0266	0.0014	1e-76	709177	Yengo_2018	No	Yes	Yes
rs7525985	1	89460948	T	C	0.4456	-0.0126	0.0014	2.7e-18	703143	Yengo_2018	No	Yes	Yes
rs12032393	1	90179532	A	G	0.8558	-0.0119	0.002	5e-09	709518	Yengo_2018	No	Yes	Yes
rs6662366	1	91230809	A	G	0.6959	0.0094	0.0016	1.3e-09	708729	Yengo_2018	No	Yes	Yes
rs12076549	1	92201699	A	C	0.4095	0.0096	0.0015	4.6e-11	693455	Yengo_2018	No	Yes	Yes
rs284182	1	92228645	A	G	0.8209	-0.0147	0.0019	7.7e-15	704645	Yengo_2018	No	No	No
rs4847370	1	93259193	T	C	0.8961	0.0238	0.0023	3.6e-24	707502	Yengo_2018	No	Yes	Yes
rs12733767	1	93383672	T	C	0.1042	-0.0235	0.0024	9.5e-23	686148	Yengo_2018	No	Yes	Yes
rs945631	1	93426167	A	G	0.04362	0.0404	0.0039	9.7e-26	682277	Yengo_2018	No	Yes	Yes
rs698927	1	93836218	A	C	0.8172	-0.0179	0.0018	1.6e-22	709119	Yengo_2018	No	Yes	Yes
rs1327589	1	102390702	A	G	0.4477	0.0087	0.0014	1.5e-09	708898	Yengo_2018	No	Yes	Yes
rs12144747	1	103229485	T	C	0.8045	-0.014	0.0018	8.3e-15	703044	Yengo_2018	No	Yes	Yes
rs7517682	1	103519589	A	G	0.5778	-0.0241	0.0014	7.4e-63	705867	Yengo_2018	No	Yes	Yes
rs12740374	1	109817590	T	G	0.2246	0.0159	0.0017	1.4e-20	709307	Yengo_2018	No	Yes	Yes
rs12130243	1	113169667	T	G	0.802	0.0228	0.0017	4.5e-39	709430	Yengo_2018	No	Yes	Yes
rs1321666	1	118492052	T	C	0.5133	-0.0105	0.0014	1.7e-13	700607	Yengo_2018	No	No	No
rs17038164	1	118862669	T	C	0.7543	0.0419	0.0016	4.7e-146	707701	Yengo_2018	No	Yes	Yes
rs61730011	1	119427467	C	A	0.0436	-0.058	0.005	2.79e-36	621267	Marouli_2017	No	No	No
rs11576360	1	146740576	A	G	0.8747	0.0237	0.0021	1.3e-28	709467	Yengo_2018	No	Yes	No
rs6695965	1	147060091	T	C	0.8932	0.0185	0.0024	8.4e-15	708356	Yengo_2018	No	Yes	Yes
rs12129752	1	147099287	T	G	0.1068	0.0166	0.0024	4.2e-12	709134	Yengo_2018	Yes	Yes	No
rs145659444	1	149902342	T	C	0.0068	0.073	0.012	3.03e-10	602837	Marouli_2017	No	No	No
rs11205303	1	149906413	T	C	0.5918	-0.049	0.0015	2.8e-236	686337	Yengo_2018	No	Yes	Yes
rs12022725	1	150000165	A	G	0.3434	-0.0106	0.0015	1.6e-12	703919	Yengo_2018	No	Yes	Yes
rs267738	1	150940625	T	G	0.7905	0.0115	0.0017	2.3e-11	709422	Yengo_2018	No	Yes	Yes
rs6684154	1	150981225	A	C	0.01368	0.0765	0.006	9.2e-37	668695	Yengo_2018	No	Yes	Yes
rs2298265	1	151259043	T	C	0.1161	-0.0265	0.0023	9.1e-32	709656	Yengo_2018	No	Yes	Yes
rs11204828	1	151458193	T	C	0.8264	0.0137	0.0019	1.3e-12	707803	Yengo_2018	No	Yes	Yes
rs3811418	1	151805049	A	G	0.8797	-0.0146	0.0021	9.2e-12	699117	Yengo_2018	No	Yes	Yes
rs9426902	1	153718746	A	G	0.4211	-0.0114	0.0014	2.9e-15	707799	Yengo_2018	No	Yes	Yes
rs962242	1	154592140	T	C	0.774	-0.014	0.0017	2e-16	705288	Yengo_2018	No	Yes	Yes
rs905938	1	154991389	T	C	0.7325	-0.0191	0.0016	1.7e-31	702156	Yengo_2018	No	Yes	Yes
rs476000	1	156106369	A	G	0.06887	0.0245	0.0029	2.2e-17	708768	Yengo_2018	No	Yes	Yes
rs2072499	1	156169610	A	G	0.6406	-0.0085	0.0015	1.2e-08	703319	Yengo_2018	No	Yes	Yes
rs11264486	1	156455173	A	G	0.6648	-0.0117	0.0015	5.3e-15	707743	Yengo_2018	Yes	Yes	Yes
rs1572416	1	156952054	A	C	0.1748	-0.0119	0.0018	1.3e-10	709543	Yengo_2018	No	Yes	Yes
rs12744299	1	160392154	A	G	0.7098	0.0114	0.0016	5.7e-13	705533	Yengo_2018	No	Yes	Yes
rs7542129	1	162651955	T	C	0.90558	-0.0169	0.0024	2.3e-12	707886	Yengo_2018	Yes	Yes	Yes
rs184038	1	165512828	T	C	0.03596	-0.0249	0.004	7.4e-10	689563	Yengo_2018	Yes	Yes	Yes
rs4147594	1	165600606	T	C	0.4788	-0.0093	0.0014	9.8e-11	702844	Yengo_2018	No	Yes	Yes
rs4657698	1	167679398	T	C	0.94919	-0.0192	0.0031	8.1e-10	708404	Yengo_2018	No	Yes	Yes
rs10919470	1	170762680	A	G	0.3016	0.0171	0.0015	1.3e-28	706986	Yengo_2018	No	Yes	Yes
rs16864515	1	171435542	A	C	0.09273	-0.0142	0.0024	3.5e-09	707535	Yengo_2018	No	Yes	Yes
rs12075079	1	172219995	A	G	0.7878	-0.045	0.0017	9e-149	709523	Yengo_2018	No	Yes	Yes
rs2255707	1	172254777	A	G	0.03771	-0.0321	0.0039	2.2e-16	709148	Yengo_2018	No	Yes	Yes
rs17369123	1	172355841	T	C	0.1819	0.0269	0.0018	1.6e-49	709593	Yengo_2018	No	Yes	Yes
rs6691053	1	173868955	T	C	0.2136	0.0112	0.0017	1e-10	705820	Yengo_2018	No	Yes	Yes
rs6690229	1	175086461	A	G	0.4	0.0084	0.0015	7.9e-09	705597	Yengo_2018	No	Yes	Yes
rs12028567	1	176378828	T	C	0.5824	-0.0118	0.0014	3.2e-16	707037	Yengo_2018	No	No	No
rs1014719	1	176802766	T	G	0.5591	0.0281	0.0014	1.5e-86	707015	Yengo_2018	No	Yes	Yes
rs12094387	1	176819875	T	C	0.7964	0.0148	0.0017	1.8e-17	709059	Yengo_2018	No	Yes	Yes
rs410589	1	179232077	A	G	0.6919	-0.0106	0.0015	5.9e-12	702614	Yengo_2018	No	Yes	Yes
rs4652527	1	180725342	A	G	0.3956	-0.0091	0.0016	1.1e-08	528333	Yengo_2018	No	No	No
rs79485039	1	180886140	T	C	0.0282	0.0327	0.0055	2.63e-09	607431	Marouli_2017	No	No	No
rs3795503	1	180905694	T	C	0.3216	0.0162	0.0016	2.2e-24	636981	Yengo_2018	No	Yes	Yes
rs10797829	1	183033228	A	G	0.4649	0.019	0.0014	3.1e-40	709223	Yengo_2018	No	Yes	Yes
rs144712473	1	183495812	G	A	0.0067	-0.083	0.011	1.61e-14	630334	Marouli_2017	No	No	No
rs10797923	1	183901966	T	C	0.6969	-0.0122	0.0015	3.6e-15	702321	Yengo_2018	No	Yes	Yes
rs2986559	1	183949180	A	G	0.1691	-0.0211	0.0018	3.4e-30	707683	Yengo_2018	No	Yes	Yes
rs3814333	1	184007119	T	C	0.3129	0.0456	0.0015	4e-192	700613	Yengo_2018	No	Yes	Yes
rs1938376	1	198151143	A	G	0.9061	0.0169	0.0025	1.3e-11	709454	Yengo_2018	No	Yes	Yes
rs7528943	1	199797615	T	C	0.5859	0.0119	0.0014	2e-16	704563	Yengo_2018	No	Yes	Yes
rs2737662	1	200055867	T	G	0.5116	-0.0097	0.0014	8.5e-12	708807	Yengo_2018	No	Yes	Yes
rs2245987	1	200146928	T	C	0.2969	-0.012	0.0016	1.9e-14	694018	Yengo_2018	Yes	Yes	Yes
rs7354862	1	200265345	T	C	0.6699	0.0093	0.0015	1.3e-09	702887	Yengo_2018	No	Yes	Yes
rs239980	1	201722102	T	C	0.8119	-0.0114	0.0019	7.1e-10	697248	Yengo_2018	No	No	No
rs4951022	1	203784993	T	C	0.7271	-0.015	0.0016	2.4e-21	709594	Yengo_2018	No	Yes	Yes
rs7540438	1	204279027	T	C	0.1753	-0.0102	0.0018	3.1e-08	707808	Yengo_2018	No	Yes	Yes
rs823114	1	205719532	A	G	0.5458	-0.0182	0.0014	1.7e-37	708720	Yengo_2018	No	Yes	Yes
rs1044145	1	207217359	T	C	0.4447	0.0113	0.0014	4e-15	702753	Yengo_2018	No	Yes	Yes
rs4844620	1	207980901	A	G	0.2233	0.0107	0.0017	8.5e-10	704224	Yengo_2018	No	Yes	Yes
rs2970592	1	212220847	A	G	0.5923	0.0151	0.0014	1.3e-25	709641	Yengo_2018	No	Yes	Yes
rs351385	1	212421629	A	G	0.4121	0.0134	0.0014	1.6e-20	708498	Yengo_2018	Yes	Yes	Yes
rs6540832	1	214627139	A	G	0.3982	-0.0221	0.0015	7.3e-50	698566	Yengo_2018	No	Yes	Yes
rs10864136	1	215038587	A	G	0.4098	-0.0126	0.0015	2.5e-17	696329	Yengo_2018	No	Yes	Yes
rs10779651	1	215345938	T	C	0.7278	-0.0089	0.0016	2.6e-08	708120	Yengo_2018	No	Yes	Yes
rs6683674	1	217685198	A	G	0.01087	-0.0354	0.0061	6.1e-09	689847	Yengo_2018	No	Yes	Yes
rs1397180	1	218021662	A	G	0.553	-0.0121	0.0014	7e-17	692499	Yengo_2018	No	Yes	Yes
rs6658835	1	218520995	A	G	0.7358	-0.0214	0.0016	4e-40	699986	Yengo_2018	No	Yes	Yes
rs991967	1	218615451	A	C	0.716	-0.0368	0.0016	2.9e-122	708715	Yengo_2018	No	Yes	Yes
rs17571367	1	218884573	T	C	0.93078	-0.0217	0.0029	4.6e-14	695502	Yengo_2018	Yes	Yes	Yes
rs2378017	1	218963142	A	G	0.315	-0.0212	0.0015	2.4e-43	706281	Yengo_2018	No	Yes	Yes
rs11118178	1	219104226	T	C	0.1622	-0.0153	0.002	7.9e-15	691226	Yengo_2018	No	Yes	Yes
rs17526679	1	219554317	A	G	0.117	0.0131	0.0022	3.6e-09	708414	Yengo_2018	No	Yes	Yes
rs10746387	1	219787214	A	G	0.5435	0.0179	0.0014	2.7e-36	708766	Yengo_2018	Yes	Yes	Yes
rs17551179	1	219969217	T	C	0.1986	-0.0109	0.0018	6.4e-10	706667	Yengo_2018	No	Yes	Yes
rs2807848	1	221010513	T	G	0.676	-0.0095	0.0015	4.8e-10	702889	Yengo_2018	No	Yes	Yes
rs4595370	1	221298122	A	G	0.3016	0.0194	0.0015	8.2e-36	708177	Yengo_2018	No	Yes	Yes
rs10863632	1	221696457	A	G	0.6855	-0.0084	0.0015	4.3e-08	707016	Yengo_2018	No	Yes	Yes
rs144673025	1	223178026	C	T	0.0077	-0.081	0.011	1.27e-14	634024	Marouli_2017	No	No	No
rs10916617	1	224637070	T	C	0.2177	-0.0221	0.0017	1.2e-37	708920	Yengo_2018	No	Yes	Yes
rs2615075	1	225934295	A	G	0.6254	-0.0098	0.0015	3.1e-11	700104	Yengo_2018	No	Yes	Yes
rs2802267	1	227078955	T	C	0.225	0.0107	0.0017	3.7e-10	697572	Yengo_2018	No	No	No
rs12081061	1	227525760	A	G	0.7425	-0.0134	0.0016	3.7e-16	700559	Yengo_2018	No	Yes	Yes
rs12120182	1	227814332	A	G	0.1832	-0.0379	0.0018	1.6e-98	708511	Yengo_2018	No	Yes	Yes
rs3820623	1	228107262	A	G	0.187	-0.0149	0.0018	3.3e-16	686173	Yengo_2018	No	Yes	Yes
rs11585206	1	228824848	T	C	0.1858	-0.0112	0.0018	8.4e-10	709521	Yengo_2018	No	Yes	Yes
rs11122624	1	231067236	T	C	0.5148	0.0102	0.0014	6.5e-13	705455	Yengo_2018	No	Yes	Yes
rs7541554	1	234763265	A	G	0.6614	-0.012	0.0015	8.3e-16	708855	Yengo_2018	No	Yes	Yes
rs946027	1	235346286	T	C	0.6508	0.0144	0.0015	9.4e-22	702476	Yengo_2018	No	Yes	Yes
rs10926168	1	240376531	A	G	0.6006	-0.0093	0.0014	1.1e-10	706111	Yengo_2018	No	Yes	Yes
rs4658574	1	243650716	T	C	0.7725	-0.0159	0.0017	5.6e-21	700398	Yengo_2018	No	Yes	Yes
rs10205435	2	230442	T	C	0.3084	-0.016	0.0015	5.6e-25	706211	Yengo_2018	No	Yes	Yes
rs13405352	2	1518726	T	C	0.1607	-0.0107	0.0019	3.7e-08	709600	Yengo_2018	No	Yes	Yes
rs17038954	2	1645673	T	C	0.06688	0.03	0.003	4.7e-24	706294	Yengo_2018	No	Yes	Yes
rs736870	2	1748702	T	C	0.7272	-0.0158	0.0016	1.1e-22	701846	Yengo_2018	No	Yes	Yes
rs10206204	2	5825923	T	G	0.5833	-0.0097	0.0014	2.4e-11	691502	Yengo_2018	No	Yes	Yes
rs3922853	2	5830599	A	C	0.1728	-0.0159	0.0019	2.1e-16	644888	Yengo_2018	No	Yes	Yes
rs12623864	2	6421045	A	G	0.5419	0.0105	0.0014	2.4e-13	708890	Yengo_2018	No	Yes	Yes
rs12475630	2	9634381	T	C	0.3086	0.0155	0.0015	8.7e-24	707398	Yengo_2018	No	Yes	Yes
rs3885668	2	10178479	T	C	0.5714	-0.022	0.0014	9.9e-53	702873	Yengo_2018	No	Yes	Yes
rs6705170	2	11502656	A	G	0.4318	0.0106	0.0014	1.4e-13	700523	Yengo_2018	No	Yes	Yes
rs2304402	2	11774324	A	G	0.5027	0.0083	0.0014	8.9e-09	692494	Yengo_2018	No	Yes	Yes
rs6432244	2	12129329	T	C	0.6332	0.0142	0.0015	6.1e-21	699058	Yengo_2018	No	Yes	No
rs6735681	2	16123173	T	C	0.90043	0.0219	0.0024	1e-19	628459	Yengo_2018	No	Yes	Yes
rs300152	2	17986683	T	G	0.2074	-0.0129	0.0018	8.8e-13	701020	Yengo_2018	No	Yes	Yes
rs3761715	2	18583011	T	C	0.8157	0.0138	0.0018	4e-14	708485	Yengo_2018	No	Yes	Yes
rs9677265	2	18695331	A	G	0.6304	0.0088	0.0015	5.8e-09	680855	Yengo_2018	No	Yes	Yes
rs13398721	2	19629304	T	C	0.8646	0.0159	0.0021	3.1e-14	708082	Yengo_2018	No	Yes	Yes
rs6732272	2	20042817	T	C	0.4129	-0.0114	0.0014	2.1e-15	708311	Yengo_2018	No	Yes	Yes
rs52826764	2	20205541	T	C	0.0268	-0.076	0.006	3.74e-41	612765	Marouli_2017	No	No	No
rs10179429	2	20524350	T	C	0.04391	0.0258	0.0037	5e-12	692492	Yengo_2018	No	Yes	Yes
rs10495709	2	20928042	T	C	0.7362	-0.0101	0.0016	2.6e-10	706144	Yengo_2018	No	Yes	Yes
rs13386930	2	23871024	A	G	0.1467	0.0168	0.0021	4.7e-15	665472	Yengo_2018	No	Yes	Yes
rs12105433	2	23904703	A	G	0.03736	-0.0432	0.0038	3.1e-30	693470	Yengo_2018	No	Yes	Yes
rs925229	2	24234440	A	G	0.5544	-0.0293	0.0014	6.6e-92	702959	Yengo_2018	No	Yes	Yes
rs1545255	2	24739410	A	G	0.2185	-0.0259	0.0017	9.8e-51	706090	Yengo_2018	No	Yes	Yes
rs17046434	2	24872463	T	C	0.07314	-0.0236	0.0028	4e-17	699914	Yengo_2018	No	Yes	Yes
rs12713362	2	24875110	A	C	0.6953	-0.0155	0.0016	1.8e-23	706786	Yengo_2018	No	Yes	Yes
rs2289195	2	25463483	A	G	0.4149	0.0375	0.0014	2.5e-148	707146	Yengo_2018	No	Yes	Yes
rs3914571	2	26041469	T	C	0.4905	0.0094	0.0014	3.7e-11	708683	Yengo_2018	No	Yes	Yes
rs1260326	2	27730940	T	C	0.4027	-0.0205	0.0014	3.1e-45	709363	Yengo_2018	No	Yes	Yes
rs6705961	2	28325201	T	C	0.4278	0.0116	0.0014	1.3e-15	703006	Yengo_2018	No	Yes	Yes
rs4666070	2	28624833	A	G	0.5272	-0.0118	0.0014	1.2e-16	704878	Yengo_2018	No	Yes	No
rs17428810	2	32736043	T	C	0.6881	0.0102	0.0015	4.7e-11	705579	Yengo_2018	No	Yes	Yes
rs3769573	2	32981965	T	C	0.4215	0.008	0.0014	3.9e-08	701973	Yengo_2018	No	Yes	Yes
rs2008845	2	33263907	T	G	0.6978	0.0147	0.0015	2.6e-21	708326	Yengo_2018	No	Yes	Yes
rs1545552	2	33360338	A	G	0.2852	-0.0308	0.0016	1.8e-83	701692	Yengo_2018	Yes	Yes	Yes
rs6743685	2	33389595	A	C	0.4772	-0.0211	0.0014	3.8e-49	706622	Yengo_2018	No	Yes	Yes
rs877672	2	33501627	A	C	0.4861	0.0164	0.0014	8.5e-31	706380	Yengo_2018	No	Yes	Yes
rs11694765	2	33504308	T	C	0.96217	0.05	0.0035	1.2e-45	706146	Yengo_2018	No	Yes	Yes
rs4627543	2	33815948	T	C	0.7863	0.0145	0.0018	2.3e-16	691758	Yengo_2018	No	Yes	Yes
rs711245	2	36768875	A	G	0.3279	-0.0236	0.0015	6.2e-54	703722	Yengo_2018	No	Yes	Yes
rs2058717	2	37649362	A	G	0.8199	0.0113	0.0019	1.5e-09	699015	Yengo_2018	No	Yes	Yes
rs9973704	2	37999909	A	G	0.763	0.0199	0.0018	2.7e-29	683092	Yengo_2018	No	Yes	Yes
rs6706045	2	38115194	T	C	0.6128	-0.0099	0.0015	1.4e-11	705081	Yengo_2018	No	Yes	No
rs9309037	2	39556784	T	C	0.8413	-0.0122	0.0019	2.9e-10	709640	Yengo_2018	No	Yes	No
rs11675643	2	40854895	T	G	0.5282	-0.0089	0.0014	4.1e-10	702115	Yengo_2018	No	Yes	Yes
rs6728179	2	42182063	T	C	0.7781	0.0129	0.0017	1.6e-13	696570	Yengo_2018	No	Yes	Yes
rs222486	2	42649664	T	C	0.1336	-0.0233	0.0021	2.5e-28	708292	Yengo_2018	No	Yes	Yes
rs2004578	2	43146858	A	C	0.5617	0.0091	0.0014	2.9e-10	695878	Yengo_2018	No	Yes	Yes
rs4952672	2	43422557	A	G	0.4906	0.009	0.0014	4.7e-10	694669	Yengo_2018	No	Yes	Yes
rs6726917	2	43753913	A	C	0.8923	-0.0206	0.0023	2.2e-19	707091	Yengo_2018	No	Yes	Yes
rs7602070	2	44388614	A	G	0.7968	-0.0296	0.0018	2.3e-60	704348	Yengo_2018	No	Yes	Yes
rs343971	2	44958514	T	C	0.1625	0.0201	0.0019	3.7e-25	707380	Yengo_2018	No	Yes	Yes
rs3755076	2	45669349	T	C	0.91651	0.0192	0.0026	7.6e-14	708616	Yengo_2018	Yes	Yes	Yes
rs12999972	2	46174418	T	C	0.3086	-0.0096	0.0015	5.6e-10	707017	Yengo_2018	No	Yes	Yes
rs10211665	2	46526096	T	C	0.4103	0.0081	0.0015	3.8e-08	692391	Yengo_2018	No	No	No
rs12474201	2	46921285	A	G	0.3545	0.0263	0.0015	1.1e-70	709341	Yengo_2018	No	Yes	Yes
rs12328732	2	54724992	T	C	0.03835	0.0343	0.0037	6.6e-21	692580	Yengo_2018	No	Yes	Yes
rs2567842	2	54941951	A	G	0.4707	-0.0131	0.0014	2.5e-20	705719	Yengo_2018	No	Yes	Yes
rs2116491	2	55074978	A	G	0.92604	0.0182	0.0027	1.6e-11	687509	Yengo_2018	No	Yes	Yes
rs12464196	2	55312854	T	C	0.98158	0.0499	0.0055	1.4e-19	683919	Yengo_2018	No	Yes	Yes
rs17369434	2	56004396	A	G	0.93078	-0.048	0.0027	2.1e-68	690469	Yengo_2018	No	Yes	Yes
rs3791679	2	56096892	A	G	0.7591	0.0666	0.0017	0	708651	Yengo_2018	No	Yes	Yes
rs11896539	2	56163904	T	G	0.91201	-0.0453	0.0026	6.5e-69	690386	Yengo_2018	Yes	Yes	Yes
rs2194701	2	60137193	T	C	0.5565	-0.0136	0.0014	2.6e-21	708087	Yengo_2018	No	Yes	Yes
rs10189857	2	60713235	A	G	0.5661	0.0106	0.0014	1.8e-13	709131	Yengo_2018	No	Yes	Yes
rs6709875	2	61059010	A	G	0.1139	-0.0142	0.0023	7e-10	699120	Yengo_2018	Yes	Yes	Yes
rs10496091	2	61482261	A	G	0.2867	-0.0143	0.0016	1e-19	709584	Yengo_2018	No	Yes	Yes
rs13013389	2	64527455	A	G	0.7768	0.0116	0.0017	6.6e-12	709236	Yengo_2018	Yes	Yes	Yes
rs1370394	2	65680310	T	G	0.6618	-0.0091	0.0015	1.5e-09	707151	Yengo_2018	No	Yes	Yes
rs702942	2	65756965	A	G	0.3514	0.0142	0.0015	2.4e-21	696417	Yengo_2018	No	Yes	Yes
rs4671802	2	67647431	T	C	0.7321	0.0093	0.0016	1.2e-08	700064	Yengo_2018	Yes	Yes	Yes
rs11679294	2	68107869	T	C	0.3713	0.0089	0.0015	2.1e-09	705767	Yengo_2018	No	Yes	Yes
rs4078978	2	68359897	T	C	0.07858	-0.0291	0.0027	1.1e-27	687203	Yengo_2018	Yes	Yes	Yes
rs4627609	2	68880436	T	C	0.6335	-0.0088	0.0015	4e-09	701282	Yengo_2018	No	Yes	Yes
rs4241349	2	69330284	A	G	0.7443	-0.015	0.0017	2.5e-19	702386	Yengo_2018	No	Yes	Yes
rs10198416	2	69371634	A	G	0.7341	-0.0147	0.0016	5.3e-20	696518	Yengo_2018	No	Yes	Yes
rs7564412	2	69431269	A	G	0.4534	-0.0111	0.0014	9.2e-15	706936	Yengo_2018	No	Yes	Yes
rs7571713	2	70241214	A	G	0.05391	-0.0239	0.0031	2e-14	709502	Yengo_2018	No	Yes	Yes
rs4417739	2	71958303	A	G	0.6577	-0.0148	0.0015	2.7e-23	708978	Yengo_2018	No	Yes	Yes
rs7575536	2	72336974	T	G	0.03461	0.0309	0.004	1.3e-14	704891	Yengo_2018	No	Yes	Yes
rs4852902	2	73090001	A	G	0.0998	0.0178	0.0023	1.7e-14	709043	Yengo_2018	No	Yes	Yes
rs1050146	2	74128433	T	C	0.7857	-0.0126	0.0018	8.8e-13	692800	Yengo_2018	No	Yes	Yes
rs10779958	2	74755778	A	C	0.8506	-0.0147	0.002	2.8e-13	706488	Yengo_2018	Yes	Yes	Yes
rs14976	2	85818886	T	C	0.2911	0.0169	0.0015	9.2e-28	706810	Yengo_2018	No	Yes	Yes
rs7596717	2	86766212	A	C	0.6275	0.0092	0.0015	2.6e-10	708495	Yengo_2018	No	Yes	Yes
rs11898161	2	88881648	A	G	0.7268	-0.0303	0.0016	6.7e-83	708584	Yengo_2018	Yes	Yes	Yes
rs13014679	2	97333492	A	C	0.95451	0.0333	0.0033	5.6e-24	708522	Yengo_2018	No	Yes	Yes
rs6746896	2	97410949	A	G	0.6679	0.0089	0.0015	4.3e-09	709600	Yengo_2018	No	Yes	Yes
rs2278206	2	99172244	A	G	0.7471	0.0102	0.0016	5.3e-10	709615	Yengo_2018	No	Yes	Yes
rs7586377	2	102297982	T	C	0.3127	-0.0109	0.0015	1.8e-12	692023	Yengo_2018	No	Yes	Yes
rs7568278	2	104936545	A	G	0.94341	0.022	0.0031	1.3e-12	699068	Yengo_2018	No	Yes	Yes
rs6739701	2	105132332	A	G	0.5701	-0.0151	0.0015	2.9e-25	702346	Yengo_2018	No	Yes	Yes
rs1159965	2	105481485	A	G	0.3546	0.0094	0.0015	5.7e-10	699092	Yengo_2018	No	Yes	Yes
rs4640402	2	105999009	A	C	0.5889	-0.0123	0.0014	1.2e-17	708041	Yengo_2018	No	Yes	Yes
rs10203795	2	109055717	T	C	0.4053	0.0118	0.0014	3.8e-16	709559	Yengo_2018	No	No	No
rs17269605	2	109717094	T	C	0.92838	-0.0172	0.0028	7.3e-10	707203	Yengo_2018	No	Yes	Yes
rs3789131	2	111685417	T	C	0.3415	-0.0098	0.0015	4.4e-11	704485	Yengo_2018	No	Yes	Yes
rs3789068	2	111909247	A	G	0.5222	-0.012	0.0014	2.8e-17	706239	Yengo_2018	No	Yes	Yes
rs7586668	2	113319186	T	C	0.5658	-0.0081	0.0014	1.7e-08	709119	Yengo_2018	No	Yes	Yes
rs1403401	2	114657475	A	G	0.6317	0.0111	0.0015	4.3e-14	708573	Yengo_2018	Yes	Yes	Yes
rs2422241	2	119043036	A	G	0.5807	-0.0084	0.0014	6.1e-09	702190	Yengo_2018	No	Yes	No
rs3111726	2	120665655	A	G	0.3233	0.0096	0.0015	2.3e-10	709234	Yengo_2018	No	No	No
rs17005238	2	121575289	T	C	0.06203	-0.0369	0.0032	4.9e-30	647164	Yengo_2018	No	Yes	Yes
rs2166898	2	121612659	A	G	0.1643	-0.0303	0.0019	1.8e-56	697433	Yengo_2018	No	Yes	Yes
rs6753288	2	128169899	A	G	0.4339	0.0101	0.0014	2.9e-12	701929	Yengo_2018	No	Yes	Yes
rs10803593	2	128854625	T	C	0.4225	0.0148	0.0014	4.7e-25	707066	Yengo_2018	No	Yes	Yes
rs8179790	2	129056884	T	C	0.5186	0.0114	0.0014	1.6e-15	706842	Yengo_2018	Yes	Yes	Yes
rs4369918	2	134488999	A	C	0.1736	-0.0146	0.0018	1.8e-15	709393	Yengo_2018	No	Yes	Yes
rs1584239	2	134493642	T	C	0.8516	-0.0205	0.002	8.1e-25	706297	Yengo_2018	No	Yes	Yes
rs9798267	2	136129791	A	G	0.91061	0.0259	0.0027	1.3e-21	709134	Yengo_2018	No	Yes	Yes
rs6755392	2	145242122	A	G	0.3076	0.0106	0.0015	3.3e-12	708551	Yengo_2018	No	Yes	Yes
rs17236969	2	156752459	T	C	0.1605	0.012	0.002	1.9e-09	690825	Yengo_2018	No	Yes	Yes
rs7589499	2	157143309	A	G	0.8125	-0.0116	0.0018	3.6e-10	709631	Yengo_2018	No	Yes	Yes
rs7561404	2	157464770	T	C	0.2998	-0.0098	0.0016	3.4e-10	706041	Yengo_2018	No	Yes	Yes
rs448513	2	159964552	T	C	0.6825	0.01	0.0015	5.5e-11	708924	Yengo_2018	No	Yes	Yes
rs7425274	2	161203395	T	C	0.5533	-0.0124	0.0014	4.2e-18	706428	Yengo_2018	No	Yes	Yes
rs16848690	2	164456639	T	C	0.09904	-0.0184	0.0024	1.1e-14	708548	Yengo_2018	No	Yes	Yes
rs540652	2	169707428	T	C	0.4668	0.0231	0.0014	8.4e-60	709565	Yengo_2018	No	Yes	Yes
rs3770433	2	171874024	A	G	0.382	-0.0176	0.0015	1e-32	709128	Yengo_2018	No	Yes	Yes
rs6722670	2	172172864	A	G	0.7145	-0.0228	0.0016	3e-46	707100	Yengo_2018	No	Yes	Yes
rs6433300	2	172464008	T	C	0.2374	0.0154	0.0017	8.5e-20	696900	Yengo_2018	No	Yes	Yes
rs6433457	2	174816356	A	G	0.246	-0.0189	0.0016	1.8e-30	708001	Yengo_2018	No	Yes	Yes
rs711812	2	176964304	A	C	0.3323	0.0105	0.0015	4.2e-12	707581	Yengo_2018	No	Yes	Yes
rs17400325	2	178565913	T	C	0.96194	-0.0502	0.0035	4.2e-46	691141	Yengo_2018	No	Yes	Yes
rs12464787	2	179440029	A	G	0.3038	-0.0121	0.0015	2.6e-15	707804	Yengo_2018	No	Yes	Yes
rs12993099	2	179598228	A	G	0.92481	-0.0164	0.0027	1.4e-09	693592	Yengo_2018	No	Yes	Yes
rs833149	2	183223013	T	C	0.4204	0.0131	0.0014	1.3e-19	703975	Yengo_2018	No	Yes	Yes
rs16823787	2	183692791	A	G	0.92078	-0.0189	0.0026	4.9e-13	690930	Yengo_2018	No	Yes	Yes
rs288326	2	183703336	A	G	0.1207	0.0237	0.0022	3.4e-26	696006	Yengo_2018	No	Yes	Yes
rs2203715	2	191808883	T	C	0.7565	-0.0171	0.0016	6.5e-26	706848	Yengo_2018	No	Yes	Yes
rs6744584	2	199238013	T	C	0.7791	0.0162	0.0017	1.2e-20	709169	Yengo_2018	No	Yes	Yes
rs2054123	2	199485363	A	G	0.2533	0.01	0.0016	5.6e-10	708742	Yengo_2018	No	Yes	Yes
rs1878664	2	199705711	T	C	0.2406	0.0106	0.0017	8.7e-10	686970	Yengo_2018	No	Yes	Yes
rs2347287	2	201007114	T	C	0.8257	0.0117	0.0019	7.5e-10	705619	Yengo_2018	No	Yes	Yes
rs10497854	2	201854175	A	C	0.03572	0.0251	0.0039	1.1e-10	709028	Yengo_2018	No	Yes	Yes
rs2280509	2	202897368	T	C	0.1784	-0.0121	0.0018	7.1e-11	703229	Yengo_2018	No	Yes	Yes
rs6735994	2	203198147	A	G	0.7512	0.0177	0.0016	5.4e-27	707434	Yengo_2018	No	Yes	Yes
rs2222413	2	204426761	A	G	0.6493	0.0092	0.0015	7.9e-10	705900	Yengo_2018	No	Yes	Yes
rs11896555	2	208756352	T	C	0.274	-0.0119	0.0016	6.8e-14	706350	Yengo_2018	No	Yes	Yes
rs7570090	2	210880893	T	C	0.4552	0.0092	0.0014	1.3e-10	708350	Yengo_2018	No	Yes	Yes
rs1354617	2	213314225	A	G	0.4202	0.0103	0.0014	1.2e-12	703418	Yengo_2018	No	Yes	Yes
rs10932618	2	216403098	T	C	0.4217	0.0142	0.0014	7.1e-23	706423	Yengo_2018	Yes	Yes	Yes
rs10178069	2	217720468	A	G	0.8372	0.0173	0.0019	2.1e-19	706706	Yengo_2018	No	Yes	Yes
rs10211546	2	217892397	A	G	0.6641	0.0145	0.0015	1.6e-21	707027	Yengo_2018	No	Yes	Yes
rs17181956	2	218146080	T	C	0.1124	-0.0262	0.0023	1.1e-29	698981	Yengo_2018	No	Yes	Yes
rs1600212	2	218279110	T	C	0.3121	-0.0274	0.0015	5.9e-72	705785	Yengo_2018	No	Yes	Yes
rs6754424	2	218592780	A	G	0.1043	-0.0293	0.0023	1.5e-36	704186	Yengo_2018	No	Yes	Yes
rs13429408	2	219142860	A	C	0.5547	0.0217	0.0014	1.3e-51	700165	Yengo_2018	No	Yes	Yes
rs492400	2	219349752	T	C	0.5665	0.0279	0.0014	2.8e-83	705607	Yengo_2018	No	Yes	Yes
rs9967806	2	219878756	A	G	0.03116	0.0251	0.0043	5.3e-09	672753	Yengo_2018	No	Yes	Yes
rs17608593	2	219890663	T	G	0.03619	0.06	0.0039	7.7e-54	701398	Yengo_2018	No	Yes	Yes
rs142036701	2	219924961	T	G	0.002	-0.294	0.029	1.85e-23	618974	Marouli_2017	No	No	No
rs17608747	2	219982100	T	C	0.1934	-0.0174	0.0018	2.4e-21	705158	Yengo_2018	No	Yes	Yes
rs2293081	2	220011092	A	C	0.8707	0.0355	0.0021	4.8e-63	709217	Yengo_2018	No	Yes	Yes
rs147445258	2	220078652	T	C	0.0097	-0.079	0.01	2.47e-15	572046	Marouli_2017	No	No	No
rs7589023	2	220138586	T	C	0.8397	-0.0158	0.0019	2.1e-16	702832	Yengo_2018	No	Yes	Yes
rs824928	2	222800746	A	G	0.1456	-0.0127	0.002	5.5e-10	709334	Yengo_2018	No	Yes	Yes
rs2602673	2	225063126	A	G	0.5619	0.0231	0.0014	3.1e-59	706770	Yengo_2018	No	Yes	Yes
rs6725873	2	226557984	T	C	0.2382	-0.0101	0.0016	9.1e-10	709077	Yengo_2018	No	Yes	Yes
rs11686139	2	227291415	A	C	0.8117	0.0182	0.0018	4.1e-24	706875	Yengo_2018	Yes	Yes	Yes
rs13015698	2	227700818	T	C	0.356	0.0099	0.0015	5.5e-11	698556	Yengo_2018	No	No	No
rs12998237	2	232276651	T	C	0.766	0.0183	0.0017	3.5e-27	704436	Yengo_2018	Yes	Yes	Yes
rs4973410	2	232331734	T	C	0.46	-0.0251	0.0014	5.5e-70	709513	Yengo_2018	Yes	Yes	Yes
rs3107179	2	232788325	T	C	0.6174	0.0241	0.0015	4.5e-57	645344	Yengo_2018	No	Yes	Yes
rs7571816	2	233077064	A	G	0.97691	0.0733	0.0048	5.1e-52	705483	Yengo_2018	Yes	Yes	Yes
rs4973517	2	233161818	T	C	0.7218	0.0373	0.0016	3.3e-113	645942	Yengo_2018	No	Yes	Yes
rs17296210	2	233446568	A	G	0.3005	-0.0142	0.0016	1.6e-19	701592	Yengo_2018	No	No	No
rs283468	2	233658309	T	C	0.3388	-0.0187	0.0015	6.7e-36	709624	Yengo_2018	No	Yes	No
rs7590181	2	236573580	A	G	0.1928	-0.0118	0.0018	1e-10	702850	Yengo_2018	No	Yes	Yes
rs3790995	2	238259675	A	G	0.4218	0.0092	0.0015	3.9e-10	693768	Yengo_2018	No	Yes	Yes
rs7340253	2	239374836	A	G	0.5672	0.0119	0.0014	2.1e-16	692629	Yengo_2018	No	Yes	Yes
rs4676386	2	241774986	A	C	0.4728	0.0174	0.0014	4.9e-34	704775	Yengo_2018	No	Yes	Yes
rs7425888	2	241927005	A	G	0.125	0.0137	0.0021	3.3e-11	706600	Yengo_2018	No	Yes	Yes
rs10933529	2	242028282	T	C	0.1536	0.0131	0.002	5.8e-11	654287	Yengo_2018	No	Yes	Yes
rs10933548	2	242234837	T	C	0.6213	-0.0168	0.0015	1.5e-30	709644	Yengo_2018	No	Yes	Yes
rs876531	2	242500662	T	C	0.4414	-0.0218	0.0015	2.9e-48	622351	Yengo_2018	No	Yes	Yes
rs250393	3	8915652	A	G	0.1751	-0.0135	0.0018	2.6e-13	709306	Yengo_2018	No	Yes	Yes
rs9653984	3	8993372	T	C	0.136	0.015	0.0021	1.4e-12	709219	Yengo_2018	Yes	Yes	Yes
rs2728923	3	9403515	T	G	0.8492	0.0139	0.002	1.3e-11	704788	Yengo_2018	No	Yes	Yes
rs6768339	3	10006079	A	C	0.7615	-0.0137	0.0017	2.1e-16	708331	Yengo_2018	No	Yes	Yes
rs703912	3	10391426	A	G	0.8189	0.0123	0.0019	6.7e-11	702002	Yengo_2018	No	Yes	Yes
rs2442778	3	11654412	A	G	0.95165	0.0418	0.0033	7.9e-37	708263	Yengo_2018	No	Yes	Yes
rs2596830	3	12631774	A	G	0.5788	0.0153	0.0014	3.7e-26	708013	Yengo_2018	Yes	Yes	Yes
rs2597513	3	13555836	T	C	0.8972	-0.0372	0.0023	7.8e-57	709517	Yengo_2018	No	Yes	Yes
rs4525847	3	13810670	A	C	0.7265	-0.0161	0.0016	4.1e-23	697402	Yengo_2018	No	Yes	Yes
rs3733170	3	14223224	T	C	0.03251	-0.0367	0.0038	7.6e-22	703670	Yengo_2018	No	Yes	Yes
rs4685234	3	14965466	T	C	0.6528	-0.0119	0.0015	3.2e-15	697779	Yengo_2018	No	Yes	Yes
rs13070935	3	15007714	A	C	0.8537	-0.0131	0.0021	1.7e-10	704053	Yengo_2018	No	Yes	Yes
rs2596657	3	17238673	A	G	0.4546	0.0083	0.0014	6.4e-09	708453	Yengo_2018	No	Yes	Yes
rs4619807	3	23193928	A	G	0.6862	0.0114	0.0015	8.9e-14	702716	Yengo_2018	No	Yes	Yes
rs2089848	3	24106647	A	G	0.8489	0.0149	0.002	1e-13	708848	Yengo_2018	No	Yes	Yes
rs9814223	3	24362252	A	G	0.8079	-0.0132	0.0018	4.1e-13	690505	Yengo_2018	No	Yes	Yes
rs1603983	3	25149547	A	C	0.2176	-0.0134	0.0017	5.8e-15	707682	Yengo_2018	No	Yes	Yes
rs1483831	3	25383666	A	G	0.2277	0.014	0.0017	9.1e-17	705013	Yengo_2018	No	Yes	Yes
rs7624087	3	30078357	T	C	0.4493	-0.0122	0.0014	3.6e-17	702196	Yengo_2018	No	Yes	Yes
rs6810039	3	33194990	A	C	0.4033	-0.0127	0.0015	7.3e-18	708277	Yengo_2018	No	Yes	Yes
rs9850785	3	33559622	A	G	0.5724	-0.0082	0.0014	1e-08	708955	Yengo_2018	No	Yes	Yes
rs9816270	3	33566770	T	G	0.97387	-0.0553	0.005	7.2e-29	589329	Yengo_2018	No	Yes	Yes
rs6550457	3	37182198	T	C	0.5382	0.0096	0.0014	3.1e-11	703856	Yengo_2018	No	Yes	Yes
rs2886141	3	37716880	T	C	0.4809	0.0119	0.0014	1.5e-16	706220	Yengo_2018	No	Yes	Yes
rs9826470	3	38019428	T	C	0.2511	0.0223	0.0017	5.4e-40	688648	Yengo_2018	No	Yes	Yes
rs4973930	3	41306063	A	C	0.4844	-0.0161	0.0014	7.1e-29	700749	Yengo_2018	No	Yes	Yes
rs3732858	3	43097765	A	G	0.1751	-0.0215	0.0019	1.9e-29	709561	Yengo_2018	No	Yes	Yes
rs7633770	3	46688562	A	G	0.4148	-0.0118	0.0015	4.8e-16	705503	Yengo_2018	No	Yes	Yes
rs724448	3	46935734	A	C	0.3917	0.0136	0.0015	3.9e-19	641676	Yengo_2018	No	Yes	Yes
rs121434601	3	46939587	T	C	0.0028	0.168	0.019	1.14e-19	622070	Marouli_2017	No	No	No
rs76208147	3	47162886	T	C	0.0179	0.053	0.007	1.65e-13	623795	Marouli_2017	No	No	No
rs17784714	3	47511698	T	C	0.7944	0.0259	0.0018	1.9e-46	708002	Yengo_2018	No	Yes	Yes
rs1264194	3	48625266	T	C	0.3044	-0.0178	0.0016	9.9e-28	682594	Yengo_2018	No	Yes	Yes
rs35713889	3	49162583	T	C	0.0414	0.05	0.005	3.49e-27	608288	Marouli_2017	No	No	No
rs1986599	3	50034637	T	G	0.8793	0.0205	0.0022	7.6e-20	693350	Yengo_2018	No	Yes	Yes
rs13095652	3	51243837	T	C	0.4375	0.0099	0.0015	1.5e-11	692604	Yengo_2018	No	Yes	Yes
rs17051762	3	51389976	T	G	0.1013	0.0268	0.0025	2.1e-27	694935	Yengo_2018	No	Yes	Yes
rs9866081	3	52070874	A	G	0.90885	-0.0139	0.0025	2e-08	685264	Yengo_2018	No	Yes	Yes
rs1133415	3	52575831	A	G	0.4725	-0.0171	0.0014	3.7e-33	707448	Yengo_2018	No	Yes	Yes
rs2163167	3	53131772	T	C	0.4423	0.0296	0.0014	1.5e-94	707356	Yengo_2018	No	Yes	Yes
rs793202	3	53511648	A	G	0.5287	-0.0117	0.0014	4.7e-16	699717	Yengo_2018	No	Yes	No
rs11709171	3	53669904	A	C	0.8008	-0.0123	0.0018	1e-11	707512	Yengo_2018	No	Yes	Yes
rs358056	3	55063628	A	C	0.2568	-0.0093	0.0016	1.9e-08	705711	Yengo_2018	No	Yes	Yes
rs1499890	3	55489798	A	G	0.4608	0.0172	0.0014	3.6e-33	698509	Yengo_2018	No	Yes	Yes
rs4681994	3	56715363	T	C	0.5357	0.0231	0.0014	3e-59	709626	Yengo_2018	Yes	Yes	Yes
rs1658343	3	58009018	T	C	0.3292	0.0209	0.0015	4.2e-43	706036	Yengo_2018	No	Yes	Yes
rs8640	3	58154327	T	C	0.2544	0.0134	0.0016	3.1e-16	699553	Yengo_2018	No	Yes	Yes
rs2886521	3	61514749	A	G	0.1093	-0.0278	0.0023	3.3e-33	704542	Yengo_2018	No	Yes	Yes
rs6804241	3	61516583	A	G	0.1082	0.0129	0.0024	4.9e-08	703173	Yengo_2018	Yes	Yes	Yes
rs6445247	3	62005655	A	G	0.2716	-0.0143	0.0016	5.1e-19	708610	Yengo_2018	No	Yes	Yes
rs9790019	3	62135989	A	G	0.09325	0.0161	0.0025	1.7e-10	703839	Yengo_2018	No	Yes	Yes
rs17806888	3	67416322	T	C	0.8814	0.0261	0.0022	4.2e-31	702254	Yengo_2018	No	Yes	Yes
rs939864	3	70330835	A	G	0.801	0.0104	0.0018	1.3e-08	704538	Yengo_2018	Yes	Yes	Yes
rs11917612	3	71473987	T	C	0.2687	-0.0124	0.0016	2.7e-14	696289	Yengo_2018	No	Yes	Yes
rs9815886	3	72393312	A	C	0.4982	0.0252	0.0014	1.7e-69	704077	Yengo_2018	No	Yes	Yes
rs6549499	3	73094058	T	C	0.513	0.0106	0.0014	1.2e-13	707904	Yengo_2018	No	Yes	Yes
rs1836918	3	87032004	T	C	0.7261	0.0093	0.0016	5.5e-09	707481	Yengo_2018	No	Yes	Yes
rs300982	3	87325753	A	G	0.0494	-0.0273	0.0032	4.1e-17	706558	Yengo_2018	No	Yes	Yes
rs9838238	3	98600385	C	T	0.0483	0.028	0.004	1.68e-12	633565	Marouli_2017	No	Yes	Yes
rs1524217	3	98837799	T	C	0.68	0.0095	0.0016	1.4e-09	708634	Yengo_2018	No	Yes	Yes
rs12494976	3	99088366	A	G	0.8509	-0.0113	0.0019	5.3e-09	698125	Yengo_2018	No	Yes	Yes
rs13086822	3	100443108	A	G	0.2527	-0.0094	0.0016	1.4e-08	709449	Yengo_2018	No	No	No
rs13088318	3	101242751	A	G	0.6554	-0.0108	0.0015	7.3e-13	709493	Yengo_2018	No	Yes	Yes
rs3772554	3	105257485	A	G	0.1593	-0.0112	0.002	1.8e-08	708989	Yengo_2018	No	Yes	Yes
rs1516825	3	107206802	T	C	0.5798	-0.0097	0.0015	3.4e-11	691194	Yengo_2018	Yes	Yes	Yes
rs1797626	3	112826253	T	C	0.3497	0.0174	0.0015	1.3e-30	699078	Yengo_2018	Yes	Yes	Yes
rs10511323	3	112958324	A	G	0.8212	0.0173	0.0019	5.2e-20	708639	Yengo_2018	No	Yes	Yes
rs9873460	3	114199650	T	C	0.3517	-0.0166	0.0015	6.7e-28	702784	Yengo_2018	No	Yes	Yes
rs1523266	3	114557105	T	C	0.0649	0.0334	0.003	3.4e-28	701257	Yengo_2018	No	Yes	Yes
rs11715566	3	117562436	T	C	0.4964	0.0115	0.0014	5.9e-16	708049	Yengo_2018	No	Yes	Yes
rs11708067	3	123065778	A	G	0.7681	0.0169	0.0017	9.9e-24	709462	Yengo_2018	No	Yes	Yes
rs11717152	3	128201013	A	C	0.7608	-0.0115	0.0017	1.9e-11	692376	Yengo_2018	No	Yes	Yes
rs6765930	3	129020778	A	G	0.2197	-0.0385	0.0017	3.5e-108	705849	Yengo_2018	No	Yes	No
rs6775488	3	129027158	T	G	0.8853	-0.0292	0.0024	2.2e-35	696715	Yengo_2018	No	Yes	Yes
rs2285373	3	129308209	A	G	0.08746	0.0251	0.0025	6.7e-23	649727	Yengo_2018	No	Yes	No
rs17414558	3	132434156	T	C	0.8842	0.016	0.0023	1.7e-12	694821	Yengo_2018	No	Yes	Yes
rs7639683	3	133973731	A	G	0.5246	0.0148	0.0014	4e-25	707966	Yengo_2018	No	Yes	Yes
rs4539979	3	134287597	T	C	0.6731	0.022	0.0015	1.2e-47	709348	Yengo_2018	No	Yes	Yes
rs1393786	3	135854035	A	C	0.2743	-0.0293	0.0016	8.9e-74	704637	Yengo_2018	No	Yes	Yes
rs9879724	3	137325391	T	C	0.7902	0.012	0.0018	3.4e-11	688802	Yengo_2018	No	Yes	Yes
rs2871960	3	141121814	A	C	0.5553	-0.0773	0.0014	0	707818	Yengo_2018	No	Yes	Yes
rs2707982	3	142604476	A	G	0.6265	0.0124	0.0015	2.3e-17	709501	Yengo_2018	No	Yes	Yes
rs3804664	3	145810408	A	G	0.4538	0.012	0.0014	3.5e-17	709116	Yengo_2018	No	Yes	Yes
rs323623	3	151978186	A	C	0.6627	0.0119	0.0015	3.5e-15	707993	Yengo_2018	No	Yes	Yes
rs4513429	3	152187279	T	G	0.672	0.0101	0.0015	3.9e-11	704119	Yengo_2018	No	Yes	Yes
rs7652298	3	156983414	T	C	0.7413	0.0185	0.0016	3.4e-29	709261	Yengo_2018	No	Yes	Yes
rs827176	3	157964669	A	G	0.583	-0.0205	0.0015	3.2e-45	709601	Yengo_2018	Yes	Yes	Yes
rs16851782	3	167800290	T	C	0.6047	0.0113	0.0015	1.2e-13	678578	Yengo_2018	No	No	No
rs1290786	3	169097381	T	C	0.4343	-0.0136	0.0014	4.5e-21	707590	Yengo_2018	No	Yes	Yes
rs1997280	3	169238015	T	C	0.4201	0.0144	0.0015	6e-23	701542	Yengo_2018	No	Yes	Yes
rs4894797	3	171783546	A	G	0.5775	0.012	0.0014	7.8e-17	708496	Yengo_2018	No	Yes	Yes
rs1874259	3	171963717	T	C	0.5082	0.0354	0.0014	3.8e-136	702744	Yengo_2018	No	Yes	Yes
rs572169	3	172165727	T	C	0.3138	0.0328	0.0015	9.6e-101	709633	Yengo_2018	No	Yes	Yes
rs11545169	3	184020542	T	G	0.1591	-0.0216	0.002	1.3e-26	637138	Yengo_2018	No	Yes	Yes
rs720390	3	185548683	A	G	0.3748	0.0329	0.0015	5.8e-109	708227	Yengo_2018	No	Yes	Yes
rs2300922	3	185651469	T	C	0.4157	0.0159	0.0014	3.8e-28	707053	Yengo_2018	No	Yes	Yes
rs4686904	3	187438522	T	C	0.6488	-0.0203	0.0015	7e-42	708641	Yengo_2018	No	Yes	Yes
rs10937325	3	187600070	T	G	0.7398	0.0114	0.0016	2.1e-12	694572	Yengo_2018	No	Yes	Yes
rs9871418	3	187765339	A	G	0.136	0.0136	0.0022	6.4e-10	678638	Yengo_2018	No	Yes	Yes
rs9867814	3	187877584	A	G	0.6736	-0.0116	0.0015	1.9e-14	709568	Yengo_2018	No	Yes	Yes
rs13076750	3	188059443	A	G	0.741	-0.0124	0.0016	3.2e-14	702988	Yengo_2018	No	Yes	Yes
rs6444307	3	188307518	A	G	0.5987	-0.0134	0.0015	1e-18	641195	Yengo_2018	No	No	No
rs13079477	3	188540034	T	C	0.8188	-0.0137	0.0018	1.3e-13	708774	Yengo_2018	No	Yes	Yes
rs1501604	3	190667598	A	G	0.3796	-0.0108	0.0015	7.2e-13	695234	Yengo_2018	No	Yes	Yes
rs13058800	3	190804380	T	G	0.8395	0.0147	0.0019	2.7e-14	707326	Yengo_2018	No	Yes	Yes
rs6773834	3	190920516	A	G	0.3344	-0.0119	0.0015	3.3e-15	707278	Yengo_2018	No	Yes	Yes
rs9841435	3	191111160	A	G	0.6811	-0.0142	0.0015	3.3e-20	709247	Yengo_2018	No	Yes	No
rs6774653	3	194061561	A	G	0.3939	-0.0126	0.0015	3.7e-16	647356	Yengo_2018	No	Yes	Yes
rs6437437	3	194656826	T	C	0.3654	0.0091	0.0015	7.5e-10	707803	Yengo_2018	Yes	Yes	Yes
rs9863270	3	194820658	A	G	0.7992	0.0127	0.0019	1.5e-11	676005	Yengo_2018	No	Yes	Yes
rs1732100	4	1281761	T	C	0.5004	-0.0087	0.0014	1.2e-09	709260	Yengo_2018	No	Yes	Yes
rs4130791	4	1414684	A	G	0.09296	-0.0185	0.0025	8.4e-14	706076	Yengo_2018	No	Yes	Yes
rs2247341	4	1701317	A	G	0.3399	0.0262	0.0015	3.9e-67	709593	Yengo_2018	No	Yes	Yes
rs6810591	4	2213819	A	G	0.94417	0.0297	0.0031	3e-21	708360	Yengo_2018	No	Yes	Yes
rs3129317	4	3287655	A	G	0.6581	0.0143	0.0015	7.6e-21	703617	Yengo_2018	No	Yes	Yes
rs3752442	4	3446883	A	G	0.6898	-0.0172	0.0018	9.1e-23	676129	Yengo_2018	No	Yes	Yes
rs2498323	4	3451109	A	G	0.1008	-0.0203	0.0024	4.5e-17	695987	Yengo_2018	No	Yes	Yes
rs11722554	4	5016883	A	G	0.03274	-0.0496	0.0039	3.3e-36	624591	Yengo_2018	No	Yes	Yes
rs4689977	4	5022496	A	G	0.1586	0.0248	0.002	1e-34	693356	Yengo_2018	No	Yes	Yes
rs17770213	4	7896866	T	C	0.5585	-0.0153	0.0014	2.5e-26	707280	Yengo_2018	No	Yes	Yes
rs1949733	4	8503359	A	G	0.2889	-0.0131	0.0016	6.9e-17	709267	Yengo_2018	No	Yes	Yes
rs9685931	4	8589023	A	G	0.1145	0.0221	0.0024	6.8e-20	626957	Yengo_2018	No	Yes	Yes
rs2302580	4	8608634	T	C	0.4157	-0.0243	0.0015	3.5e-57	635527	Yengo_2018	No	Yes	Yes
rs7677121	4	10654107	T	G	0.5074	0.0096	0.0014	4e-11	704075	Yengo_2018	No	Yes	Yes
rs13144936	4	12744112	T	C	0.05554	0.0392	0.0032	2.3e-34	706616	Yengo_2018	No	Yes	Yes
rs763318	4	12963574	A	G	0.4569	-0.0259	0.0014	1.6e-72	703586	Yengo_2018	No	Yes	Yes
rs4834927	4	13194091	A	G	0.6547	-0.0193	0.0015	1.5e-37	702680	Yengo_2018	No	Yes	Yes
rs10939485	4	13538956	A	G	0.2013	0.0189	0.0018	5.7e-25	700997	Yengo_2018	No	Yes	Yes
rs9993121	4	14723522	T	C	0.96831	-0.0274	0.0046	1.9e-09	517887	Yengo_2018	No	No	No
rs11941723	4	17812528	A	G	0.97047	0.0581	0.0043	3.1e-41	708006	Yengo_2018	No	Yes	No
rs16895971	4	17884986	T	C	0.8668	0.0756	0.0021	5.3e-284	709367	Yengo_2018	No	Yes	Yes
rs2724475	4	17946432	T	C	0.2613	0.0536	0.0016	9.4e-238	707678	Yengo_2018	No	Yes	Yes
rs1512102	4	26016803	A	G	0.7354	-0.0114	0.0016	1.8e-12	708967	Yengo_2018	No	Yes	Yes
rs1006181	4	38004280	T	C	0.7501	0.0093	0.0017	2.7e-08	704995	Yengo_2018	No	Yes	Yes
rs7688346	4	38677453	A	G	0.848	0.0215	0.0021	1.1e-24	702364	Yengo_2018	No	Yes	Yes
rs3796536	4	38692940	A	G	0.07232	-0.0185	0.0028	3.8e-11	709401	Yengo_2018	No	Yes	No
rs6820957	4	38875139	A	G	0.696	-0.0126	0.0016	8.2e-16	709540	Yengo_2018	No	Yes	Yes
rs958633	4	39339933	T	C	0.4733	-0.0163	0.0014	2e-29	704919	Yengo_2018	No	Yes	Yes
rs13104353	4	39643536	T	C	0.6474	-0.012	0.0015	3.4e-15	697819	Yengo_2018	No	Yes	Yes
rs1377349	4	41387463	T	G	0.7409	0.0098	0.0016	1.9e-09	709246	Yengo_2018	Yes	Yes	Yes
rs7689003	4	45125825	A	G	0.3307	0.0123	0.0015	4.1e-16	708790	Yengo_2018	No	Yes	Yes
rs924837	4	45972653	A	G	0.4148	-0.0099	0.0015	1.3e-11	700828	Yengo_2018	No	Yes	Yes
rs10029732	4	48498679	A	G	0.522	-0.0182	0.0014	3.8e-37	706253	Yengo_2018	No	Yes	Yes
rs1014056	4	54325990	T	C	0.151	0.0139	0.002	2.7e-12	709513	Yengo_2018	Yes	Yes	Yes
rs3805148	4	56306810	A	C	0.6294	-0.017	0.0015	4.1e-30	707167	Yengo_2018	No	Yes	Yes
rs10517367	4	56935796	T	C	0.2767	-0.0104	0.0016	7.2e-11	707955	Yengo_2018	No	Yes	Yes
rs17081935	4	57823476	T	C	0.1925	0.0336	0.0018	6.1e-75	709085	Yengo_2018	Yes	Yes	Yes
rs141374503	4	73179445	T	C	0.0035	-0.106	0.016	1.3e-11	634036	Marouli_2017	No	No	No
rs2086530	4	73350822	A	G	0.4053	0.0101	0.0015	6.5e-12	705566	Yengo_2018	No	Yes	Yes
rs16845048	4	73515242	A	G	0.93832	-0.0378	0.0029	4.3e-38	707975	Yengo_2018	No	Yes	Yes
rs2703126	4	77819842	T	C	0.6949	-0.0104	0.0016	4.3e-11	708970	Yengo_2018	No	Yes	Yes
rs13119535	4	81547184	A	G	0.96656	0.0303	0.0043	1.1e-12	569160	Yengo_2018	No	Yes	Yes
rs1901568	4	82187030	T	C	0.6722	-0.0443	0.0015	3.7e-181	704374	Yengo_2018	No	Yes	Yes
rs1427461	4	83241134	A	G	0.7807	0.0156	0.0017	2.6e-19	697657	Yengo_2018	No	Yes	Yes
rs12642612	4	85392995	A	G	0.2347	-0.0105	0.0017	1.1e-09	702588	Yengo_2018	No	No	No
rs17010957	4	86719165	T	C	0.8532	0.0207	0.0021	1.2e-23	699892	Yengo_2018	No	Yes	Yes
rs2904103	4	87421157	A	G	0.94802	-0.0308	0.0032	7.7e-22	708151	Yengo_2018	No	Yes	Yes
rs61730641	4	87730980	T	C	0.0155	-0.089	0.008	9.43e-32	630182	Marouli_2017	No	No	No
rs7691791	4	88286409	T	C	0.2923	-0.012	0.0016	2.9e-14	707517	Yengo_2018	No	Yes	Yes
rs1545735	4	88578487	T	C	0.4887	0.018	0.0014	4.5e-36	705124	Yengo_2018	No	Yes	Yes
rs4345135	4	88750208	T	C	0.7243	-0.0168	0.0016	2.7e-25	708019	Yengo_2018	Yes	Yes	Yes
rs16996144	4	89897522	A	G	0.4813	-0.0091	0.0014	2e-10	708376	Yengo_2018	No	Yes	Yes
rs13107325	4	103188709	T	C	0.07373	-0.0302	0.0028	8.3e-27	708184	Yengo_2018	No	Yes	Yes
rs10026360	4	104374596	T	C	0.6662	-0.0138	0.0016	3.4e-18	705584	Yengo_2018	No	Yes	Yes
rs882920	4	105059801	T	C	0.597	-0.0097	0.0015	4.8e-11	705628	Yengo_2018	No	Yes	Yes
rs10008015	4	106005247	T	C	0.8914	0.027	0.0024	1.4e-29	684963	Yengo_2018	No	Yes	Yes
rs10010325	4	106106353	A	C	0.4926	0.0289	0.0014	6.8e-89	705291	Yengo_2018	No	Yes	Yes
rs4956038	4	109098163	A	C	0.5796	-0.0121	0.0015	8.5e-17	699922	Yengo_2018	No	Yes	Yes
rs1558172	4	109276830	A	G	0.3708	-0.0133	0.0015	9.2e-18	688534	Yengo_2018	No	Yes	Yes
rs17583662	4	109461985	A	G	0.6252	-0.0193	0.0015	9.6e-39	708730	Yengo_2018	No	Yes	Yes
rs6533498	4	111112788	A	C	0.3439	-0.0093	0.0015	8.8e-10	708989	Yengo_2018	No	Yes	Yes
rs2374218	4	114816990	T	C	0.5926	-0.0115	0.0015	5.7e-15	704072	Yengo_2018	No	Yes	No
rs6827199	4	114896904	A	G	0.3176	0.0141	0.0015	7.1e-20	693675	Yengo_2018	No	Yes	Yes
rs149385790	4	120422407	G	T	0.003	0.226	0.023	2.65e-23	589622	Marouli_2017	No	No	No
rs6838153	4	122720999	A	G	0.6698	-0.0228	0.0015	4.9e-50	708534	Yengo_2018	No	Yes	Yes
rs769242	4	122742217	T	C	0.04578	-0.0248	0.0035	1e-12	687302	Yengo_2018	No	Yes	Yes
rs10518406	4	123762897	A	G	0.95627	-0.0274	0.0039	1.6e-12	690261	Yengo_2018	No	Yes	Yes
rs12513181	4	123835656	A	C	0.7412	-0.019	0.0016	5.1e-31	709226	Yengo_2018	No	Yes	Yes
rs11944380	4	124119834	T	C	0.1377	-0.0174	0.0021	2.7e-16	704421	Yengo_2018	No	Yes	Yes
rs6837861	4	124902307	T	C	0.3202	0.0128	0.0015	7.3e-17	706158	Yengo_2018	Yes	Yes	Yes
rs116807401	4	135121721	C	T	0.0167	0.058	0.007	7.54e-16	633795	Marouli_2017	No	No	No
rs2421231	4	135141248	A	C	0.568	-0.0081	0.0014	1.7e-08	702603	Yengo_2018	No	Yes	Yes
rs6811274	4	138283405	T	C	0.4459	0.0101	0.0014	2e-12	708744	Yengo_2018	No	Yes	Yes
rs11941589	4	140115744	A	G	0.5537	-0.0113	0.0014	3.5e-15	703855	Yengo_2018	No	Yes	Yes
rs300904	4	144239825	A	G	0.4706	-0.0147	0.0014	1.6e-24	702601	Yengo_2018	No	Yes	Yes
rs28925904	4	144359490	T	C	0.0207	-0.043	0.006	4.29e-12	633864	Marouli_2017	No	No	No
rs17017911	4	144480634	A	G	0.1988	0.0251	0.0018	2.2e-42	653239	Yengo_2018	No	Yes	Yes
rs989346	4	145274770	T	C	0.273	0.0164	0.0016	1.6e-24	708329	Yengo_2018	No	Yes	Yes
rs7666523	4	145514872	T	C	0.116	0.0261	0.0023	7.9e-30	707327	Yengo_2018	No	Yes	Yes
rs7689420	4	145568352	T	C	0.1658	-0.0837	0.0019	0	709646	Yengo_2018	No	Yes	Yes
rs17777628	4	145592686	A	G	0.0373	-0.051	0.0038	6.4e-41	707888	Yengo_2018	No	Yes	Yes
rs11727676	4	145659064	T	C	0.90546	-0.0369	0.0026	3.5e-46	673914	Yengo_2018	No	Yes	Yes
rs17725600	4	146027434	T	G	0.1231	0.0266	0.0022	3.7e-33	676276	Yengo_2018	No	Yes	Yes
rs13111336	4	146214431	A	G	0.06759	-0.0324	0.0029	1.7e-29	706385	Yengo_2018	No	Yes	Yes
rs4835018	4	146753330	T	C	0.7816	-0.0102	0.0017	5.1e-09	695532	Yengo_2018	No	Yes	Yes
rs11930385	4	146845752	T	C	0.4017	0.0117	0.0015	1.3e-15	702440	Yengo_2018	No	Yes	Yes
rs11100904	4	146904304	T	C	0.4205	0.0092	0.0015	2.1e-10	709586	Yengo_2018	No	Yes	Yes
rs10857228	4	148979700	T	C	0.2567	-0.0091	0.0016	2.8e-08	708448	Yengo_2018	Yes	Yes	Yes
rs6848368	4	149697086	A	C	0.8017	-0.0133	0.0018	1.2e-13	705189	Yengo_2018	No	Yes	Yes
rs1443088	4	152450126	A	G	0.5606	-0.0142	0.0014	1.2e-22	708821	Yengo_2018	No	Yes	Yes
rs34343821	4	154557616	T	C	0.0126	0.058	0.008	2.18e-12	613979	Marouli_2017	No	No	No
rs10517658	4	157788190	A	G	0.08489	-0.0224	0.0026	2.5e-17	704781	Yengo_2018	No	Yes	Yes
rs4504305	4	158903953	A	G	0.4138	-0.0108	0.0015	1.1e-13	709565	Yengo_2018	No	Yes	Yes
rs955748	4	184215675	A	G	0.2422	-0.0246	0.0017	7.1e-49	709607	Yengo_2018	No	Yes	Yes
rs2310357	4	186697494	T	C	0.283	-0.0158	0.0016	4.1e-22	674818	Yengo_2018	No	Yes	Yes
rs1574220	5	314518	T	C	0.91967	-0.0286	0.0028	2.6e-25	690326	Yengo_2018	No	Yes	Yes
rs769109	5	3118802	T	C	0.1505	-0.0125	0.002	9.5e-10	700801	Yengo_2018	No	Yes	No
rs274679	5	6751426	A	C	0.3388	0.0134	0.0015	8.2e-19	708770	Yengo_2018	No	Yes	Yes
rs875525	5	14747247	T	C	0.2575	-0.0096	0.0016	3.4e-09	704528	Yengo_2018	No	Yes	Yes
rs860664	5	14960235	T	G	0.1521	-0.0161	0.002	2.9e-15	703385	Yengo_2018	No	Yes	Yes
rs17409588	5	31528627	T	C	0.6825	-0.0164	0.0015	3.7e-26	706826	Yengo_2018	No	Yes	Yes
rs3811958	5	32772043	A	G	0.7371	-0.0298	0.0016	8.2e-75	706788	Yengo_2018	No	Yes	Yes
rs146301345	5	32784907	A	G	0.0028	0.139	0.019	7.91e-14	554983	Marouli_2017	No	No	No
rs13357303	5	32803690	T	C	0.2146	-0.0171	0.0017	2.8e-23	707654	Yengo_2018	No	No	No
rs1173727	5	32830521	T	C	0.4035	0.0368	0.0015	3.2e-141	709500	Yengo_2018	No	Yes	Yes
rs11744178	5	33005008	T	C	0.4163	0.0227	0.0015	2.8e-55	708287	Yengo_2018	No	Yes	Yes
rs1876658	5	33012520	A	C	0.98462	-0.0439	0.0065	2e-11	642795	Yengo_2018	No	Yes	Yes
rs1813313	5	33271984	A	C	0.90295	0.0362	0.0024	1.7e-51	695790	Yengo_2018	No	Yes	Yes
rs12656216	5	36160668	A	G	0.7786	0.0192	0.0018	4.2e-27	699091	Yengo_2018	No	Yes	Yes
rs16902835	5	36225246	T	C	0.4049	-0.0089	0.0014	7.7e-10	709626	Yengo_2018	No	Yes	Yes
rs2731880	5	36603384	T	C	0.5078	0.0083	0.0014	7.4e-09	702655	Yengo_2018	No	Yes	Yes
rs781794	5	37589295	A	G	0.7422	0.0125	0.0016	1.8e-14	708847	Yengo_2018	No	Yes	Yes
rs17379667	5	37810032	T	C	0.0915	0.0242	0.0025	1.9e-22	708484	Yengo_2018	No	Yes	Yes
rs9292741	5	39427155	A	G	0.7418	0.0221	0.0016	3.1e-43	694685	Yengo_2018	No	Yes	Yes
rs1867540	5	41279237	T	C	0.94896	-0.0251	0.0034	1.2e-13	683447	Yengo_2018	No	Yes	Yes
rs614990	5	41576196	A	G	0.0525	-0.0224	0.0032	2.1e-12	705674	Yengo_2018	No	Yes	Yes
rs2972756	5	42820125	A	G	0.4235	-0.0218	0.0014	8.9e-52	707953	Yengo_2018	Yes	Yes	Yes
rs2961820	5	50424318	T	C	0.6387	-0.0128	0.0017	7.3e-15	525163	Yengo_2018	Yes	No	No
rs6450136	5	52765331	A	C	0.6987	-0.0125	0.0016	1.3e-15	704259	Yengo_2018	No	Yes	Yes
rs336081	5	54433393	A	G	0.6327	-0.0211	0.0015	4e-46	708630	Yengo_2018	No	No	No
rs6897117	5	54986775	T	C	0.2987	0.032	0.0015	5.8e-95	709438	Yengo_2018	No	Yes	Yes
rs157845	5	55796639	T	C	0.2591	0.0112	0.0016	9.8e-12	701257	Yengo_2018	No	Yes	Yes
rs702691	5	56114526	T	G	0.3454	-0.0181	0.0015	6.7e-34	709365	Yengo_2018	No	Yes	Yes
rs854037	5	57091783	A	G	0.8119	0.0117	0.0018	2.2e-10	708159	Yengo_2018	No	Yes	Yes
rs11738454	5	58342120	T	C	0.1407	0.0159	0.0021	1.9e-14	706649	Yengo_2018	No	Yes	Yes
rs6877743	5	58454191	A	C	0.55	0.0098	0.0014	6.6e-12	708215	Yengo_2018	No	Yes	Yes
rs7703022	5	58595606	T	C	0.4288	-0.0139	0.0015	2e-21	704035	Yengo_2018	No	Yes	Yes
rs10447098	5	60831133	T	C	0.2114	-0.0107	0.0018	9.8e-10	707773	Yengo_2018	No	Yes	Yes
rs264759	5	64381897	T	G	0.3318	-0.0182	0.0015	4.9e-33	709514	Yengo_2018	No	No	No
rs11738854	5	64673915	T	C	0.8821	-0.023	0.0021	1.8e-27	709608	Yengo_2018	No	Yes	Yes
rs61736454	5	64766798	A	G	0.0021	-0.164	0.02	4.8e-16	587899	Marouli_2017	No	No	No
rs456775	5	66199501	T	C	0.5531	0.0079	0.0014	3.5e-08	705856	Yengo_2018	No	Yes	Yes
rs10515054	5	67106808	A	G	0.96843	-0.0432	0.0045	1.2e-21	681360	Yengo_2018	No	Yes	Yes
rs999826	5	67275356	A	G	0.2337	-0.0136	0.0017	1.7e-15	707669	Yengo_2018	No	Yes	Yes
rs430191	5	67323552	A	G	0.09203	0.0267	0.0025	7.3e-27	708929	Yengo_2018	Yes	Yes	Yes
rs2112208	5	67564327	T	C	0.7522	0.012	0.0017	8.7e-13	696180	Yengo_2018	No	Yes	Yes
rs3756668	5	67596088	A	G	0.4404	-0.0178	0.0014	3.5e-35	709190	Yengo_2018	No	Yes	Yes
rs415817	5	71844878	T	C	0.2158	-0.0129	0.0017	1.2e-13	696281	Yengo_2018	No	Yes	Yes
rs7709903	5	72080422	T	C	0.8316	0.0181	0.0019	2.8e-21	707230	Yengo_2018	Yes	Yes	Yes
rs34651	5	72144005	T	C	0.91897	-0.0382	0.0027	6.9e-46	703658	Yengo_2018	No	Yes	Yes
rs13160226	5	72434224	A	G	0.7633	-0.0107	0.0017	4.8e-10	699612	Yengo_2018	No	Yes	Yes
rs2454846	5	73959526	A	G	0.7083	-0.0116	0.0016	5.2e-13	677861	Yengo_2018	No	Yes	Yes
rs13180688	5	77142119	T	G	0.5077	0.0095	0.0015	7.2e-11	690333	Yengo_2018	Yes	Yes	Yes
rs12520209	5	77506956	T	C	0.2252	-0.0244	0.0017	2.9e-46	706644	Yengo_2018	No	Yes	Yes
rs10805921	5	78150712	A	G	0.1525	-0.0156	0.002	3.1e-15	708972	Yengo_2018	No	Yes	Yes
rs7712162	5	78945171	T	C	0.1772	0.0196	0.0019	1.8e-25	708753	Yengo_2018	No	Yes	Yes
rs411840	5	81014958	T	C	0.5011	0.0098	0.0014	1.1e-11	703985	Yengo_2018	No	Yes	Yes
rs13163838	5	86204545	T	G	0.7337	0.014	0.0016	8.2e-18	700101	Yengo_2018	No	Yes	Yes
rs4421140	5	86656964	T	C	0.7705	-0.01	0.0017	9.6e-09	706989	Yengo_2018	No	Yes	Yes
rs13187743	5	86958814	T	C	0.93048	-0.0178	0.0026	1.2e-11	709278	Yengo_2018	No	Yes	Yes
rs10037512	5	88354675	T	C	0.5388	0.0277	0.0014	1.8e-82	709242	Yengo_2018	No	Yes	Yes
rs11748980	5	88833522	T	C	0.563	0.0146	0.0014	5.1e-24	708977	Yengo_2018	No	Yes	Yes
rs4489092	5	90420644	T	G	0.6419	-0.0139	0.0015	3.7e-20	700585	Yengo_2018	No	Yes	Yes
rs7729395	5	102100576	T	C	0.05426	-0.0311	0.0034	2.8e-20	668652	Yengo_2018	No	Yes	Yes
rs13185815	5	108116542	T	G	0.92195	0.034	0.0027	3.7e-36	709208	Yengo_2018	No	Yes	Yes
rs9326750	5	108173003	A	G	0.2276	0.0266	0.0017	1.1e-54	706498	Yengo_2018	No	Yes	Yes
rs1145124	5	111027410	T	C	0.8563	0.0133	0.002	6.1e-11	705113	Yengo_2018	Yes	Yes	Yes
rs2020383	5	112074356	T	C	0.5381	-0.0159	0.0014	3.6e-28	707297	Yengo_2018	No	Yes	Yes
rs4921010	5	115041671	T	C	0.2864	0.0236	0.0016	4.4e-50	707297	Yengo_2018	No	Yes	Yes
rs26537	5	115177014	T	C	0.6752	0.0092	0.0015	2.7e-09	703034	Yengo_2018	No	Yes	Yes
rs12523269	5	119867065	T	C	0.1774	-0.0132	0.0019	4e-12	698585	Yengo_2018	No	No	No
rs11241693	5	122727928	A	G	0.435	-0.0242	0.0014	5.7e-63	708918	Yengo_2018	Yes	Yes	Yes
rs7717604	5	123989617	T	C	0.3517	0.0152	0.0015	5.8e-24	706183	Yengo_2018	No	Yes	Yes
rs34821177	5	126250812	T	C	0.0338	0.032	0.005	1.67e-10	622159	Marouli_2017	No	No	No
rs453202	5	126855505	T	G	0.6635	0.0098	0.0015	7.1e-11	706715	Yengo_2018	Yes	Yes	Yes
rs251215	5	127543622	A	C	0.5311	-0.0164	0.0014	5.8e-30	698347	Yengo_2018	No	Yes	Yes
rs12109794	5	127568650	A	G	0.01421	0.0768	0.0072	7.4e-27	652147	Yengo_2018	No	Yes	Yes
rs78727187	5	127668685	T	G	0.006	0.182	0.012	1.47e-52	607611	Marouli_2017	No	No	No
rs154001	5	127685135	T	C	0.6752	0.0173	0.0015	6.6e-30	707834	Yengo_2018	No	Yes	Yes
rs6866701	5	129069848	A	G	0.07466	0.0402	0.0027	9.4e-51	708546	Yengo_2018	No	Yes	Yes
rs17692694	5	130330467	A	G	0.1078	-0.0136	0.0023	3.7e-09	702867	Yengo_2018	No	Yes	Yes
rs6895631	5	131107692	A	G	0.1489	0.0288	0.0043	1.3e-11	692191	Yengo_2018	No	Yes	Yes
rs7705189	5	131623358	A	G	0.5365	-0.0352	0.0014	1.2e-130	698950	Yengo_2018	No	Yes	Yes
rs2108665	5	134136333	T	C	0.1054	-0.0278	0.0023	7.4e-33	707160	Yengo_2018	No	Yes	Yes
rs39881	5	134379311	A	C	0.7692	-0.0189	0.0017	2.7e-28	709441	Yengo_2018	No	Yes	Yes
rs9327705	5	134510303	A	G	0.2339	0.0167	0.0017	2.6e-22	705787	Yengo_2018	No	Yes	Yes
rs62623707	5	135288632	G	A	0.0463	-0.027	0.005	1.36e-09	634056	Marouli_2017	No	No	No
rs4835672	5	137568867	T	C	0.7667	-0.0138	0.0017	2.5e-15	704319	Yengo_2018	No	Yes	Yes
rs10040658	5	139051015	A	G	0.3716	0.0175	0.0015	1.4e-31	696620	Yengo_2018	No	Yes	Yes
rs2740584	5	140561768	T	C	0.2437	0.0124	0.0017	1.6e-13	709458	Yengo_2018	No	Yes	Yes
rs3749759	5	141041435	A	G	0.6355	-0.0109	0.0015	5.2e-13	695317	Yengo_2018	No	Yes	Yes
rs4912636	5	141637058	T	G	0.4835	0.0103	0.0014	4.7e-13	708729	Yengo_2018	No	Yes	Yes
rs6897876	5	141687639	T	C	0.4575	-0.0125	0.0014	4.6e-18	702177	Yengo_2018	No	Yes	Yes
rs253438	5	141801216	A	G	0.5587	0.0109	0.0014	2.4e-14	708471	Yengo_2018	No	Yes	Yes
rs250092	5	141978243	A	G	0.1474	0.0137	0.002	2e-11	684614	Yengo_2018	No	Yes	Yes
rs11167790	5	142068366	T	C	0.744	-0.0113	0.0016	7.9e-12	692976	Yengo_2018	No	Yes	Yes
rs853170	5	142537474	T	C	0.7443	-0.0121	0.0016	1.3e-13	704864	Yengo_2018	No	Yes	Yes
rs258747	5	142656813	A	G	0.4604	-0.014	0.0014	1e-22	709371	Yengo_2018	Yes	Yes	Yes
rs6864427	5	143151880	T	C	0.537	-0.0124	0.0014	5.1e-18	709432	Yengo_2018	No	Yes	Yes
rs352347	5	148725199	A	G	0.5025	-0.0104	0.0014	3.6e-13	707569	Yengo_2018	No	Yes	Yes
rs3776069	5	149315287	T	C	0.8483	-0.017	0.002	2.5e-17	703849	Yengo_2018	No	Yes	Yes
rs6579789	5	149715264	A	G	0.2556	-0.0113	0.0016	5.7e-12	704325	Yengo_2018	No	Yes	Yes
rs11741790	5	156759177	A	G	0.2111	-0.0166	0.0017	2.4e-21	701185	Yengo_2018	No	Yes	Yes
rs1469059	5	158503800	T	C	0.5819	0.0128	0.0014	1.1e-18	706849	Yengo_2018	No	No	No
rs1527825	5	165897317	A	C	0.3908	0.0097	0.0015	6.3e-11	699048	Yengo_2018	No	Yes	Yes
rs4282339	5	168256240	A	G	0.2077	-0.0368	0.0018	1.7e-97	709171	Yengo_2018	No	Yes	Yes
rs4620037	5	170875097	A	C	0.7854	0.0306	0.0018	2e-66	699459	Yengo_2018	No	Yes	Yes
rs154363	5	171017095	A	G	0.3076	-0.0206	0.0015	1.5e-40	709262	Yengo_2018	No	Yes	Yes
rs33852	5	171189571	A	G	0.6679	-0.0279	0.0015	6.8e-75	705997	Yengo_2018	No	Yes	Yes
rs1368380	5	171285632	T	C	0.4331	0.0314	0.0015	3.1e-103	683139	Yengo_2018	No	No	No
rs17074452	5	171639152	T	C	0.02175	-0.033	0.0055	2.2e-09	632399	Yengo_2018	No	Yes	Yes
rs34471628	5	172196752	G	A	0.0385	0.043	0.005	1.93e-20	607931	Marouli_2017	No	No	No
rs793356	5	172530561	T	C	0.4066	0.0136	0.0014	5e-21	709526	Yengo_2018	No	Yes	Yes
rs17075791	5	172746026	T	C	0.96311	0.0236	0.0041	7.1e-09	677018	Yengo_2018	No	Yes	Yes
rs148833559	5	172755066	A	C	0.0011	0.323	0.028	1.15e-30	622164	Marouli_2017	No	No	No
rs12515303	5	172762651	A	G	0.6636	0.0131	0.0016	3.2e-17	647116	Yengo_2018	No	Yes	No
rs11954548	5	172779475	T	C	0.2691	0.0162	0.0017	1.8e-22	693851	Yengo_2018	No	Yes	Yes
rs10780116	5	172839289	T	C	0.4722	0.0127	0.0014	1.1e-18	707972	Yengo_2018	No	Yes	Yes
rs17052028	5	172968491	A	G	0.6658	0.011	0.0015	4.8e-13	702813	Yengo_2018	No	Yes	Yes
rs889014	5	172984114	T	C	0.3462	-0.0257	0.0015	7.7e-67	709456	Yengo_2018	No	Yes	Yes
rs13173671	5	173026190	T	C	0.96369	0.0314	0.0039	1.1e-15	692882	Yengo_2018	No	Yes	Yes
rs2913730	5	175893942	A	C	0.5161	-0.0121	0.0014	4.2e-17	703305	Yengo_2018	Yes	Yes	Yes
rs149307	5	176471591	T	C	0.498	-0.0116	0.0015	3.3e-15	687239	Yengo_2018	Yes	Yes	Yes
rs1966265	5	176516631	A	G	0.2348	0.0453	0.0017	2.3e-150	651786	Yengo_2018	No	Yes	Yes
rs11954311	5	176554850	A	G	0.02859	0.0597	0.0045	7.4e-40	692482	Yengo_2018	No	Yes	Yes
rs12055154	5	176675423	A	G	0.97428	0.075	0.0046	2.1e-60	699884	Yengo_2018	No	Yes	Yes
rs6601211	5	177535370	A	G	0.368	0.0109	0.0015	1.5e-12	693065	Yengo_2018	No	Yes	Yes
rs11750568	5	178535713	A	G	0.3354	0.019	0.0015	4.5e-36	708366	Yengo_2018	No	Yes	Yes
rs466522	5	178687676	A	G	0.2056	-0.0135	0.0018	1.3e-13	682933	Yengo_2018	No	No	No
rs6879260	5	179731014	T	C	0.3917	-0.0255	0.0015	4.5e-67	697479	Yengo_2018	No	Yes	Yes
rs3733750	5	180235503	T	C	0.894	-0.0161	0.0023	7.7e-12	698984	Yengo_2018	No	Yes	Yes
rs13361994	5	180645211	T	C	0.8244	0.0147	0.0019	1.4e-14	698200	Yengo_2018	No	Yes	Yes
rs17714046	5	180661980	T	C	0.95025	0.024	0.0037	1.1e-10	554535	Yengo_2018	No	Yes	Yes
rs2569881	6	1620037	A	G	0.1317	0.0175	0.0022	4.3e-16	702928	Yengo_2018	No	Yes	Yes
rs3778519	6	1771512	T	C	0.2785	-0.0139	0.0016	1.9e-17	656765	Yengo_2018	No	Yes	Yes
rs1570534	6	1901495	T	C	0.6726	0.015	0.0015	8.6e-23	706464	Yengo_2018	No	Yes	Yes
rs9378684	6	2110941	T	C	0.2114	0.0192	0.0018	6.4e-27	697822	Yengo_2018	No	Yes	Yes
rs1196388	6	2232808	T	G	0.98842	0.0512	0.0071	6.3e-13	665392	Yengo_2018	No	Yes	No
rs9504925	6	6769438	A	G	0.2801	-0.0116	0.0016	3.7e-13	701866	Yengo_2018	No	Yes	Yes
rs1887508	6	6887607	A	G	0.1169	-0.0327	0.0022	1e-48	693140	Yengo_2018	No	Yes	Yes
rs9379084	6	7231843	A	G	0.1179	-0.0421	0.0025	6.1e-65	601942	Yengo_2018	No	Yes	Yes
rs3778321	6	7250270	A	G	0.1738	0.0211	0.0019	8.9e-30	707001	Yengo_2018	No	Yes	Yes
rs270417	6	7729614	T	C	0.7135	0.0369	0.0016	7.5e-118	707782	Yengo_2018	No	Yes	Yes
rs17143141	6	7801217	A	G	0.1602	0.0341	0.002	4.2e-68	696196	Yengo_2018	No	Yes	Yes
rs267195	6	7847928	T	C	0.418	0.0106	0.0014	1.7e-13	698353	Yengo_2018	No	Yes	Yes
rs1150579	6	11653479	A	G	0.6629	-0.0092	0.0015	7.9e-10	706028	Yengo_2018	No	Yes	Yes
rs2327506	6	12029424	T	C	0.4245	-0.0089	0.0014	5.8e-10	709496	Yengo_2018	No	Yes	Yes
rs504056	6	19014471	T	C	0.1051	0.0165	0.0023	8.7e-13	709582	Yengo_2018	No	Yes	Yes
rs1047014	6	19841493	T	C	0.7439	-0.0312	0.0017	3.1e-77	688539	Yengo_2018	No	Yes	Yes
rs12665526	6	19900521	T	C	0.6369	-0.0107	0.0015	2.1e-12	675872	Yengo_2018	No	Yes	Yes
rs196051	6	22056131	A	G	0.6142	0.0134	0.0015	3e-20	709185	Yengo_2018	No	Yes	Yes
rs7752528	6	22516569	T	C	0.4359	0.0101	0.0014	1.6e-12	708501	Yengo_2018	Yes	Yes	Yes
rs17247566	6	24450404	T	G	0.2805	0.0087	0.0016	2.8e-08	702842	Yengo_2018	Yes	Yes	Yes
rs2038135	6	24645967	T	G	0.3566	-0.0101	0.0015	3.6e-11	649024	Yengo_2018	No	Yes	Yes
rs9358839	6	25181447	T	C	0.4623	-0.0099	0.0015	4e-11	671544	Yengo_2018	No	No	No
rs806794	6	26200677	A	G	0.7062	0.0586	0.0016	2e-295	707699	Yengo_2018	No	Yes	Yes
rs13214703	6	27941387	T	C	0.92335	-0.0333	0.0025	6.7e-39	692587	Yengo_2018	No	Yes	Yes
rs2079705	6	28323968	A	G	0.06507	-0.043	0.0028	7.9e-52	706541	Yengo_2018	No	Yes	Yes
rs3131847	6	29649105	A	G	0.3195	-0.0189	0.0015	1.4e-34	709242	Yengo_2018	No	Yes	Yes
rs2272874	6	29696245	T	C	0.8803	0.026	0.0022	3.7e-32	707846	Yengo_2018	No	Yes	Yes
rs7757648	6	30851933	A	G	0.0121	-0.076	0.011	4.64e-13	538852	Marouli_2017	No	No	No
rs1966	6	31107733	T	C	0.1947	-0.02	0.0018	1.9e-29	708199	Yengo_2018	No	Yes	Yes
rs3130922	6	31461089	A	G	0.3377	0.0101	0.0015	3.1e-11	706249	Yengo_2018	No	Yes	Yes
rs6916921	6	31520426	T	C	0.09015	-0.0159	0.0027	4.1e-09	706632	Yengo_2018	No	Yes	Yes
rs2844480	6	31564821	T	C	0.2032	-0.0397	0.0018	9.1e-103	645627	Yengo_2018	No	Yes	Yes
rs11965547	6	31836151	A	G	0.09986	-0.0188	0.0025	3.7e-14	693210	Yengo_2018	No	Yes	Yes
rs389883	6	31947460	T	G	0.7066	-0.0396	0.0015	2.2e-149	707951	Yengo_2018	No	Yes	Yes
rs9461776	6	32575735	A	G	0.91727	0.0396	0.0032	3.2e-35	658335	Yengo_2018	No	No	No
rs3891175	6	32634467	T	C	0.2256	0.0267	0.0017	7.1e-58	708077	Yengo_2018	No	No	No
rs2857106	6	32787570	T	C	0.8137	0.0252	0.0018	2.6e-42	708238	Yengo_2018	No	Yes	Yes
rs9277935	6	33160425	T	G	0.2119	-0.0178	0.0017	5.9e-25	708246	Yengo_2018	No	Yes	Yes
rs420361	6	33555904	T	C	0.348	-0.0198	0.0015	2.4e-39	705264	Yengo_2018	No	Yes	Yes
rs9461905	6	33721933	T	C	0.2071	-0.0182	0.0018	8.6e-25	704504	Yengo_2018	No	Yes	Yes
rs12214804	6	34188866	T	C	0.91382	-0.0881	0.0025	2.1e-261	706460	Yengo_2018	No	Yes	Yes
rs11970421	6	34553163	T	C	0.07577	-0.0473	0.0027	1.6e-67	706429	Yengo_2018	No	Yes	Yes
rs2815005	6	34638847	A	G	0.154	0.06	0.002	5.6e-192	708177	Yengo_2018	No	Yes	No
rs7752468	6	34887748	A	G	0.94878	0.0431	0.0034	9.9e-38	696163	Yengo_2018	No	Yes	Yes
rs1880090	6	34990968	T	C	0.7444	0.0299	0.0016	2.8e-74	704256	Yengo_2018	No	Yes	Yes
rs9470191	6	35967058	A	G	0.5275	0.0111	0.0014	4.8e-15	709465	Yengo_2018	No	Yes	Yes
rs2395655	6	36645696	A	G	0.605	-0.0091	0.0015	9.3e-10	706185	Yengo_2018	No	Yes	Yes
rs9470483	6	37079883	A	C	0.96042	-0.0216	0.0037	4.9e-09	684245	Yengo_2018	Yes	Yes	Yes
rs9470811	6	38148584	A	G	0.2609	-0.0095	0.0016	4.9e-09	709295	Yengo_2018	No	Yes	Yes
rs2815116	6	39187886	A	G	0.7083	0.0141	0.0016	3.4e-19	698705	Yengo_2018	No	No	No
rs9367004	6	39365546	T	C	0.03736	0.0272	0.0038	1.6e-12	696209	Yengo_2018	No	Yes	Yes
rs6458122	6	39769455	T	C	0.4843	0.0082	0.0014	8e-09	699826	Yengo_2018	No	Yes	Yes
rs4714468	6	41452996	A	G	0.1212	0.0123	0.0023	4.3e-08	660851	Yengo_2018	No	Yes	Yes
rs33966734	6	41903798	A	C	0.0119	-0.122	0.012	1.28e-22	329984	Marouli_2017	No	No	No
rs13340461	6	41924278	T	C	0.2803	0.0232	0.0016	1.4e-47	702835	Yengo_2018	No	Yes	Yes
rs10948007	6	42003084	T	C	0.07758	0.0246	0.0026	2.8e-21	660950	Yengo_2018	No	Yes	Yes
rs2125738	6	43327750	A	G	0.3997	-0.013	0.0015	3.9e-19	704017	Yengo_2018	No	Yes	Yes
rs9463015	6	44695058	A	G	0.94668	0.0183	0.0028	2.9e-11	686495	Yengo_2018	No	Yes	Yes
rs9395066	6	45095163	A	C	0.59	-0.0232	0.0014	1.4e-58	709601	Yengo_2018	No	Yes	Yes
rs1388244	6	45650154	T	C	0.7971	-0.0129	0.0018	7.6e-13	701590	Yengo_2018	No	Yes	Yes
rs9395264	6	47475022	T	G	0.3133	-0.0219	0.0015	2.2e-46	709392	Yengo_2018	No	Yes	Yes
rs614570	6	52319251	T	C	0.4281	-0.0104	0.0014	2.4e-13	708181	Yengo_2018	No	Yes	Yes
rs12175817	6	53331144	A	C	0.7213	0.014	0.0016	7.6e-19	709525	Yengo_2018	No	Yes	Yes
rs9370463	6	55608017	T	C	0.8956	0.0147	0.0023	3.9e-10	693940	Yengo_2018	No	Yes	Yes
rs2167460	6	56884451	T	C	0.2042	-0.0123	0.0018	7.2e-12	698060	Yengo_2018	No	Yes	Yes
rs9354469	6	67474281	A	G	0.715	0.012	0.0017	7.1e-12	673631	Yengo_2018	No	Yes	Yes
rs504139	6	72201407	A	G	0.3103	0.0154	0.0015	8.1e-24	706133	Yengo_2018	No	Yes	Yes
rs12211255	6	76188330	A	C	0.105	0.0428	0.0023	1.3e-74	703452	Yengo_2018	No	Yes	No
rs2133193	6	76406000	A	G	0.3626	0.012	0.0015	4.4e-16	709534	Yengo_2018	No	Yes	Yes
rs1213366	6	78176870	A	G	0.5614	0.0087	0.0014	1.5e-09	709391	Yengo_2018	No	Yes	Yes
rs6931421	6	80880138	T	G	0.6819	0.0306	0.0015	2.7e-90	705640	Yengo_2018	Yes	Yes	No
rs9443804	6	81315597	A	G	0.5578	-0.0215	0.0014	7e-50	697030	Yengo_2018	No	Yes	Yes
rs13218634	6	81392645	A	C	0.04899	0.0323	0.0033	3.2e-22	708858	Yengo_2018	No	No	No
rs1342975	6	81739782	A	G	0.1517	-0.0306	0.002	3.6e-53	707126	Yengo_2018	No	Yes	Yes
rs6924063	6	81872212	T	C	0.6901	0.021	0.0015	2e-42	707426	Yengo_2018	No	Yes	Yes
rs511817	6	82162857	A	C	0.05104	-0.0232	0.0036	1e-10	675637	Yengo_2018	No	Yes	No
rs3828760	6	82456984	T	C	0.1279	0.0253	0.0021	5.4e-32	694740	Yengo_2018	No	Yes	Yes
rs1931634	6	82553395	A	G	0.7374	0.0162	0.0016	2.1e-23	704690	Yengo_2018	No	Yes	Yes
rs1418296	6	82722804	A	G	0.6428	-0.0086	0.0015	1.9e-08	653966	Yengo_2018	No	Yes	Yes
rs12209871	6	83746059	A	G	0.8504	-0.019	0.002	3.9e-21	707397	Yengo_2018	No	Yes	Yes
rs12193281	6	84325184	T	C	0.6729	-0.0128	0.0015	1.8e-17	707107	Yengo_2018	No	Yes	Yes
rs761391	6	85448103	T	C	0.5289	-0.016	0.0015	1.8e-27	651345	Yengo_2018	No	Yes	Yes
rs1173416	6	86415813	A	G	0.513	-0.0082	0.0014	6.1e-09	707706	Yengo_2018	No	Yes	Yes
rs393203	6	89877116	T	G	0.1586	0.0122	0.0019	2e-10	706759	Yengo_2018	No	Yes	Yes
rs13203302	6	96007698	T	C	0.07905	0.0152	0.0026	3.8e-09	697707	Yengo_2018	No	Yes	Yes
rs12110525	6	99629252	A	C	0.2382	-0.0093	0.0017	2.1e-08	708326	Yengo_2018	No	Yes	Yes
rs314279	6	105402083	A	C	0.8766	-0.0484	0.0025	1e-81	561912	Yengo_2018	No	Yes	Yes
rs9377684	6	105445364	A	G	0.8072	-0.0331	0.0018	6.8e-75	706351	Yengo_2018	No	Yes	Yes
rs7750292	6	106347947	A	C	0.4618	-0.0096	0.0014	2.4e-11	703395	Yengo_2018	No	Yes	Yes
rs6927268	6	108865663	T	G	0.7896	0.011	0.0018	3.5e-10	707050	Yengo_2018	No	Yes	Yes
rs3813498	6	108944165	T	C	0.8149	0.0281	0.0018	2.7e-53	706874	Yengo_2018	No	Yes	Yes
rs12206606	6	109353519	A	C	0.1231	0.015	0.0022	1.5e-11	692507	Yengo_2018	No	Yes	Yes
rs1074766	6	109681466	T	C	0.5973	0.0238	0.0014	6.5e-61	707828	Yengo_2018	No	Yes	Yes
rs174374	6	111906055	T	C	0.8393	-0.0123	0.0019	2.2e-10	705790	Yengo_2018	No	Yes	Yes
rs6931341	6	112603809	T	G	0.3316	0.0087	0.0015	1.4e-08	695017	Yengo_2018	No	Yes	Yes
rs17075682	6	114226540	T	C	0.09267	-0.0138	0.0024	1.5e-08	707535	Yengo_2018	No	Yes	Yes
rs9374591	6	116410614	T	C	0.5732	0.0128	0.0014	8.2e-19	708630	Yengo_2018	No	Yes	Yes
rs519604	6	116708822	T	C	0.476	-0.0195	0.0014	7e-42	704527	Yengo_2018	No	Yes	Yes
rs6913428	6	117370600	T	C	0.888	-0.017	0.0023	1.4e-13	694784	Yengo_2018	No	Yes	Yes
rs509067	6	117462040	T	C	0.4156	-0.0234	0.0014	1.2e-58	704781	Yengo_2018	No	Yes	Yes
rs389663	6	117868051	T	C	0.3237	0.0184	0.0015	7.3e-34	706345	Yengo_2018	No	Yes	Yes
rs12200040	6	121845872	A	G	0.1851	-0.0099	0.0018	3.8e-08	706636	Yengo_2018	No	Yes	Yes
rs980014	6	126068001	T	G	0.4819	-0.0167	0.0014	4.9e-32	707633	Yengo_2018	No	Yes	Yes
rs1490384	6	126851160	T	C	0.493	0.0436	0.0014	3.2e-205	701179	Yengo_2018	No	Yes	Yes
rs6942097	6	127896761	A	G	0.4883	0.0096	0.0014	1.9e-11	705155	Yengo_2018	No	No	No
rs13200150	6	128309768	A	G	0.696	0.0086	0.0015	2.7e-08	701943	Yengo_2018	No	Yes	Yes
rs7774592	6	129823611	T	C	0.265	-0.0211	0.0016	1e-38	707060	Yengo_2018	No	Yes	Yes
rs1415701	6	130345835	A	G	0.275	-0.0419	0.0017	1.1e-139	684859	Yengo_2018	No	Yes	Yes
rs9388858	6	131150127	T	C	0.3178	0.0112	0.0015	3.8e-13	697890	Yengo_2018	No	Yes	Yes
rs6921207	6	131327956	A	G	0.3686	0.0257	0.0015	3e-69	709629	Yengo_2018	Yes	Yes	Yes
rs6569765	6	132228577	A	G	0.6618	0.0086	0.0015	2.1e-08	707823	Yengo_2018	No	Yes	Yes
rs7739344	6	132541347	A	G	0.5749	-0.0102	0.0014	1.6e-12	708120	Yengo_2018	No	Yes	Yes
rs12524250	6	133642918	A	G	0.4666	0.0151	0.0014	3.9e-26	704546	Yengo_2018	No	Yes	Yes
rs3822939	6	133849789	A	G	0.4529	-0.0122	0.0014	1.1e-17	705982	Yengo_2018	No	Yes	Yes
rs7769440	6	136227135	T	C	0.5196	0.0104	0.0014	4.7e-13	697185	Yengo_2018	No	Yes	Yes
rs17743155	6	139285476	T	C	0.8313	0.0149	0.0019	4.7e-15	704799	Yengo_2018	No	Yes	Yes
rs4520026	6	140073614	A	G	0.7663	0.0167	0.0017	5.7e-22	654263	Yengo_2018	No	Yes	Yes
rs6570436	6	141361510	T	C	0.3114	0.0171	0.0015	2e-28	700889	Yengo_2018	No	Yes	Yes
rs9403317	6	141859282	A	G	0.717	0.0179	0.0016	3.2e-28	694416	Yengo_2018	Yes	Yes	Yes
rs225719	6	142549787	A	G	0.2385	-0.0266	0.0018	5.5e-48	536906	Yengo_2018	Yes	Yes	Yes
rs4896582	6	142703877	A	G	0.3097	-0.0525	0.0015	3.7e-252	707673	Yengo_2018	No	Yes	No
rs223604	6	143704674	T	G	0.4245	-0.0124	0.0014	7.4e-18	704674	Yengo_2018	No	Yes	Yes
rs2777482	6	146320341	A	C	0.5717	0.0122	0.0016	6e-15	535274	Yengo_2018	Yes	Yes	Yes
rs11751157	6	148839818	T	C	0.1072	-0.0162	0.0023	4.7e-12	694287	Yengo_2018	No	Yes	Yes
rs9403991	6	149172549	A	C	0.06899	0.0187	0.0028	3.8e-11	695095	Yengo_2018	No	Yes	Yes
rs10457839	6	149374320	T	C	0.3584	-0.0112	0.0015	2.7e-14	707187	Yengo_2018	No	Yes	Yes
rs7771156	6	151721749	A	G	0.3284	0.0149	0.0015	7.3e-23	708360	Yengo_2018	No	Yes	Yes
rs9479117	6	152117685	T	C	0.8337	-0.0199	0.002	4.2e-24	698612	Yengo_2018	No	Yes	Yes
rs4870056	6	152162227	A	G	0.4567	0.0314	0.0014	3.1e-105	705757	Yengo_2018	No	Yes	Yes
rs3020418	6	152345162	A	G	0.2852	0.0324	0.0016	2.1e-93	709264	Yengo_2018	No	Yes	Yes
rs2881823	6	152472631	A	G	0.95931	-0.0308	0.0038	5.7e-16	678393	Yengo_2018	No	Yes	Yes
rs9479504	6	153404825	A	G	0.4834	0.0096	0.0014	1.2e-11	708849	Yengo_2018	No	Yes	Yes
rs483503	6	153815505	T	C	0.6865	0.0103	0.0015	1.2e-11	708442	Yengo_2018	No	Yes	Yes
rs7745077	6	154733074	T	C	0.4911	-0.0089	0.0014	5.7e-10	704337	Yengo_2018	Yes	Yes	Yes
rs148543891	6	155450779	G	A	0.0029	-0.117	0.021	3.96e-08	527454	Marouli_2017	No	No	No
rs3734322	6	155579246	A	C	0.4109	-0.0159	0.0014	2.9e-28	709086	Yengo_2018	No	Yes	Yes
rs11156098	6	156587831	T	C	0.112	0.0188	0.0023	8.4e-16	704856	Yengo_2018	No	Yes	Yes
rs11756587	6	158572975	T	G	0.1353	-0.0161	0.002	2.9e-15	695333	Yengo_2018	No	Yes	Yes
rs10945541	6	158740218	A	G	0.3386	0.0232	0.0015	1.8e-53	707381	Yengo_2018	No	Yes	Yes
rs12206717	6	158910698	A	G	0.05513	-0.0427	0.0031	2.8e-43	697283	Yengo_2018	No	Yes	Yes
rs1564348	6	160578860	T	C	0.8373	0.0123	0.0019	1.4e-10	697860	Yengo_2018	No	Yes	Yes
rs539298	6	160770360	A	G	0.5147	-0.02	0.0014	3.6e-45	707590	Yengo_2018	Yes	No	No
rs17630640	6	164107529	A	G	0.8649	-0.0252	0.0021	1.6e-32	703152	Yengo_2018	No	Yes	No
rs2305089	6	166579270	T	C	0.5054	-0.0142	0.0014	9.9e-24	707509	Yengo_2018	No	Yes	Yes
rs2763273	6	168834623	T	C	0.2255	-0.0273	0.0017	3.7e-59	709498	Yengo_2018	No	Yes	Yes
rs7758658	6	169344009	A	G	0.4919	0.0161	0.0014	1.4e-29	702632	Yengo_2018	No	Yes	Yes
rs9765848	6	169649827	T	C	0.181	-0.0158	0.0019	2e-16	698543	Yengo_2018	No	Yes	Yes
rs12198317	6	170819289	T	C	0.95709	0.0244	0.0039	3.6e-10	704322	Yengo_2018	No	Yes	Yes
rs1106296	7	1380226	T	C	0.6567	0.0103	0.0015	1.9e-11	684154	Yengo_2018	No	Yes	Yes
rs1434336	7	1560160	A	G	0.4729	0.0113	0.0014	5.6e-15	702376	Yengo_2018	No	Yes	Yes
rs798532	7	2768864	T	C	0.2777	0.0308	0.0016	5.9e-82	705326	Yengo_2018	No	Yes	Yes
rs757786	7	2836019	T	C	0.5583	-0.0335	0.0014	2.4e-118	706203	Yengo_2018	No	Yes	Yes
rs10253861	7	8110475	A	G	0.5479	0.0205	0.0014	1.4e-45	702976	Yengo_2018	No	Yes	Yes
rs3823822	7	8241749	T	G	0.8539	-0.0129	0.002	1.8e-10	706906	Yengo_2018	No	Yes	Yes
rs2043539	7	12253880	A	G	0.417	-0.0118	0.0015	2.3e-15	651363	Yengo_2018	No	Yes	Yes
rs1990224	7	12615698	T	C	0.4665	-0.0116	0.0014	1.1e-15	700309	Yengo_2018	No	Yes	Yes
rs10255497	7	14020686	T	C	0.4563	0.0096	0.0014	2.5e-11	705129	Yengo_2018	No	Yes	Yes
rs6980299	7	15715056	T	C	0.2357	0.0159	0.0017	5.1e-21	701850	Yengo_2018	No	Yes	Yes
rs1528146	7	16062958	T	C	0.4475	-0.0095	0.0014	4.6e-11	698156	Yengo_2018	No	Yes	Yes
rs7781646	7	16801006	T	C	0.4067	0.0084	0.0015	1.4e-08	696201	Yengo_2018	No	Yes	Yes
rs4719495	7	17322683	T	C	0.1911	0.0113	0.0018	7.4e-10	703110	Yengo_2018	No	Yes	Yes
rs4484585	7	18718573	A	C	0.05385	-0.0255	0.0031	5.7e-16	708253	Yengo_2018	No	Yes	Yes
rs1178164	7	18788589	T	C	0.7853	-0.0198	0.0017	1.1e-29	708072	Yengo_2018	No	Yes	Yes
rs17140133	7	18886177	A	G	0.02649	0.03	0.0046	1e-10	704668	Yengo_2018	No	Yes	Yes
rs13245206	7	18891259	A	G	0.3725	-0.0153	0.0015	8.4e-25	701433	Yengo_2018	No	Yes	Yes
rs2189741	7	19015263	T	G	0.2252	-0.016	0.0017	1.1e-20	709538	Yengo_2018	No	Yes	Yes
rs17140875	7	19248278	T	G	0.05104	-0.0367	0.0033	3.2e-28	686243	Yengo_2018	No	Yes	Yes
rs11767221	7	19609643	A	G	0.3581	0.0215	0.0015	9.9e-48	709528	Yengo_2018	No	Yes	Yes
rs9655166	7	19617468	A	G	0.97644	-0.0675	0.0051	1.3e-40	691077	Yengo_2018	No	Yes	Yes
rs1023522	7	20413590	A	G	0.523	-0.0273	0.0014	6.6e-81	707072	Yengo_2018	No	Yes	Yes
rs13227860	7	22154454	A	G	0.3037	-0.0094	0.0016	6.9e-09	640691	Yengo_2018	No	Yes	Yes
rs16480	7	24311069	T	C	0.7473	0.0108	0.0016	5.6e-11	705735	Yengo_2018	No	Yes	Yes
rs1157596	7	25294196	T	G	0.3344	0.0096	0.0015	4.8e-10	706142	Yengo_2018	No	Yes	Yes
rs12667261	7	25632193	A	G	0.1619	-0.0199	0.002	5.9e-24	705175	Yengo_2018	No	Yes	Yes
rs10215742	7	25803786	A	G	0.94148	-0.0246	0.0033	1.4e-13	705788	Yengo_2018	No	Yes	Yes
rs10260677	7	25874991	A	C	0.8109	-0.0235	0.0018	3.9e-38	703490	Yengo_2018	No	Yes	Yes
rs508347	7	28212824	T	C	0.2927	0.0472	0.0016	1.4e-199	706872	Yengo_2018	No	Yes	Yes
rs2237351	7	28788257	T	C	0.6617	0.0223	0.0015	2.6e-48	700429	Yengo_2018	No	Yes	Yes
rs10241908	7	31046459	T	C	0.95159	-0.0229	0.0033	6.2e-12	708269	Yengo_2018	No	Yes	Yes
rs7786669	7	32898338	A	G	0.6116	-0.0132	0.0015	6.8e-19	702369	Yengo_2018	No	Yes	Yes
rs6462488	7	33666421	A	G	0.2181	-0.0106	0.0017	1.3e-09	705788	Yengo_2018	No	Yes	Yes
rs17170429	7	33830300	A	G	0.7505	0.0109	0.0017	1.9e-10	704404	Yengo_2018	No	Yes	Yes
rs2598108	7	37972827	A	C	0.6452	0.0155	0.0015	6.8e-25	708543	Yengo_2018	No	Yes	Yes
rs1403988	7	38109936	A	G	0.3482	-0.0219	0.0015	6.7e-48	703805	Yengo_2018	Yes	Yes	Yes
rs7794103	7	42096266	T	C	0.5031	0.0094	0.0014	5.8e-11	705706	Yengo_2018	No	Yes	Yes
rs3801204	7	42188538	A	C	0.199	0.0127	0.0018	1.7e-12	706877	Yengo_2018	No	Yes	Yes
rs2070971	7	44197583	T	G	0.1427	-0.0145	0.0021	1.1e-11	697663	Yengo_2018	No	Yes	Yes
rs1557934	7	45022257	T	C	0.1618	0.0114	0.002	6e-09	699702	Yengo_2018	Yes	Yes	Yes
rs1065780	7	45927677	A	G	0.3867	0.0083	0.0015	1.5e-08	701384	Yengo_2018	No	Yes	Yes
rs1525832	7	46069610	A	G	0.5502	-0.0131	0.0014	1.7e-19	698856	Yengo_2018	No	Yes	Yes
rs12674301	7	46133056	A	G	0.98345	0.0525	0.0058	1.7e-19	684071	Yengo_2018	No	Yes	Yes
rs1007358	7	46201355	A	G	0.783	-0.0253	0.0017	5.5e-48	708082	Yengo_2018	No	Yes	Yes
rs7811653	7	46402269	A	C	0.08419	-0.0355	0.0025	3.5e-44	697971	Yengo_2018	No	Yes	Yes
rs723149	7	46577056	A	G	0.4422	0.0239	0.0015	2.2e-59	695963	Yengo_2018	No	No	No
rs856569	7	46717135	A	G	0.2609	0.0104	0.0016	2.5e-10	707369	Yengo_2018	Yes	Yes	Yes
rs10252635	7	47029506	T	C	0.2278	0.013	0.0017	2.8e-14	692314	Yengo_2018	No	Yes	Yes
rs334502	7	47549108	A	G	0.7067	0.0096	0.0016	1.3e-09	708200	Yengo_2018	No	Yes	Yes
rs757657	7	49542894	A	C	0.5957	-0.0094	0.0015	1.3e-10	707689	Yengo_2018	No	Yes	Yes
rs1466163	7	50607206	A	G	0.113	0.0157	0.0022	2.1e-12	707322	Yengo_2018	No	Yes	Yes
rs2715094	7	50730452	A	G	0.7618	-0.016	0.0017	3.9e-22	704623	Yengo_2018	No	Yes	Yes
rs6593279	7	55803970	A	G	0.1794	-0.018	0.0019	1.2e-20	703238	Yengo_2018	No	Yes	Yes
rs11238386	7	56033141	A	C	0.6649	-0.0095	0.0015	3.5e-10	707817	Yengo_2018	Yes	Yes	Yes
rs4285372	7	63931353	T	C	0.5952	0.0085	0.0015	7.1e-09	704564	Yengo_2018	No	Yes	Yes
rs2533285	7	66110728	T	G	0.1063	0.0138	0.0024	6.1e-09	709069	Yengo_2018	No	Yes	Yes
rs2421292	7	66833641	A	G	0.4539	0.0086	0.0014	3.1e-09	706968	Yengo_2018	No	Yes	Yes
rs2108235	7	72783383	A	G	0.1485	-0.0117	0.002	9.6e-09	709591	Yengo_2018	No	Yes	Yes
rs7785479	7	73032835	T	C	0.7116	-0.0132	0.0016	7.5e-16	648815	Yengo_2018	Yes	Yes	Yes
rs10267271	7	73089419	T	C	0.6115	0.0112	0.0015	8.7e-14	673668	Yengo_2018	No	Yes	Yes
rs12669267	7	73304636	T	C	0.1302	-0.0261	0.0022	1.9e-31	684930	Yengo_2018	No	Yes	Yes
rs2528795	7	73473494	T	C	0.775	-0.0117	0.0018	2.1e-10	682294	Yengo_2018	No	Yes	Yes
rs41511151	7	73482987	A	G	0.0055	-0.0739	0.0132	2.31e-08	562241	Marouli_2017	No	No	No
rs6976860	7	77452146	T	G	0.6413	-0.0144	0.0015	5.5e-22	704410	Yengo_2018	No	Yes	Yes
rs4148810	7	87102251	T	C	0.1769	0.0161	0.0019	4e-17	703840	Yengo_2018	No	Yes	Yes
rs6952361	7	90363978	T	G	0.615	0.0099	0.0015	2e-11	702291	Yengo_2018	No	Yes	Yes
rs6962300	7	91246651	A	C	0.1113	-0.0204	0.0023	2e-18	690620	Yengo_2018	No	Yes	Yes
rs3731321	7	92327765	T	C	0.8269	0.0461	0.002	3.3e-120	672079	Yengo_2018	No	Yes	Yes
rs1076218	7	92391883	T	C	0.08676	0.036	0.0025	1.5e-48	708919	Yengo_2018	No	Yes	Yes
rs445	7	92408370	T	C	0.1083	0.0138	0.0025	2.5e-08	692483	Yengo_2018	No	Yes	Yes
rs2188177	7	92659160	T	C	0.4595	0.0132	0.0015	1.3e-19	702969	Yengo_2018	No	Yes	Yes
rs2528542	7	93266368	T	C	0.5595	-0.0115	0.0014	2.7e-15	705022	Yengo_2018	No	Yes	Yes
rs42518	7	94038934	T	C	0.7767	-0.0152	0.0017	1.2e-18	702559	Yengo_2018	No	Yes	Yes
rs7787663	7	95240735	A	C	0.1484	0.0132	0.002	8.5e-11	702955	Yengo_2018	No	Yes	Yes
rs10227959	7	95710835	T	C	0.7999	0.0107	0.0018	5e-09	704233	Yengo_2018	Yes	Yes	Yes
rs971685	7	96045705	A	G	0.4376	-0.0114	0.0015	7.3e-15	701685	Yengo_2018	No	Yes	Yes
rs1207716	7	96668147	T	C	0.7711	0.0114	0.0017	2.3e-11	707093	Yengo_2018	No	Yes	Yes
rs6958790	7	98774738	A	G	0.7778	0.0148	0.0017	8.5e-18	708399	Yengo_2018	No	Yes	Yes
rs10278040	7	99141373	A	G	0.05987	0.034	0.0031	2.2e-28	707127	Yengo_2018	No	Yes	Yes
rs11974610	7	99527977	A	G	0.1942	-0.0131	0.0018	7.5e-13	706897	Yengo_2018	No	Yes	Yes
rs3757868	7	100482720	A	G	0.1808	0.0164	0.0019	7e-19	709122	Yengo_2018	No	Yes	Yes
rs7636	7	100490077	A	G	0.0402	-0.031	0.005	2.98e-10	609012	Marouli_2017	No	Yes	Yes
rs7782121	7	100836619	A	G	0.91698	0.017	0.0025	1.6e-11	705070	Yengo_2018	No	Yes	Yes
rs365836	7	101809851	A	G	0.733	0.0122	0.0016	6.3e-14	709514	Yengo_2018	No	Yes	Yes
rs1142	7	104756326	T	C	0.3499	0.0098	0.0015	4.9e-11	707784	Yengo_2018	No	Yes	Yes
rs10259672	7	114021306	T	C	0.3829	-0.0127	0.0016	3.1e-15	527727	Yengo_2018	No	No	No
rs13308256	7	114777023	A	G	0.98632	-0.0393	0.0062	3e-10	698028	Yengo_2018	No	Yes	Yes
rs12154695	7	115970622	T	G	0.325	-0.0113	0.0015	2.5e-13	706615	Yengo_2018	No	Yes	Yes
rs10275439	7	120783425	A	G	0.3827	-0.0171	0.0015	8.8e-31	707502	Yengo_2018	No	Yes	Yes
rs1541509	7	120919228	A	C	0.6881	0.0088	0.0016	2.2e-08	701260	Yengo_2018	No	Yes	Yes
rs2218378	7	121961096	A	G	0.6247	-0.0144	0.0015	2.8e-22	708756	Yengo_2018	No	Yes	Yes
rs11764665	7	122157895	A	G	0.2575	0.0114	0.0017	9.2e-12	698482	Yengo_2018	No	Yes	Yes
rs17628518	7	123685098	A	G	0.3424	-0.0115	0.0015	2.2e-14	708756	Yengo_2018	No	Yes	Yes
rs339054	7	128382511	T	G	0.5011	0.0092	0.0014	1.2e-10	709611	Yengo_2018	No	Yes	Yes
rs13221560	7	128663175	A	G	0.3467	0.0089	0.0015	4.2e-09	709360	Yengo_2018	No	Yes	Yes
rs7798321	7	128804041	A	G	0.8002	-0.0115	0.0018	3.1e-10	689707	Yengo_2018	No	Yes	Yes
rs11556924	7	129663496	T	C	0.3887	0.0131	0.0015	2.5e-18	694250	Yengo_2018	No	Yes	Yes
rs7779498	7	130408415	T	C	0.03859	0.022	0.0038	4.6e-09	682710	Yengo_2018	No	Yes	Yes
rs1059698	7	130629094	A	C	0.7593	0.0164	0.0017	2.6e-22	707818	Yengo_2018	No	Yes	Yes
rs10954312	7	130969771	T	C	0.6953	-0.0097	0.0016	6.9e-10	702359	Yengo_2018	No	Yes	Yes
rs10954398	7	132631281	A	C	0.4463	0.0103	0.0014	9e-13	706916	Yengo_2018	No	Yes	Yes
rs6962887	7	135045786	T	G	0.6785	0.0226	0.0016	2.6e-46	699744	Yengo_2018	No	Yes	Yes
rs10224307	7	135313837	T	C	0.4745	-0.0136	0.0014	1.7e-21	708143	Yengo_2018	No	Yes	Yes
rs4732272	7	137548919	A	G	0.3068	-0.0129	0.0016	2e-16	702946	Yengo_2018	No	Yes	Yes
rs273945	7	137611566	A	C	0.4256	-0.0167	0.0015	4e-30	708615	Yengo_2018	No	No	No
rs2286196	7	139727135	A	G	0.1959	0.0197	0.0018	3.5e-27	708000	Yengo_2018	No	Yes	Yes
rs13241668	7	139810152	A	G	0.4243	-0.0143	0.0014	2.6e-23	708972	Yengo_2018	No	Yes	Yes
rs4577876	7	148372320	T	C	0.2684	-0.0147	0.0016	3.2e-19	702282	Yengo_2018	No	Yes	Yes
rs822553	7	148650818	A	G	0.2661	0.0346	0.0017	2.4e-94	686162	Yengo_2018	No	Yes	Yes
rs10236884	7	148659616	A	G	0.3461	-0.0253	0.0015	9.4e-64	697512	Yengo_2018	No	Yes	Yes
rs714885	7	150499787	T	C	0.3413	-0.0088	0.0015	4.8e-09	708695	Yengo_2018	No	Yes	Yes
rs6977081	7	150542515	T	G	0.3456	0.0277	0.0016	2.6e-71	694087	Yengo_2018	No	Yes	No
rs4725398	7	150939193	A	G	0.5927	0.0132	0.0015	2.4e-18	650474	Yengo_2018	No	Yes	Yes
rs4427198	8	4797806	T	G	0.4686	-0.0131	0.0014	8.2e-20	706765	Yengo_2018	No	No	No
rs747749	8	9152782	T	G	0.6566	-0.0146	0.0015	3e-21	701554	Yengo_2018	Yes	No	No
rs10503429	8	12681715	A	G	0.7908	0.0136	0.0018	2.1e-14	703126	Yengo_2018	No	Yes	Yes
rs6985227	8	13095253	A	G	0.06542	0.0188	0.0031	9.9e-10	707746	Yengo_2018	Yes	Yes	Yes
rs2278945	8	13199151	T	C	0.522	0.0146	0.0014	9.7e-24	696115	Yengo_2018	No	Yes	Yes
rs7834383	8	13273477	T	G	0.359	0.0177	0.0015	5.7e-31	697330	Yengo_2018	No	Yes	Yes
rs7815903	8	13351990	A	G	0.93826	0.0278	0.003	2.9e-20	704240	Yengo_2018	No	Yes	Yes
rs3923920	8	19359184	T	C	0.4678	0.012	0.0014	5.9e-17	704382	Yengo_2018	No	Yes	Yes
rs297	8	19816371	T	C	0.7583	-0.0099	0.0017	6.5e-09	707254	Yengo_2018	No	Yes	Yes
rs11135743	8	21803008	A	G	0.4622	0.0122	0.0014	2.4e-17	709438	Yengo_2018	No	Yes	Yes
rs7823327	8	22562352	T	G	0.4951	0.0125	0.0014	3.7e-18	708112	Yengo_2018	No	Yes	No
rs4291276	8	23173591	A	G	0.2328	0.0287	0.0017	1.9e-64	705681	Yengo_2018	No	Yes	Yes
rs7008867	8	23383204	A	G	0.2356	0.0226	0.0017	2.7e-39	700735	Yengo_2018	No	Yes	Yes
rs9644032	8	23414822	T	G	0.369	0.0162	0.0015	2.4e-27	706754	Yengo_2018	No	Yes	Yes
rs4872206	8	23787739	A	G	0.0891	-0.0163	0.0027	1.3e-09	678212	Yengo_2018	No	Yes	Yes
rs2013265	8	24092500	T	C	0.253	-0.0288	0.0016	2.4e-68	708428	Yengo_2018	No	Yes	Yes
rs1157465	8	24691936	T	C	0.7404	0.0102	0.0017	1.4e-09	709655	Yengo_2018	Yes	Yes	No
rs7842899	8	25292172	A	C	0.6365	0.0215	0.0015	1.7e-46	709447	Yengo_2018	Yes	Yes	Yes
rs2874670	8	26245658	A	G	0.4585	0.0129	0.0014	6.3e-19	699260	Yengo_2018	No	Yes	Yes
rs10109417	8	26388300	T	C	0.1156	-0.0159	0.0022	1.1e-12	708034	Yengo_2018	No	Yes	Yes
rs2640730	8	27505368	T	C	0.2333	0.0181	0.0017	1.1e-26	706354	Yengo_2018	No	Yes	Yes
rs2237812	8	28586036	T	C	0.2624	-0.0106	0.0016	9.4e-11	708360	Yengo_2018	Yes	Yes	Yes
rs10095540	8	29355491	T	G	0.5341	0.0089	0.0014	8.5e-10	699127	Yengo_2018	No	Yes	Yes
rs2979510	8	30390205	A	G	0.4939	-0.0154	0.0014	1.2e-26	702223	Yengo_2018	No	Yes	Yes
rs6468409	8	37340967	T	C	0.782	0.0117	0.0017	1e-11	708761	Yengo_2018	No	Yes	Yes
rs2411257	8	38293477	T	C	0.7627	0.0122	0.0017	3.7e-13	706829	Yengo_2018	No	Yes	Yes
rs895619	8	38528787	A	G	0.4137	0.0092	0.0015	6.6e-10	688385	Yengo_2018	No	No	No
rs921142	8	41169276	T	C	0.5995	0.0117	0.0015	3.1e-15	704538	Yengo_2018	No	Yes	Yes
rs6988484	8	49413780	T	C	0.7581	-0.0238	0.0017	1.9e-46	708069	Yengo_2018	No	Yes	Yes
rs878995	8	49581767	T	G	0.05741	-0.0222	0.0031	1.3e-12	708507	Yengo_2018	No	Yes	Yes
rs16920400	8	57037777	A	G	0.03794	0.0212	0.0039	3.8e-08	705576	Yengo_2018	Yes	Yes	Yes
rs10958476	8	57095808	T	C	0.7944	-0.0483	0.0018	2.9e-162	696476	Yengo_2018	No	Yes	Yes
rs9650315	8	57155598	T	G	0.1361	-0.0609	0.0021	3.1e-177	709281	Yengo_2018	No	Yes	Yes
rs4738474	8	57220958	T	C	0.0228	-0.0311	0.0047	4.4e-11	686946	Yengo_2018	No	Yes	Yes
rs4737446	8	57665019	T	G	0.6955	0.0232	0.0016	3e-49	700897	Yengo_2018	No	Yes	Yes
rs16925089	8	60566602	A	C	0.1307	0.0211	0.0021	4e-23	707399	Yengo_2018	No	Yes	Yes
rs7000766	8	61657833	A	G	0.2435	-0.0122	0.0017	1.5e-13	709477	Yengo_2018	No	Yes	Yes
rs7835981	8	67470442	A	G	0.98082	0.047	0.0059	1.1e-15	645321	Yengo_2018	No	Yes	Yes
rs6472362	8	68832416	T	C	0.2646	-0.01	0.0016	1.1e-09	708719	Yengo_2018	No	Yes	Yes
rs11985332	8	69731918	A	G	0.127	0.0133	0.0022	1.6e-09	697699	Yengo_2018	No	Yes	Yes
rs7814212	8	72229106	A	G	0.762	-0.0102	0.0017	1.7e-09	699446	Yengo_2018	No	Yes	Yes
rs4133001	8	72718667	A	G	0.156	0.0132	0.002	2.8e-11	707543	Yengo_2018	No	Yes	Yes
rs719240	8	75823854	A	G	0.6708	-0.0158	0.0015	2.1e-24	695845	Yengo_2018	No	Yes	Yes
rs2956605	8	75883054	A	C	0.3849	0.0262	0.0015	3.4e-68	693439	Yengo_2018	No	Yes	Yes
rs4735766	8	78099782	T	G	0.2794	0.0374	0.0016	1.7e-121	708744	Yengo_2018	No	Yes	Yes
rs2304787	8	87568644	T	G	0.2634	-0.013	0.0016	3.2e-15	709496	Yengo_2018	No	Yes	Yes
rs4339600	8	92222283	A	G	0.273	-0.0129	0.0016	1.9e-15	703381	Yengo_2018	No	Yes	Yes
rs6997004	8	96418497	A	G	0.8359	0.0184	0.002	2.1e-20	695562	Yengo_2018	No	Yes	Yes
rs4735639	8	100743556	A	C	0.90692	0.0164	0.0025	3.2e-11	708710	Yengo_2018	No	Yes	Yes
rs3133577	8	101805542	T	C	0.6635	0.0103	0.0015	2.8e-11	695778	Yengo_2018	No	Yes	Yes
rs4734058	8	103524176	T	C	0.1514	-0.0111	0.002	3.2e-08	704336	Yengo_2018	No	Yes	Yes
rs1050969	8	103661730	T	C	0.98147	-0.0422	0.006	2e-12	642005	Yengo_2018	No	Yes	Yes
rs731126	8	105652446	A	G	0.07864	0.016	0.0028	1.3e-08	707319	Yengo_2018	No	Yes	Yes
rs2721940	8	116636281	A	C	0.3944	0.0198	0.0015	1.6e-41	707781	Yengo_2018	No	Yes	Yes
rs1005502	8	117167843	T	C	0.7298	-0.0132	0.0017	5.8e-15	688110	Yengo_2018	No	No	No
rs4876361	8	117566387	A	G	0.7134	-0.0231	0.0016	5.4e-47	706552	Yengo_2018	No	Yes	Yes
rs2514752	8	119222949	T	C	0.3806	0.009	0.0015	9.3e-10	709096	Yengo_2018	Yes	Yes	Yes
rs1599473	8	120475358	T	G	0.2477	-0.0255	0.0017	2.9e-52	704653	Yengo_2018	No	Yes	Yes
rs10283100	8	120596023	A	G	0.05835	-0.0474	0.0033	1.8e-46	690547	Yengo_2018	No	Yes	Yes
rs16893014	8	120712600	T	C	0.06215	0.0237	0.0029	1.9e-16	699226	Yengo_2018	No	Yes	Yes
rs17237275	8	121298376	T	C	0.8348	-0.0178	0.0019	7.1e-20	709648	Yengo_2018	No	Yes	Yes
rs10088006	8	122665121	A	G	0.5101	0.0085	0.0014	3.4e-09	705490	Yengo_2018	No	Yes	Yes
rs11779459	8	123980551	T	C	0.3588	0.0179	0.0015	1.9e-31	694662	Yengo_2018	No	No	No
rs12677676	8	126502526	A	G	0.7653	0.0261	0.0019	3.1e-43	628707	Yengo_2018	Yes	Yes	Yes
rs4551307	8	128599672	A	G	0.8234	0.0152	0.002	8.3e-15	694619	Yengo_2018	No	Yes	Yes
rs4733585	8	128994981	A	C	0.8098	0.0143	0.0018	4.1e-15	702815	Yengo_2018	No	Yes	Yes
rs10956416	8	129190290	T	C	0.7534	-0.0219	0.0017	1.4e-39	705778	Yengo_2018	No	Yes	Yes
rs12546523	8	129986110	A	G	0.5171	0.0106	0.0014	1.7e-13	701427	Yengo_2018	No	Yes	Yes
rs7812646	8	130553381	A	G	0.1539	-0.0204	0.002	3.9e-25	709079	Yengo_2018	No	Yes	Yes
rs13249717	8	130665132	T	C	0.3036	0.0104	0.0016	2.9e-11	707047	Yengo_2018	No	Yes	Yes
rs6470764	8	130725665	T	C	0.2076	-0.0477	0.0018	4.3e-156	709089	Yengo_2018	Yes	Yes	Yes
rs12675390	8	131217692	T	C	0.7404	-0.0109	0.0016	2e-11	708733	Yengo_2018	No	Yes	Yes
rs2467976	8	133761756	T	C	0.327	-0.01	0.0015	4e-11	709515	Yengo_2018	Yes	Yes	Yes
rs7830500	8	134609127	A	C	0.2014	0.0192	0.0018	1.7e-25	701825	Yengo_2018	No	Yes	Yes
rs11166612	8	135600954	A	G	0.6322	0.0355	0.0015	6.4e-123	696201	Yengo_2018	No	Yes	Yes
rs75596750	8	135622851	A	G	0.0016	0.293	0.027	2.05e-28	630310	Marouli_2017	No	No	No
rs12541381	8	135649848	A	G	0.2492	-0.0373	0.0017	5.9e-108	705510	Yengo_2018	No	Yes	Yes
rs17778003	8	135669810	T	C	0.09039	0.0227	0.0026	6.5e-19	708357	Yengo_2018	No	Yes	Yes
rs888345	8	140646990	A	G	0.8057	-0.0108	0.0018	4.4e-09	691125	Yengo_2018	No	Yes	Yes
rs7827290	8	142300315	T	G	0.6734	0.0125	0.0015	6.2e-16	706461	Yengo_2018	No	Yes	Yes
rs7833723	8	143925666	A	G	0.4421	-0.0122	0.0014	2.7e-17	708277	Yengo_2018	No	Yes	Yes
rs4495442	8	144333836	T	C	0.2643	0.0195	0.0016	7.7e-33	705695	Yengo_2018	No	Yes	Yes
rs7832643	8	145022657	T	G	0.3926	-0.0227	0.0015	2.8e-53	700489	Yengo_2018	Yes	Yes	No
rs10156623	9	649006	T	C	0.2679	-0.011	0.0016	8.3e-12	705890	Yengo_2018	Yes	Yes	Yes
rs1598307	9	3837797	T	C	0.2414	-0.01	0.0017	3.2e-09	707703	Yengo_2018	No	Yes	Yes
rs7853059	9	6436138	A	G	0.8803	0.0132	0.0023	4.3e-09	705829	Yengo_2018	Yes	Yes	Yes
rs1658970	9	6664853	A	C	0.1417	0.0114	0.0021	3.8e-08	707183	Yengo_2018	No	Yes	Yes
rs7866711	9	7031086	T	C	0.1793	0.0118	0.0019	2.3e-10	707814	Yengo_2018	No	Yes	Yes
rs11795150	9	16105961	T	G	0.5866	-0.009	0.0015	9e-10	697083	Yengo_2018	No	Yes	Yes
rs997694	9	16484870	T	C	0.6691	-0.0131	0.0015	2.3e-17	701516	Yengo_2018	No	Yes	Yes
rs11792038	9	18492651	T	C	0.1275	0.0121	0.0021	1.7e-08	705970	Yengo_2018	No	Yes	Yes
rs10963680	9	18629283	A	G	0.2444	-0.0169	0.0017	3.4e-23	694176	Yengo_2018	No	No	No
rs1932452	9	19011615	A	G	0.6195	-0.0113	0.0015	2.6e-14	704745	Yengo_2018	No	Yes	Yes
rs11791015	9	21329433	A	C	0.03034	-0.0237	0.0038	7.1e-10	670711	Yengo_2018	No	Yes	Yes
rs10965269	9	22162061	A	G	0.8499	0.0188	0.0021	2.4e-19	701809	Yengo_2018	No	Yes	Yes
rs7848433	9	33687629	T	C	0.04958	0.0273	0.0032	6.8e-18	708682	Yengo_2018	No	Yes	Yes
rs3808876	9	34382726	A	G	0.4299	-0.0114	0.0015	2.7e-14	652269	Yengo_2018	No	Yes	Yes
rs11575580	9	34660864	T	C	0.0178	-0.05	0.007	4.01e-13	634036	Marouli_2017	No	No	No
rs741917	9	35707054	T	C	0.2832	0.0094	0.0016	4.7e-09	709302	Yengo_2018	No	Yes	Yes
rs2025174	9	35920856	A	G	0.2727	0.015	0.0016	8.2e-20	689761	Yengo_2018	No	Yes	No
rs4745087	9	74061310	T	C	0.883	0.0139	0.0022	5.9e-10	707312	Yengo_2018	No	Yes	Yes
rs12683427	9	76109968	T	C	0.2857	0.0097	0.0016	1.4e-09	703426	Yengo_2018	No	Yes	Yes
rs10869317	9	76698419	T	C	0.6505	-0.011	0.0015	2.7e-13	708793	Yengo_2018	No	Yes	Yes
rs3814115	9	78504729	T	C	0.6741	-0.0216	0.0015	2.2e-44	697698	Yengo_2018	No	Yes	Yes
rs11144688	9	78542286	A	G	0.1238	-0.05	0.0023	1.1e-100	683628	Yengo_2018	No	Yes	Yes
rs4745493	9	78686282	T	C	0.08536	-0.0218	0.0026	1e-16	704989	Yengo_2018	Yes	Yes	Yes
rs11144779	9	78792699	T	C	0.6955	0.0146	0.0016	3.5e-19	677230	Yengo_2018	No	Yes	Yes
rs952503	9	78831415	A	G	0.6215	0.0102	0.0015	1.1e-11	699084	Yengo_2018	No	Yes	Yes
rs1332029	9	83351371	A	G	0.5579	-0.0122	0.0014	2.2e-17	708021	Yengo_2018	No	Yes	Yes
rs870713	9	84227158	A	C	0.5227	-0.0117	0.0015	4.1e-15	682645	Yengo_2018	No	Yes	Yes
rs1330816	9	85093919	T	C	0.1936	0.0179	0.0018	3e-23	708312	Yengo_2018	No	Yes	Yes
rs296889	9	86595571	A	G	0.2609	0.0246	0.0016	3.8e-51	707783	Yengo_2018	No	Yes	Yes
rs187136	9	89011615	T	C	0.376	0.0151	0.0015	2.1e-23	686107	Yengo_2018	No	No	No
rs1854948	9	89033538	T	C	0.6442	0.0128	0.0015	1.1e-16	691996	Yengo_2018	No	Yes	Yes
rs353785	9	89099362	T	C	0.4972	-0.0262	0.0014	8.7e-75	709318	Yengo_2018	No	Yes	Yes
rs10125155	9	89893787	T	C	0.91698	-0.0187	0.0027	3.6e-12	694982	Yengo_2018	No	Yes	Yes
rs10746837	9	90873653	A	G	0.5735	-0.0271	0.0015	2e-76	699846	Yengo_2018	No	Yes	Yes
rs10820860	9	94253603	T	C	0.7057	-0.016	0.0016	5e-24	695565	Yengo_2018	No	Yes	Yes
rs10761129	9	94486321	T	C	0.6709	-0.0191	0.0016	2.3e-34	694239	Yengo_2018	No	Yes	Yes
rs9969804	9	95429120	A	C	0.4366	0.0245	0.0014	7.6e-65	707325	Yengo_2018	No	Yes	Yes
rs16909150	9	96216746	T	C	0.1096	0.021	0.0023	1.1e-19	709606	Yengo_2018	No	Yes	Yes
rs12553508	9	96446445	T	C	0.2792	-0.0147	0.0016	7.8e-20	706140	Yengo_2018	Yes	Yes	Yes
rs1257763	9	96893945	A	G	0.04578	0.0632	0.0038	3.3e-61	680923	Yengo_2018	No	Yes	Yes
rs7866254	9	96903469	A	G	0.2045	-0.0227	0.0018	6.9e-37	694562	Yengo_2018	No	Yes	Yes
rs7044650	9	97402557	A	G	0.05671	0.0274	0.0029	4.8e-21	691769	Yengo_2018	No	Yes	Yes
rs10118818	9	97594081	A	G	0.98655	0.0416	0.0076	4.3e-08	672138	Yengo_2018	No	No	No
rs357564	9	98209594	A	G	0.3434	-0.0391	0.0016	3.8e-127	627395	Yengo_2018	No	Yes	Yes
rs16909975	9	98307129	A	G	0.1116	0.0353	0.0023	4e-51	706501	Yengo_2018	No	Yes	Yes
rs17370391	9	98319969	T	C	0.8254	-0.0313	0.002	6.8e-58	689495	Yengo_2018	No	Yes	Yes
rs1984119	9	98368761	T	C	0.7392	0.0406	0.0017	1.3e-127	679149	Yengo_2018	No	Yes	Yes
rs4743120	9	98397459	T	C	0.3704	-0.0274	0.0015	5e-75	706121	Yengo_2018	No	Yes	Yes
rs7870753	9	99201585	A	G	0.7809	-0.0444	0.0017	3.8e-146	709539	Yengo_2018	No	Yes	Yes
rs12001675	9	100793707	A	G	0.2166	-0.0151	0.0017	7.2e-18	704391	Yengo_2018	No	Yes	Yes
rs1028653	9	101651948	A	G	0.2774	0.0101	0.0016	6.3e-10	706803	Yengo_2018	No	Yes	Yes
rs989393	9	101743336	T	C	0.7134	0.0197	0.0016	1.3e-35	707562	Yengo_2018	No	Yes	Yes
rs334362	9	101926594	A	G	0.2014	-0.0128	0.0018	1.2e-12	705877	Yengo_2018	Yes	Yes	Yes
rs2222133	9	108917072	T	C	0.6778	0.0254	0.0015	7.9e-61	703683	Yengo_2018	No	Yes	Yes
rs884975	9	109177722	A	G	0.4825	0.0196	0.0014	7e-42	708391	Yengo_2018	Yes	Yes	Yes
rs2451948	9	109518208	A	G	0.831	-0.0242	0.002	6.1e-34	703094	Yengo_2018	No	Yes	Yes
rs7033661	9	109635618	A	G	0.6442	-0.0279	0.0015	6.4e-77	707383	Yengo_2018	No	Yes	Yes
rs7029669	9	109868858	T	C	0.7222	-0.0128	0.0016	2.3e-15	709515	Yengo_2018	No	Yes	Yes
rs2275496	9	111641627	T	C	0.4529	-0.0105	0.0014	3.6e-13	709501	Yengo_2018	No	Yes	Yes
rs4289885	9	112933271	T	C	0.4682	0.0112	0.0014	9e-15	699031	Yengo_2018	No	Yes	Yes
rs1049927	9	113018755	T	C	0.8672	0.0185	0.0021	1.3e-18	691936	Yengo_2018	No	Yes	Yes
rs10980536	9	113475374	T	C	0.4324	0.0106	0.0014	2.3e-13	708828	Yengo_2018	No	Yes	Yes
rs7866715	9	113707225	T	G	0.5543	0.011	0.0014	2.3e-14	707997	Yengo_2018	No	Yes	Yes
rs10817133	9	113791974	A	G	0.7506	0.0218	0.0017	1.3e-38	693772	Yengo_2018	No	Yes	Yes
rs10441737	9	114301585	T	C	0.6552	-0.0186	0.0015	9e-35	709003	Yengo_2018	No	Yes	Yes
rs1896952	9	114868733	A	G	0.7468	0.0101	0.0016	7.9e-10	709437	Yengo_2018	Yes	Yes	Yes
rs4979103	9	115099621	T	C	0.7811	-0.0125	0.0017	5.8e-13	709159	Yengo_2018	Yes	Yes	Yes
rs7854197	9	116309773	A	G	0.09933	-0.0194	0.0024	1.9e-15	693837	Yengo_2018	No	Yes	Yes
rs902496	9	116989776	T	G	0.835	0.013	0.002	3.4e-11	708863	Yengo_2018	No	Yes	Yes
rs7043999	9	117017413	T	G	0.637	-0.0128	0.0015	7.1e-17	676069	Yengo_2018	No	Yes	Yes
rs1490741	9	117032340	A	G	0.2774	-0.0107	0.0016	6.6e-11	705839	Yengo_2018	No	Yes	Yes
rs2482080	9	117869684	T	G	0.5786	0.0144	0.0015	4.6e-23	708230	Yengo_2018	No	Yes	Yes
rs12002061	9	118485479	T	C	0.91932	0.0361	0.0026	3.1e-42	707348	Yengo_2018	No	Yes	Yes
rs6478204	9	118540913	T	C	0.4134	0.0154	0.0014	2.2e-26	708972	Yengo_2018	No	Yes	Yes
rs916561	9	118838314	A	C	0.92779	0.0247	0.0028	3.6e-19	689919	Yengo_2018	No	Yes	Yes
rs452312	9	118966153	A	G	0.4179	-0.0136	0.0015	2.2e-19	651814	Yengo_2018	No	Yes	Yes
rs7853634	9	119122053	T	C	0.8023	0.0413	0.0018	5.7e-119	707320	Yengo_2018	No	Yes	Yes
rs17220352	9	119248059	A	G	0.7646	-0.0115	0.0017	7e-12	706881	Yengo_2018	No	Yes	Yes
rs2416564	9	119370679	T	C	0.5949	-0.0217	0.0015	1.3e-49	708470	Yengo_2018	No	Yes	Yes
rs11794984	9	122652870	T	C	0.6422	-0.0134	0.0015	1e-18	697162	Yengo_2018	No	Yes	Yes
rs4836831	9	123496570	T	C	0.6966	-0.0175	0.0016	1.4e-28	699487	Yengo_2018	No	Yes	Yes
rs16910254	9	123751661	A	G	0.90669	-0.0236	0.0026	2.1e-20	696180	Yengo_2018	Yes	Yes	Yes
rs306784	9	124072652	T	G	0.3731	0.0103	0.0015	6.1e-12	692704	Yengo_2018	No	Yes	Yes
rs4837870	9	124290062	A	G	0.2967	-0.0108	0.0015	3.8e-12	709129	Yengo_2018	No	Yes	Yes
rs587364	9	125760863	T	C	0.139	0.0179	0.0021	4.9e-17	652273	Yengo_2018	No	Yes	Yes
rs2536951	9	126646519	A	G	0.753	-0.0097	0.0017	9.2e-09	706471	Yengo_2018	No	Yes	Yes
rs610116	9	129655445	A	C	0.2622	-0.0167	0.0016	1.2e-24	704336	Yengo_2018	No	Yes	Yes
rs7848479	9	132239272	T	C	0.4946	-0.0113	0.0015	1.7e-14	661671	Yengo_2018	No	Yes	Yes
rs7466269	9	133464084	A	G	0.6509	0.0325	0.0015	2.7e-103	709484	Yengo_2018	No	Yes	Yes
rs17150614	9	136364861	T	C	0.4496	0.0141	0.0016	3.6e-18	520375	Yengo_2018	No	Yes	Yes
rs2810489	9	136922700	A	G	0.2753	0.0168	0.0016	9e-25	708383	Yengo_2018	No	Yes	Yes
rs3824359	9	139105229	T	C	0.8521	-0.0341	0.0021	2.9e-59	667619	Yengo_2018	No	Yes	Yes
rs11103387	9	139107879	T	C	0.382	-0.0235	0.0015	1e-54	693371	Yengo_2018	No	Yes	Yes
rs6874	9	139617836	T	C	0.1223	-0.0205	0.0023	2.5e-18	604709	Yengo_2018	No	Yes	Yes
rs7896371	10	1729026	T	C	0.4549	0.0104	0.0015	1.8e-12	680773	Yengo_2018	No	No	No
rs9423477	10	3166221	A	G	0.4653	0.0092	0.0015	6.6e-10	688476	Yengo_2018	No	Yes	Yes
rs3740607	10	3189380	T	C	0.4961	-0.0096	0.0015	4.1e-11	692376	Yengo_2018	No	Yes	Yes
rs7908994	10	5008383	T	C	0.1197	-0.0389	0.0022	4.1e-67	697214	Yengo_2018	No	Yes	Yes
rs1539445	10	5651763	A	G	0.1009	0.0165	0.0025	2.2e-11	706959	Yengo_2018	No	Yes	Yes
rs7091821	10	6898219	T	G	0.3732	-0.0105	0.0015	3.6e-12	700217	Yengo_2018	No	Yes	Yes
rs2249698	10	7464989	A	C	0.1922	-0.0138	0.0018	5.7e-14	696507	Yengo_2018	No	Yes	Yes
rs12261792	10	11909896	T	G	0.1955	0.0173	0.0018	3.8e-21	705960	Yengo_2018	No	Yes	Yes
rs2399786	10	12215180	T	C	0.5147	-0.0133	0.0014	1.9e-20	708256	Yengo_2018	No	Yes	No
rs3781070	10	12824715	A	G	0.7833	-0.0111	0.0017	2.3e-10	702164	Yengo_2018	No	Yes	Yes
rs12779328	10	12943973	T	C	0.2833	-0.0301	0.0016	6.6e-79	706800	Yengo_2018	No	Yes	Yes
rs1801222	10	17156151	A	G	0.3535	-0.0095	0.0015	2.7e-10	705891	Yengo_2018	No	Yes	Yes
rs7899812	10	21725452	A	G	0.7603	0.0105	0.0017	1.1e-09	706442	Yengo_2018	No	Yes	Yes
rs10828466	10	23787298	T	C	0.6701	-0.0145	0.0015	3.4e-21	708730	Yengo_2018	No	Yes	Yes
rs11014285	10	25178864	A	G	0.1651	0.024	0.0021	1.6e-31	673767	Yengo_2018	No	Yes	Yes
rs11014382	10	25363128	T	C	0.352	0.0113	0.0015	7.9e-14	693302	Yengo_2018	No	Yes	Yes
rs12771357	10	27873733	A	G	0.7767	-0.0181	0.0017	6.3e-26	709569	Yengo_2018	No	Yes	Yes
rs4749274	10	28185118	A	G	0.5285	0.0137	0.0014	2.2e-21	705554	Yengo_2018	No	Yes	Yes
rs332126	10	28845795	A	G	0.7998	-0.0205	0.0018	1e-29	704898	Yengo_2018	No	Yes	Yes
rs2488003	10	30467805	A	G	0.646	0.0131	0.0015	4.3e-18	708579	Yengo_2018	No	Yes	Yes
rs1417568	10	31101311	A	G	0.4384	0.0122	0.0014	3e-17	708379	Yengo_2018	No	Yes	Yes
rs2797901	10	31340428	T	C	0.4376	-0.0118	0.0014	3.3e-16	706542	Yengo_2018	No	Yes	Yes
rs10826995	10	32082658	T	C	0.7136	0.0108	0.0016	1.7e-11	700996	Yengo_2018	No	Yes	Yes
rs7077783	10	34636820	T	C	0.1467	-0.0139	0.0021	4.5e-11	651943	Yengo_2018	No	Yes	Yes
rs2435381	10	43678796	T	C	0.2699	0.0107	0.0016	3.1e-11	700479	Yengo_2018	No	Yes	Yes
rs10857472	10	50534599	A	G	0.4581	-0.0089	0.0014	7e-10	707133	Yengo_2018	No	Yes	Yes
rs17721694	10	52167293	T	C	0.2214	-0.012	0.0017	3.5e-12	696275	Yengo_2018	No	Yes	Yes
rs10740130	10	52831004	T	G	0.2508	0.0099	0.0017	3.8e-09	701074	Yengo_2018	No	Yes	Yes
rs10997909	10	53282106	T	G	0.7332	-0.0168	0.0016	6.3e-25	708710	Yengo_2018	No	Yes	Yes
rs1171615	10	61469090	T	C	0.7666	-0.0239	0.0017	5.5e-43	699372	Yengo_2018	No	Yes	Yes
rs10821592	10	61533605	A	G	0.8566	-0.018	0.002	7.2e-19	709394	Yengo_2018	No	Yes	Yes
rs10994064	10	61655608	T	C	0.92949	-0.0179	0.0029	4.9e-10	694199	Yengo_2018	No	Yes	Yes
rs7089424	10	63752159	T	G	0.6682	-0.0155	0.0015	3.1e-24	707632	Yengo_2018	No	Yes	Yes
rs224082	10	64566258	T	C	0.3864	0.0158	0.0015	4.8e-26	692133	Yengo_2018	No	Yes	Yes
rs6479905	10	65315231	A	G	0.526	0.0166	0.0014	7.5e-31	709367	Yengo_2018	No	Yes	Yes
rs10823149	10	69935396	T	G	0.5403	0.023	0.0015	1.2e-56	705175	Yengo_2018	No	Yes	Yes
rs1080639	10	70082030	T	C	0.91932	0.0191	0.0027	1.3e-12	707951	Yengo_2018	No	Yes	Yes
rs10998344	10	70389116	T	C	0.573	0.0121	0.0015	1.9e-16	704843	Yengo_2018	No	Yes	Yes
rs10740308	10	70454896	A	C	0.173	-0.0233	0.002	2.2e-31	650397	Yengo_2018	No	Yes	Yes
rs11001286	10	76834982	T	C	0.2159	0.0135	0.0017	7.9e-15	709367	Yengo_2018	No	Yes	Yes
rs11001399	10	77221744	A	C	0.4474	0.0091	0.0015	4.2e-10	700184	Yengo_2018	No	Yes	Yes
rs7095225	10	78452623	T	G	0.4669	0.0088	0.0014	8e-10	705721	Yengo_2018	No	Yes	Yes
rs41274586	10	79580976	A	G	0.0171	-0.065	0.007	7.66e-20	625983	Marouli_2017	No	No	No
rs1749824	10	80923862	A	C	0.4289	-0.0261	0.0015	7.3e-72	709264	Yengo_2018	Yes	Yes	Yes
rs4980067	10	81136129	A	C	0.5185	-0.0285	0.0014	1.9e-86	708503	Yengo_2018	No	Yes	Yes
rs2279337	10	81164157	A	G	0.7432	0.0126	0.0017	4e-14	707698	Yengo_2018	No	Yes	Yes
rs7910211	10	81228378	T	C	0.8225	-0.0173	0.002	1.5e-18	694990	Yengo_2018	No	Yes	Yes
rs2607863	10	88024443	T	C	0.04478	0.019	0.0031	1.4e-09	707382	Yengo_2018	No	Yes	Yes
rs796945	10	90150837	T	C	0.6394	0.0106	0.0015	2.5e-12	697835	Yengo_2018	No	Yes	Yes
rs10881893	10	92927267	A	G	0.82	-0.0185	0.0019	7e-23	700795	Yengo_2018	No	Yes	Yes
rs2450445	10	93038530	A	G	0.3285	0.0236	0.0015	9e-53	704994	Yengo_2018	No	Yes	Yes
rs11591635	10	93360302	T	C	0.91236	-0.022	0.0026	1.1e-17	705980	Yengo_2018	No	Yes	Yes
rs12411618	10	94052164	T	C	0.1446	0.0133	0.002	5e-11	696092	Yengo_2018	No	Yes	Yes
rs7078243	10	94414263	A	C	0.4834	0.0085	0.0014	3.3e-09	705670	Yengo_2018	No	Yes	Yes
rs11597203	10	94892442	T	C	0.07606	0.0263	0.0028	9.1e-21	688502	Yengo_2018	No	Yes	Yes
rs7919319	10	95472024	A	G	0.5953	-0.0089	0.0015	1.7e-09	692533	Yengo_2018	No	Yes	Yes
rs10882503	10	96645727	A	G	0.1688	0.0125	0.0019	5.9e-11	704607	Yengo_2018	Yes	Yes	Yes
rs10882728	10	97907398	A	C	0.3302	-0.0204	0.0015	5.7e-41	708525	Yengo_2018	No	Yes	No
rs41291604	10	97919011	G	A	0.0398	0.028	0.005	3.91e-09	633951	Marouli_2017	No	No	No
rs7082838	10	98712188	T	G	0.8944	-0.0248	0.0023	3.8e-26	709296	Yengo_2018	No	Yes	Yes
rs878177	10	100013815	T	C	0.3324	0.0163	0.0015	5.6e-27	707283	Yengo_2018	No	Yes	No
rs11599750	10	101805442	T	C	0.3962	-0.0152	0.0015	2.1e-25	707751	Yengo_2018	No	Yes	Yes
rs1800662	10	102289078	A	C	0.2228	-0.0109	0.0017	4e-10	702549	Yengo_2018	No	Yes	Yes
rs2181834	10	102661251	T	G	0.5575	0.0214	0.0014	7.9e-50	708205	Yengo_2018	No	Yes	Yes
rs3127230	10	103392503	T	C	0.6625	-0.0142	0.0015	1.8e-20	708229	Yengo_2018	No	Yes	Yes
rs11191293	10	104221539	A	G	0.4573	0.0079	0.0015	4.8e-08	705050	Yengo_2018	No	Yes	Yes
rs7899004	10	104341435	T	C	0.5791	0.0288	0.0014	2.4e-88	708413	Yengo_2018	No	Yes	Yes
rs10883887	10	105357181	A	G	0.4171	-0.0108	0.0015	1.9e-13	699550	Yengo_2018	No	Yes	Yes
rs11191786	10	105492549	A	G	0.7775	-0.0218	0.0017	3.3e-36	698233	Yengo_2018	No	Yes	Yes
rs10883931	10	105623955	T	C	0.4271	0.0102	0.0015	3e-12	705247	Yengo_2018	No	Yes	Yes
rs10787453	10	114384057	A	G	0.6422	0.0101	0.0015	2.2e-11	708985	Yengo_2018	No	Yes	Yes
rs7094463	10	114711983	A	G	0.4678	0.0099	0.0015	1.2e-11	696974	Yengo_2018	No	Yes	Yes
rs10787476	10	114898914	A	C	0.93773	-0.0242	0.003	4.4e-16	707978	Yengo_2018	No	Yes	Yes
rs2484294	10	115792062	A	G	0.7321	0.0146	0.0016	7.7e-19	698542	Yengo_2018	No	Yes	Yes
rs721041	10	116135344	A	G	0.3742	-0.0127	0.0015	3.4e-17	697674	Yengo_2018	No	Yes	Yes
rs7912108	10	120026880	A	G	0.4301	-0.0115	0.0014	2.3e-15	703443	Yengo_2018	No	Yes	Yes
rs11593630	10	120491506	T	C	0.3595	-0.0137	0.0015	9.8e-19	652888	Yengo_2018	No	Yes	Yes
rs7082598	10	120951724	T	C	0.1015	0.0244	0.0024	1.4e-24	707971	Yengo_2018	Yes	Yes	Yes
rs11198898	10	121118492	A	C	0.233	0.029	0.0017	5.8e-64	699545	Yengo_2018	No	Yes	Yes
rs2234962	10	121429633	T	C	0.7838	0.0198	0.0017	1.2e-29	709556	Yengo_2018	No	Yes	Yes
rs4612730	10	124176452	A	G	0.4836	0.0194	0.0014	3.5e-41	708221	Yengo_2018	No	Yes	Yes
rs17152232	10	126398927	A	G	0.6849	-0.0209	0.0015	1.2e-41	703812	Yengo_2018	No	Yes	Yes
rs17152408	10	126649007	A	G	0.1415	0.0187	0.0021	1.9e-19	696787	Yengo_2018	No	Yes	Yes
rs9419387	10	133758358	A	G	0.3841	0.0106	0.0015	4.6e-13	708223	Yengo_2018	No	Yes	Yes
rs2272566	11	244552	A	G	0.4805	0.0112	0.0014	9.7e-15	704660	Yengo_2018	No	Yes	Yes
rs592373	11	1890990	A	G	0.6307	-0.013	0.0015	1.4e-17	685837	Yengo_2018	No	Yes	Yes
rs217222	11	2000271	A	G	0.1545	0.0244	0.002	1.3e-33	705821	Yengo_2018	No	Yes	Yes
rs11600952	11	2101283	A	G	0.1829	-0.0212	0.0019	6.8e-29	703288	Yengo_2018	No	Yes	Yes
rs4320932	11	2171601	T	C	0.8044	0.0316	0.0019	1.5e-61	690999	Yengo_2018	No	Yes	Yes
rs2237886	11	2810731	T	C	0.1049	0.0476	0.0024	4.4e-90	707179	Yengo_2018	Yes	Yes	Yes
rs234857	11	2852529	T	C	0.6957	0.0097	0.0016	1.6e-09	688665	Yengo_2018	No	Yes	Yes
rs10840115	11	8760156	A	G	0.6383	0.0102	0.0015	2.6e-11	682765	Yengo_2018	No	Yes	Yes
rs7926589	11	9519703	T	G	0.483	-0.0097	0.0014	2e-11	707704	Yengo_2018	No	Yes	Yes
rs7123728	11	10163206	T	G	0.4538	0.0122	0.0014	3.2e-17	705926	Yengo_2018	No	Yes	Yes
rs3206824	11	11986061	T	C	0.2532	-0.0158	0.0017	9.3e-22	707795	Yengo_2018	No	Yes	Yes
rs3750940	11	12022898	A	G	0.8134	-0.0111	0.0018	1.4e-09	707821	Yengo_2018	No	Yes	Yes
rs10831894	11	12680733	A	G	0.456	0.0218	0.0014	1.3e-51	706311	Yengo_2018	No	Yes	Yes
rs11022535	11	12916717	A	C	0.05736	-0.018	0.0031	6.8e-09	708619	Yengo_2018	Yes	Yes	Yes
rs10832008	11	13276329	T	C	0.1351	-0.0163	0.0021	8.4e-15	707474	Yengo_2018	No	Yes	Yes
rs1481891	11	13310718	T	C	0.2888	0.0158	0.0016	2e-23	706798	Yengo_2018	No	Yes	Yes
rs7941132	11	14302756	T	G	0.94066	-0.0349	0.0029	3.2e-32	706699	Yengo_2018	No	Yes	Yes
rs2060076	11	14405756	T	C	0.3516	-0.0159	0.0015	5.4e-25	700661	Yengo_2018	No	Yes	Yes
rs12417788	11	14698458	T	C	0.09185	-0.0172	0.0025	1.1e-11	708788	Yengo_2018	No	Yes	Yes
rs2056246	11	18051446	T	G	0.3878	0.0124	0.0015	4.5e-17	707339	Yengo_2018	No	Yes	Yes
rs10766473	11	18401531	A	G	0.5541	0.0105	0.0014	3.7e-13	707617	Yengo_2018	No	Yes	Yes
rs10832956	11	18645668	T	C	0.2613	0.0221	0.0016	4.9e-41	708160	Yengo_2018	No	Yes	Yes
rs11602566	11	20222140	A	G	0.2691	0.0114	0.0017	5.3e-12	706679	Yengo_2018	Yes	Yes	Yes
rs138273386	11	27016360	A	G	0.0042	-0.105	0.014	3.26e-14	630185	Marouli_2017	No	No	No
rs7945211	11	27472777	T	C	0.4831	0.0093	0.0015	1.5e-10	699377	Yengo_2018	No	Yes	Yes
rs7123034	11	29063396	T	G	0.5381	0.0107	0.0014	1e-13	709006	Yengo_2018	No	Yes	Yes
rs10835657	11	30363682	T	C	0.2754	-0.0202	0.0016	2.3e-35	691802	Yengo_2018	No	Yes	Yes
rs208089	11	31191390	A	G	0.6188	0.0085	0.0015	9.6e-09	709251	Yengo_2018	Yes	Yes	Yes
rs11031940	11	32720150	T	C	0.4282	-0.0081	0.0014	2.2e-08	707302	Yengo_2018	No	Yes	Yes
rs2746602	11	33760480	T	G	0.6814	0.0092	0.0015	2.3e-09	709463	Yengo_2018	No	Yes	Yes
rs6484787	11	35489891	A	G	0.6399	0.0121	0.0015	2.1e-15	705445	Yengo_2018	No	Yes	Yes
rs1138807	11	36103228	A	G	0.6717	-0.0095	0.0016	2.8e-09	676014	Yengo_2018	No	Yes	Yes
rs3853291	11	44369477	A	G	0.5519	-0.0099	0.0014	8.6e-12	706493	Yengo_2018	No	Yes	Yes
rs731102	11	45227974	A	G	0.4502	-0.0109	0.0014	5e-14	703537	Yengo_2018	No	Yes	Yes
rs10769190	11	46151490	T	C	0.2114	0.0106	0.0018	2.8e-09	699038	Yengo_2018	No	Yes	Yes
rs10838588	11	46272826	A	G	0.7707	0.0161	0.0018	9.9e-20	706851	Yengo_2018	No	Yes	Yes
rs4752856	11	47648042	A	G	0.3526	-0.0291	0.0015	4e-84	709494	Yengo_2018	Yes	Yes	Yes
rs3904265	11	50360119	A	G	0.93768	-0.0181	0.003	1.4e-09	709365	Yengo_2018	No	Yes	No
rs6598114	11	51482457	A	C	0.06197	-0.0258	0.0035	1.6e-13	700197	Yengo_2018	No	Yes	Yes
rs11231529	11	55681336	A	G	0.3446	-0.0129	0.0015	1.5e-17	705886	Yengo_2018	No	Yes	Yes
rs2155231	11	57037248	T	G	0.5902	-0.0114	0.0015	6.8e-15	709201	Yengo_2018	No	Yes	Yes
rs12099131	11	57347987	A	G	0.1445	0.0134	0.0021	3.1e-10	706777	Yengo_2018	No	Yes	Yes
rs1783980	11	57448325	T	C	0.5599	-0.0126	0.0014	2.3e-18	709677	Yengo_2018	No	Yes	Yes
rs17154053	11	59485911	T	C	0.04695	-0.0239	0.0034	3.9e-12	700912	Yengo_2018	Yes	Yes	Yes
rs612010	11	63591005	A	G	0.5313	0.0086	0.0014	2.4e-09	707779	Yengo_2018	No	Yes	Yes
rs4601790	11	65353906	A	G	0.7334	0.014	0.0016	1.3e-17	700905	Yengo_2018	No	Yes	Yes
rs656980	11	65656282	A	G	0.1977	-0.0156	0.0019	4.7e-17	654301	Yengo_2018	Yes	Yes	Yes
rs1625595	11	66078129	T	C	0.4791	0.0101	0.0015	4.4e-12	706690	Yengo_2018	No	Yes	Yes
rs2282529	11	66184140	A	G	0.4303	-0.0113	0.0015	2.3e-14	696114	Yengo_2018	No	Yes	Yes
rs13897	11	66331169	T	C	0.07858	0.0197	0.0027	6.3e-13	706926	Yengo_2018	No	Yes	Yes
rs7112925	11	66826160	T	C	0.3647	-0.026	0.0015	5.1e-68	709350	Yengo_2018	Yes	Yes	Yes
rs1790747	11	67191449	T	C	0.92505	-0.0169	0.0028	2e-09	705757	Yengo_2018	No	Yes	No
rs2514025	11	67457095	T	C	0.5685	-0.0129	0.0015	2.9e-18	696645	Yengo_2018	No	Yes	Yes
rs2508836	11	68091265	T	C	0.3062	-0.019	0.0016	2.4e-33	706474	Yengo_2018	No	Yes	Yes
rs2277268	11	68174122	A	G	0.07139	0.0195	0.0029	1.1e-11	693473	Yengo_2018	No	Yes	Yes
rs7948782	11	68418723	T	C	0.1469	-0.0315	0.002	8.4e-54	700416	Yengo_2018	No	Yes	Yes
rs10792020	11	68842491	A	G	0.504	-0.0175	0.0014	1.4e-33	708479	Yengo_2018	No	Yes	Yes
rs11263494	11	69163875	A	G	0.1398	0.0244	0.0022	2.7e-29	683308	Yengo_2018	Yes	Yes	Yes
rs10796819	11	69276383	T	G	0.5285	0.0118	0.0014	3.4e-16	708976	Yengo_2018	No	Yes	Yes
rs3918298	11	69463273	A	G	0.02397	0.0386	0.005	9.6e-15	545854	Yengo_2018	No	Yes	Yes
rs11233666	11	69935558	A	G	0.3555	0.0156	0.0015	1.8e-24	703328	Yengo_2018	Yes	Yes	Yes
rs3781923	11	72355223	T	C	0.6732	-0.0121	0.0015	3.8e-15	704649	Yengo_2018	No	Yes	Yes
rs11236210	11	74391019	A	G	0.2788	0.0158	0.0016	8.3e-22	703806	Yengo_2018	No	Yes	Yes
rs673731	11	74566400	A	G	0.2175	-0.0189	0.0017	9e-28	709260	Yengo_2018	No	Yes	Yes
rs606452	11	75276178	A	C	0.1332	0.0488	0.0021	2.5e-121	706851	Yengo_2018	No	Yes	Yes
rs17450692	11	76134923	T	C	0.3239	0.0118	0.0015	2.4e-14	704571	Yengo_2018	No	Yes	Yes
rs4145700	11	77415565	A	G	0.3514	0.0113	0.0015	6.5e-14	706638	Yengo_2018	No	Yes	Yes
rs3886195	11	77567584	A	G	0.1011	-0.0172	0.0023	1.7e-13	709682	Yengo_2018	No	Yes	Yes
rs17148514	11	85526399	T	C	0.2406	-0.0176	0.0017	1.2e-24	702137	Yengo_2018	No	Yes	Yes
rs10792831	11	85852979	A	G	0.5332	-0.0097	0.0014	1.8e-11	708230	Yengo_2018	Yes	Yes	Yes
rs2291813	11	85956478	T	G	0.03853	0.0304	0.004	1.9e-14	690768	Yengo_2018	No	Yes	Yes
rs2289123	11	89224718	T	G	0.7671	0.0128	0.0018	4.1e-12	637757	Yengo_2018	No	Yes	Yes
rs3019011	11	89296364	A	G	0.555	0.0108	0.0014	5.4e-14	709159	Yengo_2018	No	Yes	Yes
rs138059525	11	94533444	A	G	0.0084	-0.094	0.01	2.84e-21	626021	Marouli_2017	No	No	No
rs10501821	11	94878090	A	G	0.6636	0.0084	0.0015	2.9e-08	707984	Yengo_2018	No	Yes	Yes
rs10765754	11	95348025	A	G	0.648	-0.011	0.0015	7.4e-13	697291	Yengo_2018	No	Yes	Yes
rs8504	11	102103600	A	G	0.3417	-0.0089	0.0015	5.9e-09	703170	Yengo_2018	No	Yes	Yes
rs2513094	11	116806412	T	C	0.7831	0.0128	0.0017	2.8e-14	707946	Yengo_2018	No	Yes	Yes
rs7926282	11	118605914	A	C	0.7954	0.0104	0.0018	1.5e-08	706840	Yengo_2018	No	Yes	Yes
rs640120	11	118618837	A	C	0.1278	-0.0155	0.0021	4.8e-13	709106	Yengo_2018	No	Yes	Yes
rs3922	11	118765600	A	G	0.5892	0.0097	0.0015	6e-11	696382	Yengo_2018	No	Yes	No
rs640603	11	118964330	A	G	0.3513	-0.0096	0.0015	4.6e-10	698368	Yengo_2018	No	Yes	Yes
rs10502235	11	120212423	A	G	0.84	0.0242	0.0019	1.1e-35	708647	Yengo_2018	No	Yes	Yes
rs633943	11	121709183	A	G	0.3276	-0.0113	0.0015	2.4e-13	706660	Yengo_2018	No	Yes	Yes
rs2850791	11	121893245	T	C	0.3091	-0.0122	0.0016	1.3e-14	696035	Yengo_2018	No	Yes	Yes
rs7107012	11	122829813	A	G	0.572	0.0177	0.0014	1.7e-34	707162	Yengo_2018	No	Yes	Yes
rs12222197	11	125825224	T	G	0.5713	0.0162	0.0015	4.9e-28	696368	Yengo_2018	No	Yes	Yes
rs608251	11	125979757	A	C	0.2634	-0.0135	0.0017	5e-16	694289	Yengo_2018	No	Yes	Yes
rs2322193	11	126009701	A	C	0.3172	0.0144	0.0016	6.1e-20	704643	Yengo_2018	No	Yes	Yes
rs11560876	11	127952593	T	G	0.1825	-0.0184	0.002	2.4e-19	528053	Yengo_2018	No	No	No
rs7126621	11	128446187	A	G	0.4604	-0.0117	0.0014	8.5e-16	696553	Yengo_2018	No	Yes	Yes
rs619521	11	128578157	T	C	0.5728	-0.015	0.0015	1.6e-23	685104	Yengo_2018	Yes	Yes	Yes
rs680952	11	128663908	T	G	0.3231	-0.0171	0.0015	5.4e-29	705513	Yengo_2018	Yes	Yes	Yes
rs498870	11	128910360	T	C	0.8374	-0.0173	0.002	7.8e-18	707768	Yengo_2018	No	Yes	Yes
rs495360	12	327421	A	C	0.4967	-0.0121	0.0015	7.2e-16	644424	Yengo_2018	No	No	No
rs11612228	12	576984	T	C	0.3497	0.0262	0.0015	1.5e-65	680255	Yengo_2018	No	Yes	Yes
rs9861	12	672372	A	G	0.354	0.0128	0.0015	1.9e-17	693854	Yengo_2018	No	No	No
rs2286029	12	1015631	T	G	0.5709	-0.009	0.0014	4.7e-10	706757	Yengo_2018	No	Yes	Yes
rs2968894	12	1253399	A	G	0.728	-0.0107	0.0016	2.7e-11	706323	Yengo_2018	No	Yes	Yes
rs6489283	12	1493559	T	G	0.91254	0.0222	0.0026	4.4e-18	708936	Yengo_2018	No	Yes	Yes
rs7314303	12	3034490	T	C	0.4148	0.0092	0.0015	1.4e-09	701472	Yengo_2018	No	Yes	Yes
rs7296615	12	3350679	A	G	0.91172	-0.0181	0.0025	1.1e-12	688728	Yengo_2018	No	Yes	Yes
rs3217795	12	4386064	A	G	0.90739	0.0189	0.0026	5e-13	652123	Yengo_2018	No	Yes	Yes
rs3217862	12	4399087	T	G	0.8241	0.0157	0.0019	9.3e-16	679374	Yengo_2018	No	Yes	Yes
rs3217863	12	4399496	T	C	0.07846	-0.0157	0.0028	1.3e-08	665160	Yengo_2018	No	Yes	Yes
rs12964	12	6572191	T	C	0.5048	0.0094	0.0014	4e-11	709513	Yengo_2018	No	Yes	Yes
rs7132012	12	8832203	A	G	0.6701	-0.0128	0.0015	5e-17	707759	Yengo_2018	No	Yes	Yes
rs4883201	12	9082581	A	G	0.898	0.0183	0.0024	9.2e-15	709590	Yengo_2018	No	Yes	Yes
rs2900208	12	11878464	A	C	0.3459	0.029	0.0015	7.5e-83	706616	Yengo_2018	No	Yes	Yes
rs7964189	12	12841735	T	C	0.09699	-0.0312	0.0024	3.1e-37	708672	Yengo_2018	No	Yes	Yes
rs2066827	12	12871099	T	G	0.7589	0.0222	0.0018	4.9e-35	641126	Yengo_2018	No	Yes	Yes
rs12425125	12	14413123	T	C	0.05876	0.023	0.0031	2.9e-13	694196	Yengo_2018	No	Yes	Yes
rs6488674	12	14488914	T	G	0.4618	0.0151	0.0014	1.4e-25	708286	Yengo_2018	No	Yes	Yes
rs1025950	12	20508813	T	C	0.4715	0.0092	0.0014	2.1e-10	703430	Yengo_2018	No	Yes	Yes
rs12300264	12	20535916	T	G	0.4842	-0.0164	0.0014	1.3e-30	707803	Yengo_2018	No	Yes	Yes
rs12311494	12	20666102	T	G	0.04917	0.0255	0.0034	7.4e-14	706636	Yengo_2018	No	Yes	Yes
rs10770705	12	20857467	A	C	0.3281	0.0231	0.0015	1.3e-52	708380	Yengo_2018	No	Yes	No
rs11046170	12	21857409	T	G	0.2751	0.0095	0.0016	6.1e-09	701239	Yengo_2018	No	Yes	Yes
rs7132135	12	24201176	T	G	0.2098	0.0226	0.0017	1.7e-38	706396	Yengo_2018	No	Yes	Yes
rs7977148	12	26124834	A	G	0.4437	-0.0111	0.0014	2e-14	705187	Yengo_2018	No	Yes	Yes
rs10492367	12	28014970	T	G	0.19	-0.0183	0.0018	1.5e-23	706061	Yengo_2018	No	Yes	Yes
rs258415	12	28017522	A	C	0.821	-0.0139	0.0019	2.7e-13	705169	Yengo_2018	Yes	Yes	Yes
rs2881556	12	28068029	A	G	0.90762	0.014	0.0024	6.7e-09	708907	Yengo_2018	No	Yes	Yes
rs7957918	12	28210598	A	G	0.94896	-0.0292	0.0034	9e-18	683203	Yengo_2018	No	Yes	Yes
rs231210	12	28237294	T	G	0.3465	0.0169	0.0016	1.3e-27	688175	Yengo_2018	No	Yes	Yes
rs12229872	12	28290778	T	C	0.2732	0.0215	0.0016	4.3e-40	707485	Yengo_2018	No	Yes	Yes
rs1383386	12	29036447	T	C	0.5406	-0.0131	0.0014	4.3e-20	708388	Yengo_2018	No	No	No
rs4931135	12	29190261	A	G	0.2151	0.0158	0.0017	8e-20	709412	Yengo_2018	No	Yes	Yes
rs10843390	12	29496991	T	C	0.2753	0.0214	0.0016	3.6e-41	706310	Yengo_2018	No	Yes	Yes
rs7326	12	30782301	A	G	0.4767	-0.0106	0.0014	9.4e-14	709612	Yengo_2018	No	Yes	Yes
rs6487998	12	31796881	T	C	0.7329	-0.013	0.0016	1.1e-15	702759	Yengo_2018	No	Yes	Yes
rs4384452	12	34030026	T	C	0.1915	-0.0106	0.0018	5.4e-09	706058	Yengo_2018	No	Yes	Yes
rs1427266	12	40708922	T	C	0.5424	0.0084	0.0014	5e-09	708895	Yengo_2018	No	Yes	Yes
rs1318490	12	43055844	T	C	0.3731	-0.0088	0.0015	4.7e-09	688333	Yengo_2018	No	Yes	Yes
rs10880868	12	46322449	T	C	0.2095	-0.0134	0.0018	1.6e-14	709659	Yengo_2018	No	Yes	Yes
rs2241960	12	46580618	A	G	0.7179	-0.0111	0.0016	4.6e-12	708772	Yengo_2018	No	Yes	Yes
rs957128	12	46606974	A	G	0.03239	-0.0343	0.0045	2e-14	673488	Yengo_2018	No	Yes	Yes
rs10785628	12	46854676	T	G	0.3149	-0.0234	0.0015	1.1e-51	709450	Yengo_2018	No	Yes	Yes
rs17691418	12	47328392	T	C	0.95937	-0.0384	0.0037	9.6e-25	701639	Yengo_2018	No	Yes	Yes
rs10219510	12	48377635	A	G	0.92873	0.024	0.0027	7.3e-19	707610	Yengo_2018	No	Yes	Yes
rs1793958	12	48392433	A	G	0.3764	0.0121	0.0015	4.3e-16	703164	Yengo_2018	No	Yes	Yes
rs2087342	12	48763234	A	G	0.97106	0.0292	0.0042	4.9e-12	694015	Yengo_2018	Yes	Yes	Yes
rs6580689	12	49045831	T	C	0.5788	0.0094	0.0014	7.4e-11	703991	Yengo_2018	No	Yes	Yes
rs3730071	12	49168798	A	C	0.03192	-0.0328	0.0043	3e-14	666186	Yengo_2018	No	Yes	Yes
rs7978559	12	51188638	A	G	0.3176	0.0179	0.0015	1.7e-31	708811	Yengo_2018	No	Yes	Yes
rs11170394	12	53463972	T	C	0.90587	-0.0266	0.0026	2e-25	705947	Yengo_2018	No	Yes	Yes
rs2016266	12	53727955	A	G	0.6717	-0.0112	0.0015	1.7e-13	709341	Yengo_2018	No	Yes	Yes
rs17100291	12	53932834	A	G	0.96989	-0.0304	0.0042	6.7e-13	708967	Yengo_2018	No	Yes	Yes
rs4759286	12	54080020	A	C	0.8286	0.0147	0.0019	2.3e-14	698063	Yengo_2018	No	Yes	Yes
rs2306694	12	56680636	A	G	0.92996	-0.04	0.0028	6.2e-45	704474	Yengo_2018	No	Yes	Yes
rs2277339	12	57146069	T	G	0.8965	0.024	0.0024	5.5e-24	696085	Yengo_2018	No	Yes	Yes
rs715948	12	57532982	T	C	0.3091	0.013	0.0016	3.6e-16	676726	Yengo_2018	No	Yes	Yes
rs1669296	12	57940076	T	C	0.8641	-0.0131	0.0021	3.1e-10	696891	Yengo_2018	No	Yes	Yes
rs147996581	12	58138971	A	G	0.0029	-0.125	0.021	5.5e-09	519242	Marouli_2017	No	No	No
rs10783856	12	58249243	A	G	0.6894	0.0224	0.0015	1.1e-47	700176	Yengo_2018	No	Yes	Yes
rs7397895	12	58982588	T	C	0.4859	-0.0092	0.0014	2.1e-10	696479	Yengo_2018	No	Yes	Yes
rs17122659	12	59956923	A	G	0.8863	-0.0261	0.0023	6.4e-30	693499	Yengo_2018	No	Yes	Yes
rs7972031	12	62658228	T	C	0.93376	0.0206	0.003	5.5e-12	695692	Yengo_2018	No	Yes	Yes
rs6581551	12	64749372	A	G	0.3331	-0.0097	0.0015	3.7e-10	696058	Yengo_2018	No	Yes	Yes
rs6581626	12	65711378	A	G	0.4668	0.02	0.0014	2.3e-44	706007	Yengo_2018	No	Yes	Yes
rs7972091	12	66128647	T	C	0.07039	0.0346	0.0029	3.3e-33	706390	Yengo_2018	No	Yes	Yes
rs7133699	12	66139696	A	G	0.217	-0.0142	0.0017	2.4e-16	707844	Yengo_2018	No	Yes	Yes
rs7961706	12	66241898	A	G	0.06671	-0.028	0.0029	2.4e-22	708155	Yengo_2018	No	Yes	Yes
rs10784502	12	66343810	T	C	0.5131	-0.0559	0.0014	0	708251	Yengo_2018	Yes	Yes	Yes
rs1871675	12	66411692	A	G	0.6328	0.0258	0.0015	8.1e-66	682955	Yengo_2018	No	Yes	Yes
rs7966561	12	66572429	A	G	0.6458	-0.0154	0.0015	2.6e-24	702231	Yengo_2018	No	Yes	Yes
rs7960957	12	68902752	T	C	0.03508	-0.027	0.004	1.5e-11	691768	Yengo_2018	No	Yes	Yes
rs7295234	12	69811369	A	C	0.6959	0.0107	0.0015	4.9e-12	709628	Yengo_2018	No	Yes	Yes
rs10748128	12	69827658	T	G	0.3446	0.0361	0.0015	1.7e-121	693180	Yengo_2018	No	Yes	Yes
rs12813125	12	71123448	T	C	0.1017	0.0147	0.0024	6.1e-10	704719	Yengo_2018	No	Yes	Yes
rs983168	12	71402356	T	C	0.2791	0.0095	0.0016	4e-09	697419	Yengo_2018	No	Yes	Yes
rs2369463	12	77432523	T	C	0.8335	0.0218	0.0019	2.5e-29	696450	Yengo_2018	No	Yes	Yes
rs310796	12	77453226	T	G	0.6791	0.0182	0.0015	3.4e-32	705590	Yengo_2018	No	Yes	Yes
rs1913134	12	85755859	T	C	0.1853	0.0108	0.0019	5.6e-09	699481	Yengo_2018	No	Yes	Yes
rs17714469	12	91495163	A	G	0.1119	0.0187	0.0022	9.8e-17	697610	Yengo_2018	No	Yes	Yes
rs11107063	12	93920668	A	C	0.787	0.0139	0.0018	6.3e-15	703127	Yengo_2018	No	Yes	Yes
rs11107116	12	93978504	T	G	0.2187	0.0522	0.0017	1.2e-202	708249	Yengo_2018	No	Yes	Yes
rs10859569	12	94131311	T	G	0.5615	0.0318	0.0014	1.9e-107	699961	Yengo_2018	Yes	Yes	Yes
rs4761530	12	94207294	A	G	0.5078	0.0177	0.0015	4.5e-34	700307	Yengo_2018	No	Yes	Yes
rs10859617	12	94326398	A	G	0.3988	-0.0178	0.0015	1.8e-34	708066	Yengo_2018	Yes	Yes	Yes
rs12313403	12	96697601	T	G	0.6469	-0.0094	0.0015	4.4e-10	703677	Yengo_2018	No	Yes	Yes
rs3858660	12	97580415	T	C	0.8866	0.0132	0.0023	5.7e-09	705768	Yengo_2018	No	Yes	Yes
rs10860202	12	97792690	T	C	0.5223	-0.0108	0.0015	1.1e-13	704931	Yengo_2018	No	Yes	Yes
rs7966207	12	102229631	T	C	0.8821	0.0205	0.0022	2.1e-20	706374	Yengo_2018	No	Yes	Yes
rs2888604	12	102343853	T	C	0.4591	0.0234	0.0014	9.2e-59	692613	Yengo_2018	No	Yes	Yes
rs17032220	12	102407746	T	C	0.9558	0.0482	0.0035	3.7e-43	696508	Yengo_2018	No	Yes	Yes
rs17032480	12	102773617	T	C	0.98918	0.078	0.0059	1.2e-39	681727	Yengo_2018	No	Yes	No
rs6222	12	102789901	A	G	0.02128	0.0424	0.0048	1.8e-18	691356	Yengo_2018	No	Yes	Yes
rs6219	12	102790192	T	C	0.09875	0.0287	0.0025	1.3e-30	708306	Yengo_2018	Yes	Yes	Yes
rs855206	12	102957819	A	C	0.1056	0.0253	0.0024	8.5e-26	707244	Yengo_2018	No	Yes	Yes
rs833718	12	103071086	A	G	0.4653	-0.0215	0.0014	1e-50	707654	Yengo_2018	No	Yes	Yes
rs12830406	12	103127232	A	G	0.8483	0.0259	0.002	9.2e-37	676894	Yengo_2018	No	Yes	Yes
rs879433	12	103133675	T	C	0.8905	0.0175	0.0025	2.7e-12	695784	Yengo_2018	No	Yes	Yes
rs1718302	12	103272686	A	G	0.8389	-0.021	0.002	3.2e-26	703116	Yengo_2018	No	Yes	Yes
rs2164747	12	104344836	A	G	0.8902	-0.0239	0.0023	2.7e-25	703159	Yengo_2018	No	Yes	Yes
rs117801489	12	104408832	C	T	0.0217	0.057	0.007	1.6e-17	633998	Marouli_2017	No	No	No
rs12305866	12	104842117	T	C	0.05373	-0.024	0.0032	8.8e-14	695426	Yengo_2018	No	Yes	Yes
rs7954946	12	105464036	T	C	0.5699	0.0098	0.0014	8.1e-12	707350	Yengo_2018	No	Yes	Yes
rs11609996	12	106104403	A	G	0.7488	-0.0111	0.0016	1.9e-11	703285	Yengo_2018	No	Yes	Yes
rs1148413	12	106624275	T	C	0.3899	-0.0119	0.0015	2.3e-15	700965	Yengo_2018	No	Yes	Yes
rs2302737	12	108104407	T	C	0.3983	0.011	0.0015	8.4e-14	699828	Yengo_2018	No	Yes	Yes
rs1541597	12	110044918	T	G	0.2122	0.0144	0.0018	9.6e-16	702325	Yengo_2018	No	Yes	Yes
rs3184504	12	111884608	T	C	0.4874	-0.0087	0.0014	1.3e-09	709396	Yengo_2018	No	Yes	Yes
rs1061657	12	115108136	T	C	0.733	-0.0147	0.0017	2e-17	646497	Yengo_2018	No	Yes	Yes
rs2460488	12	116187660	A	G	0.1667	-0.0181	0.002	1.1e-19	694898	Yengo_2018	No	Yes	Yes
rs780886	12	116200160	A	G	0.8954	0.0201	0.0024	1.7e-17	706150	Yengo_2018	No	Yes	Yes
rs11615917	12	116906970	A	G	0.6704	-0.0084	0.0015	4.1e-08	702282	Yengo_2018	No	Yes	Yes
rs4767473	12	117365506	A	G	0.8642	0.0246	0.0021	2.1e-30	708393	Yengo_2018	No	Yes	Yes
rs11065286	12	121271734	T	C	0.4351	0.0157	0.0014	6.5e-28	709004	Yengo_2018	No	Yes	Yes
rs13141	12	121756084	A	G	0.0096	-0.091	0.01	1.45e-21	630220	Marouli_2017	No	No	No
rs2596144	12	122297738	T	C	0.137	0.0157	0.0021	7.9e-14	703820	Yengo_2018	No	Yes	Yes
rs2280573	12	122492598	A	G	0.5303	-0.0176	0.0014	3.1e-34	702293	Yengo_2018	Yes	Yes	Yes
rs907485	12	122765554	A	G	0.06262	0.0225	0.003	5e-14	708878	Yengo_2018	No	Yes	Yes
rs6489159	12	123112806	A	G	0.736	0.0196	0.0016	5.3e-33	709439	Yengo_2018	No	Yes	Yes
rs11830103	12	123823546	A	G	0.7977	-0.0356	0.0018	7.8e-89	704068	Yengo_2018	No	Yes	Yes
rs1027569	12	124643391	T	C	0.459	-0.0096	0.0014	2.2e-11	697780	Yengo_2018	No	Yes	Yes
rs1609942	12	124734727	T	G	0.7895	-0.0116	0.0017	5e-12	692463	Yengo_2018	No	No	No
rs1809889	12	124801226	T	C	0.2703	0.0304	0.0016	2.8e-78	703527	Yengo_2018	No	Yes	Yes
rs7135151	12	125396055	T	G	0.1956	-0.0129	0.0018	1.2e-12	690617	Yengo_2018	No	Yes	Yes
rs12369173	12	125651697	T	C	0.5236	0.0088	0.0014	9e-10	706929	Yengo_2018	No	Yes	Yes
rs885389	12	131621762	A	G	0.3347	0.0121	0.0015	1.7e-15	709005	Yengo_2018	No	Yes	Yes
rs12423631	12	132606886	T	C	0.1514	0.0185	0.002	6.6e-20	709593	Yengo_2018	No	Yes	Yes
rs7334222	13	21159558	A	G	0.7924	-0.0134	0.0021	8.1e-11	708099	Yengo_2018	No	Yes	Yes
rs663599	13	21558454	T	G	0.1168	-0.0294	0.0023	1.1e-36	689348	Yengo_2018	No	Yes	Yes
rs4769541	13	27673331	A	G	0.8232	0.0111	0.0019	5e-09	705985	Yengo_2018	No	Yes	Yes
rs9581881	13	28106637	T	C	0.8524	-0.0163	0.0021	4.2e-15	705599	Yengo_2018	No	Yes	Yes
rs2776959	13	30098622	T	C	0.8423	-0.0153	0.0019	4.3e-15	709469	Yengo_2018	No	Yes	Yes
rs11618507	13	30172751	T	G	0.2207	0.0178	0.0017	1.6e-24	702798	Yengo_2018	No	Yes	Yes
rs17077179	13	32747654	A	C	0.09588	0.0224	0.0024	5.8e-20	709164	Yengo_2018	No	Yes	Yes
rs9315339	13	35927765	A	G	0.1455	0.0128	0.0021	4.4e-10	701043	Yengo_2018	No	Yes	Yes
rs9576006	13	36944732	A	G	0.2858	-0.0121	0.0016	5.7e-14	704135	Yengo_2018	No	Yes	Yes
rs9576129	13	37455391	A	G	0.2078	0.0122	0.0018	1.6e-11	696907	Yengo_2018	No	Yes	Yes
rs6563739	13	40239785	T	G	0.6663	-0.0147	0.0015	6.7e-22	709410	Yengo_2018	No	Yes	Yes
rs2755237	13	41109429	A	C	0.8493	0.0209	0.0021	4e-24	697165	Yengo_2018	No	Yes	Yes
rs4941989	13	41299687	T	C	0.7036	0.0151	0.0016	1.1e-20	653435	Yengo_2018	No	Yes	Yes
rs2039134	13	41767338	A	G	0.1565	0.0126	0.002	5.5e-10	701042	Yengo_2018	No	Yes	Yes
rs12585865	13	42751707	T	C	0.6208	0.0137	0.0015	3.6e-20	709393	Yengo_2018	No	Yes	Yes
rs6561319	13	47112120	A	C	0.6312	0.0157	0.0015	2.4e-25	706309	Yengo_2018	No	Yes	Yes
rs17381926	13	50094090	T	C	0.96159	-0.0215	0.0038	1.2e-08	692730	Yengo_2018	No	Yes	Yes
rs1535468	13	50225830	A	G	0.2252	-0.015	0.0018	1.6e-17	691671	Yengo_2018	No	Yes	Yes
rs9568298	13	50233692	A	G	0.91014	-0.0453	0.0027	2.7e-65	678735	Yengo_2018	No	Yes	Yes
rs2476391	13	50618504	T	C	0.93884	0.0347	0.003	3.8e-30	709190	Yengo_2018	No	Yes	Yes
rs1326121	13	50723787	A	G	0.01403	-0.0521	0.0062	4.4e-17	679825	Yengo_2018	No	Yes	Yes
rs2066603	13	50734243	T	G	0.5094	-0.0182	0.0015	2e-34	688018	Yengo_2018	No	Yes	Yes
rs1924370	13	50928427	A	G	0.4814	0.0195	0.0015	3.9e-41	706350	Yengo_2018	No	Yes	Yes
rs1327651	13	51096999	A	G	0.8686	-0.0122	0.0022	2e-08	703382	Yengo_2018	No	Yes	Yes
rs797515	13	51227415	A	G	0.2727	-0.0318	0.0016	2.2e-83	700457	Yengo_2018	No	Yes	Yes
rs11841145	13	51306330	A	G	0.91815	-0.036	0.0027	3e-39	696412	Yengo_2018	No	Yes	Yes
rs7990306	13	51384010	T	C	0.5702	0.0103	0.0015	2.4e-12	699656	Yengo_2018	No	Yes	Yes
rs17593235	13	51642595	A	G	0.446	0.0098	0.0015	2.7e-11	700540	Yengo_2018	No	Yes	Yes
rs8000549	13	59077823	A	G	0.4542	-0.009	0.0015	5.5e-10	705146	Yengo_2018	No	Yes	Yes
rs2061543	13	72480880	T	C	0.5603	0.0084	0.0015	1.8e-08	697268	Yengo_2018	No	Yes	Yes
rs12872224	13	73178943	A	G	0.06297	-0.0169	0.0029	1e-08	690480	Yengo_2018	No	Yes	Yes
rs7336104	13	73623088	T	C	0.1756	-0.0148	0.0019	1.3e-14	702551	Yengo_2018	No	Yes	Yes
rs6562757	13	73862693	A	G	0.303	0.0144	0.0016	9.8e-20	704363	Yengo_2018	No	Yes	Yes
rs9543657	13	75049695	T	C	0.4475	-0.0087	0.0014	2.2e-09	709072	Yengo_2018	No	Yes	Yes
rs3818416	13	78474468	A	C	0.2298	-0.0161	0.0017	7e-21	706912	Yengo_2018	No	Yes	Yes
rs390195	13	80818416	T	C	0.3117	-0.0118	0.0016	7.5e-14	701118	Yengo_2018	No	Yes	Yes
rs6563199	13	81550449	T	C	0.3504	0.0132	0.0015	1e-17	696688	Yengo_2018	No	Yes	Yes
rs7337175	13	85936251	A	G	0.377	0.0124	0.0015	2.9e-16	701563	Yengo_2018	No	Yes	Yes
rs9523266	13	91836338	A	G	0.8251	0.0149	0.0019	1.4e-14	702305	Yengo_2018	No	Yes	Yes
rs7319045	13	92024574	A	G	0.3806	0.0266	0.0015	4.7e-71	708249	Yengo_2018	No	Yes	Yes
rs7338171	13	96810333	A	G	0.8603	-0.0177	0.0021	2.8e-17	708323	Yengo_2018	No	Yes	Yes
rs16955981	13	99518537	A	C	0.7712	-0.0167	0.0017	3.9e-22	709517	Yengo_2018	Yes	Yes	Yes
rs9300607	13	101223459	A	C	0.5083	0.0114	0.0015	8.3e-15	698602	Yengo_2018	No	Yes	Yes
rs8922	13	101706193	A	C	0.7805	0.0122	0.0018	3e-12	708359	Yengo_2018	No	Yes	Yes
rs933089	13	102100039	A	G	0.5664	-0.009	0.0015	1.3e-09	689678	Yengo_2018	No	Yes	Yes
rs6577034	13	113879900	T	C	0.7683	-0.0122	0.0017	1e-12	708324	Yengo_2018	Yes	Yes	Yes
rs7991266	13	115042155	A	G	0.7723	0.0261	0.0017	2.5e-52	709339	Yengo_2018	No	Yes	Yes
rs1760940	14	20938251	A	C	0.7665	0.0103	0.0017	4e-09	687098	Yengo_2018	No	Yes	Yes
rs8019890	14	21538067	A	C	0.5379	0.0195	0.0016	5e-35	612819	Yengo_2018	No	Yes	Yes
rs8016099	14	21699069	A	C	0.7549	-0.01	0.0017	2.1e-09	708786	Yengo_2018	No	Yes	Yes
rs17792659	14	21882649	T	G	0.1491	0.0283	0.002	5.2e-44	696945	Yengo_2018	No	No	No
rs9322989	14	21976761	A	G	0.139	-0.0201	0.0021	1.9e-21	706414	Yengo_2018	No	Yes	Yes
rs17880989	14	23313633	A	G	0.0278	0.045	0.006	3.27e-16	621544	Marouli_2017	No	No	No
rs3210043	14	23779877	A	C	0.1577	0.0311	0.0021	7.5e-52	673996	Yengo_2018	No	Yes	Yes
rs11621360	14	23911407	T	C	0.3395	-0.0138	0.0015	2.7e-19	705034	Yengo_2018	No	Yes	Yes
rs11848279	14	24848281	A	G	0.7801	-0.0284	0.0017	1.8e-60	708426	Yengo_2018	No	Yes	Yes
rs10129213	14	24856202	T	G	0.1096	0.0369	0.0023	6.7e-57	709078	Yengo_2018	No	Yes	Yes
rs12891613	14	24903964	T	C	0.1281	0.0191	0.0022	5.4e-18	698742	Yengo_2018	No	Yes	Yes
rs2045180	14	31078502	A	G	0.3283	0.0109	0.0015	1.3e-12	703201	Yengo_2018	No	Yes	Yes
rs1956002	14	33410749	A	C	0.8225	-0.0123	0.0019	4.8e-11	707744	Yengo_2018	No	Yes	Yes
rs17114075	14	35842260	T	C	0.2463	-0.0159	0.0017	2.8e-20	702572	Yengo_2018	No	Yes	Yes
rs10131337	14	37144516	T	C	0.2371	0.0212	0.0017	2.2e-34	698787	Yengo_2018	No	Yes	No
rs1168538	14	38843356	T	C	0.4126	-0.0089	0.0015	1.8e-09	707074	Yengo_2018	No	Yes	Yes
rs117295933	14	45403699	A	C	0.02	-0.0411	0.0069	3.05e-09	582555	Marouli_2017	No	No	No
rs17780143	14	50901768	A	G	0.0532	0.0223	0.0032	2.8e-12	695761	Yengo_2018	No	Yes	Yes
rs904061	14	52504624	T	C	0.2427	0.0117	0.0017	5.6e-12	697577	Yengo_2018	No	Yes	Yes
rs17706401	14	54086463	A	G	0.7831	0.0112	0.0018	2.8e-10	705043	Yengo_2018	No	Yes	Yes
rs7160860	14	54339493	T	C	0.1503	-0.017	0.0021	1.5e-16	707821	Yengo_2018	No	Yes	Yes
rs811133	14	54647436	T	C	0.1944	-0.0141	0.0018	2.6e-14	707899	Yengo_2018	No	Yes	Yes
rs927381	14	55265180	T	C	0.5535	0.0191	0.0015	9.7e-39	708199	Yengo_2018	No	Yes	Yes
rs12590936	14	56135049	T	C	0.2722	0.0148	0.0016	1.3e-19	709090	Yengo_2018	Yes	Yes	Yes
rs11627534	14	56656517	T	C	0.5323	0.0102	0.0014	1.3e-12	708679	Yengo_2018	Yes	Yes	Yes
rs1057737	14	57860688	A	G	0.1082	0.0138	0.0023	3.2e-09	708453	Yengo_2018	No	Yes	Yes
rs4898972	14	59340346	A	G	0.8218	0.0125	0.0019	1e-10	702660	Yengo_2018	No	Yes	Yes
rs4901902	14	59617080	A	C	0.8701	0.016	0.0022	4e-13	706699	Yengo_2018	No	Yes	Yes
rs1253014	14	59717514	A	G	0.4379	-0.0127	0.0014	1.4e-18	708251	Yengo_2018	No	Yes	Yes
rs4502122	14	60088645	A	G	0.8796	-0.0134	0.0022	1.9e-09	698698	Yengo_2018	No	Yes	Yes
rs17097336	14	60798753	T	C	0.7981	-0.0274	0.0018	1.4e-51	698600	Yengo_2018	No	Yes	Yes
rs17256101	14	60832401	T	C	0.95773	0.0312	0.004	3.7e-15	607382	Yengo_2018	No	No	No
rs2351175	14	61066730	T	C	0.9185	-0.0365	0.0026	9.3e-44	708925	Yengo_2018	No	Yes	Yes
rs11624328	14	63837813	A	C	0.07454	-0.0198	0.0028	3.2e-12	709326	Yengo_2018	No	Yes	Yes
rs2296316	14	65520246	T	C	0.542	0.0247	0.0015	5.5e-64	695296	Yengo_2018	No	Yes	Yes
rs11623920	14	65819314	A	C	0.409	-0.0104	0.0015	2.5e-12	705571	Yengo_2018	No	Yes	Yes
rs1290900	14	67701168	A	C	0.6325	0.0085	0.0015	2.3e-08	706737	Yengo_2018	No	Yes	Yes
rs2588808	14	68660181	A	G	0.161	-0.0241	0.002	1.9e-33	704281	Yengo_2018	No	Yes	Yes
rs3784122	14	68915533	T	C	0.8738	-0.0175	0.0022	8e-16	709161	Yengo_2018	No	Yes	Yes
rs2525503	14	69028603	A	G	0.4737	0.0088	0.0014	1.2e-09	699592	Yengo_2018	No	No	No
rs11629144	14	69131593	T	G	0.2312	-0.0131	0.0017	3e-14	690950	Yengo_2018	No	Yes	Yes
rs12050076	14	70467658	A	C	0.1963	0.02	0.0018	1.4e-27	699041	Yengo_2018	Yes	Yes	Yes
rs41286548	14	70633411	T	C	0.0231	-0.05	0.006	2.03e-16	625918	Marouli_2017	No	No	No
rs4903104	14	73735366	T	C	0.1732	-0.0194	0.0019	7.8e-24	654901	Yengo_2018	No	Yes	Yes
rs862052	14	74980816	T	C	0.3482	-0.0294	0.0015	5.7e-83	708209	Yengo_2018	No	Yes	Yes
rs10140101	14	75038689	T	C	0.4458	0.0191	0.0014	5.3e-40	707959	Yengo_2018	No	Yes	Yes
rs12147363	14	76161307	A	G	0.04139	0.0284	0.0036	2.8e-15	694991	Yengo_2018	No	Yes	Yes
rs11466414	14	76447850	A	G	0.06384	-0.0288	0.0029	1.8e-23	686440	Yengo_2018	No	Yes	Yes
rs7144011	14	79940383	T	G	0.2136	0.011	0.0017	2.8e-10	708845	Yengo_2018	No	Yes	Yes
rs935728	14	80957923	T	C	0.3317	0.0124	0.0016	1.4e-15	694105	Yengo_2018	No	Yes	Yes
rs1956412	14	89151797	T	C	0.98258	0.0379	0.0057	3.7e-11	699146	Yengo_2018	No	Yes	Yes
rs2401787	14	89502023	T	C	0.7976	0.0135	0.0018	1.2e-13	706738	Yengo_2018	No	Yes	Yes
rs1294540	14	90984976	T	C	0.3165	0.0105	0.0016	2.9e-11	702703	Yengo_2018	Yes	Yes	Yes
rs10137809	14	92139032	T	C	0.105	-0.0155	0.0024	7.8e-11	700888	Yengo_2018	Yes	Yes	Yes
rs1548817	14	92332868	T	C	0.1762	0.0244	0.0019	1.2e-36	705317	Yengo_2018	No	Yes	Yes
rs2430339	14	92335304	A	G	0.1451	0.0152	0.0021	9e-13	702140	Yengo_2018	No	Yes	Yes
rs1040617	14	92432308	A	G	0.5537	0.028	0.0014	3.7e-83	708341	Yengo_2018	Yes	Yes	Yes
rs1043542	14	93407062	A	G	0.3851	0.0163	0.0016	6.7e-26	676652	Yengo_2018	No	Yes	Yes
rs4905179	14	94795492	A	G	0.7924	-0.0185	0.0018	3.2e-25	709489	Yengo_2018	No	Yes	Yes
rs7151526	14	94863636	A	C	0.05092	0.0535	0.0036	2e-49	677005	Yengo_2018	No	Yes	Yes
rs1057035	14	95554142	T	C	0.6361	-0.0105	0.0015	4.8e-12	707822	Yengo_2018	No	Yes	Yes
rs17092197	14	95898607	A	G	0.7492	0.0115	0.0018	1.9e-10	662051	Yengo_2018	No	Yes	Yes
rs8022455	14	98883534	T	C	0.4608	-0.0081	0.0014	2.6e-08	705766	Yengo_2018	No	Yes	Yes
rs2273608	14	101198741	T	C	0.09618	0.0247	0.0025	1.8e-22	696674	Yengo_2018	No	Yes	Yes
rs41286560	14	101349454	T	G	0.0255	-0.044	0.006	2.5e-15	633988	Marouli_2017	No	No	No
rs11628379	14	101498559	T	C	0.05806	0.0188	0.0033	1.1e-08	692145	Yengo_2018	No	Yes	Yes
rs10459573	14	103925457	A	C	0.634	0.0264	0.0015	4.2e-70	708498	Yengo_2018	No	Yes	Yes
rs1130214	14	105259734	A	C	0.271	0.0142	0.0016	1.5e-18	680168	Yengo_2018	No	Yes	Yes
rs10151805	14	105974781	T	C	0.752	-0.0133	0.0017	2.7e-15	708942	Yengo_2018	No	Yes	Yes
rs17117836	15	24175771	T	C	0.1027	-0.0146	0.0024	9.8e-10	696636	Yengo_2018	No	Yes	Yes
rs17639328	15	38341249	T	C	0.1161	0.0162	0.0024	6.6e-12	704468	Yengo_2018	No	Yes	Yes
rs16966213	15	38361447	T	C	0.07226	0.0227	0.0029	6.8e-15	705800	Yengo_2018	No	Yes	Yes
rs7172328	15	38511535	T	C	0.7894	-0.0158	0.0018	7.2e-19	706636	Yengo_2018	Yes	Yes	Yes
rs6495962	15	38652032	T	C	0.6611	-0.016	0.0015	4.7e-26	701928	Yengo_2018	No	Yes	Yes
rs8023845	15	40414116	T	G	0.2047	0.0118	0.0018	8.9e-11	698825	Yengo_2018	No	Yes	Yes
rs7182660	15	41338269	T	C	0.09507	-0.0179	0.0024	1.9e-13	695817	Yengo_2018	No	Yes	Yes
rs7168307	15	41620534	A	G	0.7272	0.0203	0.0016	2.5e-35	709579	Yengo_2018	No	Yes	Yes
rs10454692	15	42857055	T	C	0.8465	0.015	0.002	1.3e-13	709329	Yengo_2018	No	Yes	Yes
rs3803341	15	43237203	T	C	0.1172	0.0146	0.0022	3.5e-11	708071	Yengo_2018	No	Yes	Yes
rs150494621	15	44153571	T	C	0.0105	0.059	0.0099	2.32e-09	609029	Marouli_2017	No	No	No
rs1484194	15	46666190	A	G	0.8066	-0.0137	0.0019	4.8e-13	681657	Yengo_2018	No	Yes	Yes
rs8025708	15	47915304	T	C	0.6483	-0.0089	0.0015	4.7e-09	703086	Yengo_2018	No	Yes	Yes
rs12592845	15	48684958	T	C	0.09343	-0.0346	0.0026	4.3e-41	703831	Yengo_2018	No	Yes	Yes
rs1018148	15	48903126	A	G	0.09758	-0.032	0.0024	2.1e-39	708351	Yengo_2018	No	Yes	Yes
rs4775884	15	50721052	T	C	0.1672	0.0136	0.0019	1.5e-12	709573	Yengo_2018	Yes	Yes	Yes
rs2306331	15	51217361	T	C	0.5375	-0.0173	0.0014	1.7e-33	709652	Yengo_2018	Yes	Yes	Yes
rs16964211	15	51530495	A	G	0.0494	-0.053	0.0034	2.4e-53	697424	Yengo_2018	No	Yes	Yes
rs17704365	15	51642489	A	G	0.9513	0.0326	0.0035	3.3e-21	693105	Yengo_2018	No	Yes	Yes
rs8182039	15	53985450	A	C	0.706	0.0102	0.0016	1.3e-10	707785	Yengo_2018	No	Yes	Yes
rs6493824	15	56162609	T	C	0.1983	-0.0125	0.0018	1.1e-11	653772	Yengo_2018	No	Yes	Yes
rs3743266	15	60781513	T	C	0.6735	0.0139	0.0015	6.9e-20	709406	Yengo_2018	No	Yes	Yes
rs782930	15	61408362	A	G	0.3327	-0.0175	0.0015	1.1e-30	702927	Yengo_2018	Yes	Yes	Yes
rs7178540	15	62380132	A	G	0.4338	-0.0201	0.0014	1.5e-43	707911	Yengo_2018	No	Yes	Yes
rs1463806	15	63051745	T	C	0.7092	0.0111	0.0016	5.6e-12	693423	Yengo_2018	Yes	Yes	Yes
rs11635675	15	63793238	T	G	0.6465	-0.0138	0.0015	1.9e-19	705740	Yengo_2018	No	Yes	Yes
rs6494509	15	65307463	T	C	0.5268	0.0088	0.0014	1.3e-09	705916	Yengo_2018	No	Yes	Yes
rs892650	15	65732056	T	C	0.1869	0.0177	0.0018	9.3e-22	707409	Yengo_2018	No	Yes	Yes
rs1866750	15	66907543	T	C	0.7755	0.0136	0.0018	8.7e-15	704398	Yengo_2018	No	Yes	Yes
rs11853853	15	67022470	T	G	0.46	0.0199	0.0014	9.3e-43	706970	Yengo_2018	No	Yes	Yes
rs11856909	15	67378033	A	G	0.3992	-0.0139	0.0015	4.1e-21	705377	Yengo_2018	No	Yes	Yes
rs12915039	15	67434348	A	C	0.7584	0.0148	0.0017	1.2e-17	685692	Yengo_2018	No	Yes	Yes
rs1992216	15	67533544	T	C	0.4875	-0.0087	0.0014	1.6e-09	707565	Yengo_2018	Yes	Yes	Yes
rs16953685	15	70034088	A	C	0.90423	0.0445	0.0024	1.2e-77	708440	Yengo_2018	No	Yes	Yes
rs88505	15	70127589	A	G	0.841	0.0116	0.002	6.1e-09	700985	Yengo_2018	No	Yes	Yes
rs975210	15	70364352	A	G	0.1748	0.0313	0.0019	2.3e-61	701006	Yengo_2018	No	Yes	Yes
rs12917463	15	70775090	T	C	0.7977	0.0138	0.0018	6.4e-14	694524	Yengo_2018	No	Yes	Yes
rs4777409	15	71836424	T	G	0.5079	0.0086	0.0015	3.7e-09	702505	Yengo_2018	No	Yes	Yes
rs17737742	15	72022755	T	C	0.2004	0.0105	0.0018	9.4e-09	687564	Yengo_2018	No	Yes	Yes
rs11633167	15	72179178	A	C	0.7339	-0.0194	0.0016	3.4e-33	707240	Yengo_2018	No	No	No
rs34815962	15	72462255	T	C	0.0207	0.073	0.007	1.28e-27	612199	Marouli_2017	No	No	No
rs4461027	15	74211548	T	C	0.5833	0.0299	0.0015	1.7e-91	705802	Yengo_2018	No	Yes	Yes
rs5742915	15	74336633	T	C	0.5517	-0.0326	0.0015	1.1e-110	707041	Yengo_2018	No	Yes	Yes
rs12443108	15	74895827	A	G	0.96141	0.0338	0.0039	9.4e-18	705683	Yengo_2018	No	Yes	Yes
rs11636199	15	75825337	A	G	0.7518	-0.0248	0.0017	2e-50	708860	Yengo_2018	No	Yes	Yes
rs4886755	15	76298132	A	G	0.4952	-0.0086	0.0014	1.6e-09	707688	Yengo_2018	No	Yes	Yes
rs9806416	15	77327571	T	C	0.3325	0.0163	0.0015	3.4e-26	700442	Yengo_2018	No	Yes	Yes
rs11856084	15	77750410	T	G	0.718	0.018	0.0016	1.6e-29	709426	Yengo_2018	Yes	Yes	Yes
rs931963	15	81476701	T	C	0.1283	-0.0165	0.0022	7.2e-14	708043	Yengo_2018	No	Yes	Yes
rs4778639	15	81600451	T	G	0.92177	-0.0238	0.0025	7.4e-21	705221	Yengo_2018	No	Yes	Yes
rs12899457	15	81819588	T	G	0.2974	-0.0193	0.0016	1.8e-32	697948	Yengo_2018	No	Yes	Yes
rs17259508	15	82247261	A	C	0.8317	0.0181	0.002	2.7e-20	706961	Yengo_2018	No	Yes	Yes
rs2174110	15	82420743	A	G	0.2022	-0.0114	0.0018	3.2e-10	692061	Yengo_2018	No	Yes	Yes
rs8028130	15	83403726	T	C	0.2072	-0.0102	0.0018	1.7e-08	702865	Yengo_2018	No	Yes	Yes
rs1019668	15	84381209	T	G	0.5137	0.016	0.0014	5.8e-29	707856	Yengo_2018	No	Yes	Yes
rs2277849	15	84639350	T	C	0.265	-0.0276	0.0016	2.6e-64	708725	Yengo_2018	Yes	Yes	Yes
rs11638600	15	84661481	A	G	0.334	0.0258	0.0015	4.7e-64	707893	Yengo_2018	No	Yes	Yes
rs1567085	15	84758698	A	G	0.0632	0.0322	0.0036	4e-19	707987	Yengo_2018	No	Yes	Yes
rs1809033	15	85123543	T	G	0.1556	-0.023	0.0021	3.6e-28	708297	Yengo_2018	No	Yes	Yes
rs10520597	15	86170255	A	G	0.323	-0.0198	0.0015	5.4e-38	705719	Yengo_2018	No	Yes	Yes
rs11073783	15	89043761	T	C	0.5045	-0.0134	0.0014	2.3e-20	705060	Yengo_2018	No	No	No
rs4534816	15	89265319	A	G	0.1514	0.0163	0.002	7.2e-16	688889	Yengo_2018	No	Yes	Yes
rs17198849	15	89357521	A	G	0.91891	-0.0335	0.0025	2.1e-41	586274	Yengo_2018	No	Yes	Yes
rs8033375	15	89361859	T	C	0.8604	-0.0267	0.0021	1.3e-35	704613	Yengo_2018	No	Yes	No
rs16942341	15	89388905	T	C	0.02385	-0.1408	0.0044	2.9e-227	683631	Yengo_2018	No	Yes	Yes
rs2280470	15	89395626	A	G	0.3316	0.0405	0.0015	6.3e-154	709556	Yengo_2018	No	Yes	Yes
rs141308595	15	89424870	T	G	0.0016	-0.25	0.025	1.02e-22	629483	Marouli_2017	No	No	No
rs4534818	15	89502228	A	G	0.6725	0.0143	0.0016	2e-18	562428	Yengo_2018	No	Yes	Yes
rs4473163	15	90112481	T	C	0.3922	0.0145	0.0015	1.5e-21	690061	Yengo_2018	No	Yes	Yes
rs8192297	15	90344352	T	C	0.8728	0.0162	0.0025	8.6e-11	601059	Yengo_2018	No	Yes	Yes
rs6496620	15	90617539	T	C	0.2553	-0.013	0.0016	3.6e-15	702396	Yengo_2018	No	Yes	Yes
rs12708583	15	91050271	T	C	0.459	0.0134	0.0014	2.2e-20	704276	Yengo_2018	No	Yes	Yes
rs4702	15	91426560	A	G	0.5531	-0.011	0.0015	1e-13	674930	Yengo_2018	No	Yes	Yes
rs2304655	15	93435225	T	C	0.5645	-0.0103	0.0015	4.1e-12	693948	Yengo_2018	No	Yes	Yes
rs4777828	15	93840558	A	G	0.3868	-0.0118	0.0015	1.9e-15	704987	Yengo_2018	No	Yes	Yes
rs10162848	15	94026179	A	G	0.3047	-0.0118	0.0016	7.8e-14	696872	Yengo_2018	No	Yes	Yes
rs7181724	15	94551607	A	G	0.5669	-0.0185	0.0015	1.3e-34	685393	Yengo_2018	No	No	No
rs12912439	15	95828705	T	C	0.2899	0.0107	0.0016	5.3e-11	672053	Yengo_2018	No	Yes	Yes
rs11634106	15	99104826	T	C	0.158	0.0178	0.0021	4.6e-17	654557	Yengo_2018	No	Yes	No
rs8024593	15	99170496	A	G	0.8978	0.04	0.0025	3.9e-58	682956	Yengo_2018	No	Yes	Yes
rs8028620	15	99202875	T	C	0.5156	-0.0183	0.0014	1.2e-36	707607	Yengo_2018	No	Yes	Yes
rs9920515	15	99220351	A	G	0.93721	0.0568	0.0032	5.8e-69	706045	Yengo_2018	No	Yes	Yes
rs2684777	15	99396694	T	C	0.7808	-0.0196	0.0018	3.3e-28	693123	Yengo_2018	No	Yes	Yes
rs8034284	15	99496248	T	C	0.4725	0.014	0.0014	4.6e-22	698538	Yengo_2018	No	Yes	Yes
rs2573652	15	100514614	T	C	0.3383	-0.022	0.0015	9.3e-47	697807	Yengo_2018	No	Yes	Yes
rs1351438	15	100601469	A	C	0.1998	0.0155	0.0018	1.5e-17	698043	Yengo_2018	No	Yes	Yes
rs4246302	15	100687967	A	G	0.6949	-0.0239	0.0016	1.1e-51	697228	Yengo_2018	No	No	No
rs4482264	15	100697968	T	C	0.6446	-0.0218	0.0015	2.9e-47	703363	Yengo_2018	No	Yes	Yes
rs6598308	15	100700520	T	C	0.6552	-0.0138	0.0016	4.7e-18	618383	Yengo_2018	No	Yes	Yes
rs4567683	15	100778837	A	G	0.2689	0.035	0.0016	2.3e-104	706371	Yengo_2018	No	Yes	Yes
rs11247253	15	101562793	A	G	0.8523	0.0212	0.0021	1.7e-24	700144	Yengo_2018	No	Yes	Yes
rs7170986	15	101632867	A	G	0.2312	-0.0158	0.0017	1.8e-20	703506	Yengo_2018	No	No	No
rs897486	15	101652830	T	C	0.408	-0.0101	0.0015	3.7e-11	684984	Yengo_2018	No	Yes	Yes
rs8042424	15	101762539	T	C	0.2494	-0.0252	0.0017	7e-49	701349	Yengo_2018	No	Yes	Yes
rs11858490	15	102007443	T	G	0.1624	-0.0179	0.0019	9.9e-21	704725	Yengo_2018	No	Yes	Yes
rs568165	15	102190091	T	C	0.5453	0.0088	0.0014	1.3e-09	700144	Yengo_2018	No	Yes	Yes
rs2301522	16	359953	A	G	0.3437	0.0125	0.0015	7.1e-16	703723	Yengo_2018	No	Yes	Yes
rs7205337	16	780339	A	G	0.7935	-0.0355	0.0018	6.5e-85	691086	Yengo_2018	No	Yes	Yes
rs5015439	16	987358	T	C	0.6208	-0.0193	0.0015	5.9e-38	706199	Yengo_2018	No	Yes	Yes
rs619698	16	1126543	A	C	0.3546	0.0169	0.0016	8.2e-27	665181	Yengo_2018	No	Yes	Yes
rs4984637	16	1261282	T	C	0.2028	-0.0123	0.0019	9.1e-11	670237	Yengo_2018	No	Yes	Yes
rs13336428	16	1532463	A	G	0.409	-0.011	0.0015	1.7e-13	707619	Yengo_2018	No	Yes	Yes
rs258281	16	2191734	A	G	0.1856	-0.0342	0.0019	2.7e-69	669109	Yengo_2018	No	Yes	Yes
rs26849	16	2263146	A	G	0.4757	-0.0221	0.0014	2e-52	708802	Yengo_2018	No	Yes	Yes
rs2238464	16	2332577	T	C	0.3188	0.0151	0.0015	1e-22	707343	Yengo_2018	No	Yes	Yes
rs4786283	16	2494164	T	C	0.6667	0.0177	0.0015	1e-30	708919	Yengo_2018	No	Yes	Yes
rs2301802	16	2818161	T	C	0.1694	-0.0126	0.0019	7.9e-11	704759	Yengo_2018	No	Yes	Yes
rs2238385	16	3199118	T	C	0.4145	0.011	0.0015	8.9e-14	705163	Yengo_2018	No	Yes	Yes
rs2531992	16	4021734	A	G	0.1504	-0.0262	0.002	3e-38	706075	Yengo_2018	No	Yes	Yes
rs841217	16	4746392	T	C	0.4531	0.0161	0.0015	3.6e-28	703594	Yengo_2018	No	Yes	Yes
rs61733564	16	4812705	G	A	0.0318	0.051	0.005	2.89e-21	609961	Marouli_2017	No	No	No
rs166232	16	9035384	T	C	0.287	0.015	0.0016	7.3e-20	704132	Yengo_2018	No	Yes	Yes
rs12925781	16	9216914	T	C	0.2775	0.0127	0.0016	1e-14	704999	Yengo_2018	No	Yes	Yes
rs2719655	16	10756247	T	C	0.3514	0.0113	0.0015	1.1e-13	698829	Yengo_2018	No	Yes	Yes
rs8062691	16	12091829	A	G	0.397	-0.0085	0.0015	1.1e-08	697285	Yengo_2018	Yes	Yes	Yes
rs12598821	16	12894856	T	C	0.8297	0.0132	0.0019	7.8e-12	707748	Yengo_2018	No	Yes	Yes
rs246185	16	14395432	T	C	0.677	-0.0274	0.0016	1.8e-66	693116	Yengo_2018	No	Yes	Yes
rs17201300	16	14665344	A	G	0.7561	0.0104	0.0017	1.2e-09	704951	Yengo_2018	No	Yes	Yes
rs7200543	16	15129970	A	G	0.7007	0.0158	0.0016	1.5e-23	709576	Yengo_2018	Yes	Yes	Yes
rs1051547	16	19279380	T	C	0.4406	0.0114	0.0015	7.4e-15	698728	Yengo_2018	No	Yes	Yes
rs3829539	16	19722366	T	C	0.8227	-0.0121	0.0019	3.5e-10	704344	Yengo_2018	No	Yes	Yes
rs11643502	16	20712538	A	G	0.1355	-0.0186	0.0021	2.1e-18	707310	Yengo_2018	No	Yes	Yes
rs7195386	16	24578458	T	C	0.5014	-0.0107	0.0014	1e-13	702560	Yengo_2018	No	Yes	Yes
rs2343354	16	24728783	T	C	0.6832	-0.0142	0.0015	4e-20	707786	Yengo_2018	No	Yes	Yes
rs4787489	16	29995880	A	G	0.4516	0.0189	0.0014	4.1e-39	709297	Yengo_2018	No	Yes	Yes
rs889555	16	31122571	T	C	0.2844	0.0111	0.0016	7.9e-12	705426	Yengo_2018	No	Yes	Yes
rs9935222	16	31523926	A	C	0.3476	-0.0082	0.0015	4.8e-08	709246	Yengo_2018	No	Yes	Yes
rs16947741	16	49671218	T	C	0.03011	0.0312	0.0047	3.3e-11	689324	Yengo_2018	No	Yes	No
rs933561	16	49874676	A	G	0.6618	0.0136	0.0015	3e-19	706391	Yengo_2018	No	Yes	Yes
rs3859117	16	50252202	A	G	0.2377	0.0113	0.0017	4.6e-11	708940	Yengo_2018	No	Yes	Yes
rs8046199	16	51012547	A	G	0.2649	-0.0091	0.0017	4.4e-08	699971	Yengo_2018	No	No	No
rs10521261	16	52300255	T	G	0.7958	0.0117	0.0018	1.5e-10	709143	Yengo_2018	No	Yes	Yes
rs2388011	16	53213419	A	G	0.5519	0.0109	0.0014	5.1e-14	708885	Yengo_2018	No	Yes	Yes
rs8058684	16	53515118	A	G	0.3113	0.0265	0.0016	6.4e-64	708414	Yengo_2018	No	Yes	Yes
rs8059888	16	55073161	T	C	0.4831	0.0106	0.0014	2.8e-13	705405	Yengo_2018	No	Yes	Yes
rs35226	16	65007916	T	C	0.351	0.0083	0.0015	4.3e-08	708045	Yengo_2018	No	Yes	Yes
rs3868143	16	67328453	T	C	0.92411	0.0349	0.0027	4.7e-37	708373	Yengo_2018	No	Yes	No
rs140385822	16	67470505	A	G	0.0021	-0.139	0.022	1.97e-10	618924	Marouli_2017	No	No	No
rs2288039	16	69188112	A	G	0.7171	0.0164	0.0016	9.5e-25	708410	Yengo_2018	No	Yes	Yes
rs3790085	16	69887720	A	G	0.5552	0.024	0.0014	5.9e-62	708469	Yengo_2018	Yes	Yes	No
rs3931036	16	70548297	A	G	0.93428	-0.0299	0.0029	2.6e-25	709022	Yengo_2018	No	Yes	Yes
rs4788811	16	71625209	A	G	0.8703	0.0204	0.0021	9.1e-22	694733	Yengo_2018	No	Yes	Yes
rs9940321	16	73073808	A	G	0.3361	0.0096	0.0016	9.2e-10	698939	Yengo_2018	No	Yes	Yes
rs739414	16	73097956	T	C	0.7296	-0.0126	0.0017	1.6e-13	658767	Yengo_2018	No	Yes	Yes
rs16972457	16	73784722	A	G	0.3499	-0.0159	0.0015	7.9e-25	686175	Yengo_2018	No	Yes	Yes
rs12930876	16	75204325	T	C	0.2955	-0.0167	0.0016	1.2e-25	696751	Yengo_2018	No	Yes	Yes
rs4888386	16	75389740	A	G	0.4184	-0.0138	0.0015	6.7e-21	708607	Yengo_2018	Yes	Yes	Yes
rs2707612	16	78048960	A	G	0.6281	0.0134	0.0015	3.7e-19	699869	Yengo_2018	No	Yes	Yes
rs1424113	16	79172065	A	G	0.8589	-0.0148	0.0021	3.4e-12	650856	Yengo_2018	No	Yes	No
rs4545829	16	80005642	A	G	0.5658	0.0085	0.0015	8e-09	698435	Yengo_2018	No	Yes	Yes
rs9931605	16	81579491	T	C	0.82	-0.0206	0.0019	2.6e-26	696462	Yengo_2018	No	Yes	Yes
rs2966116	16	81599367	A	G	0.8463	0.0166	0.002	6.3e-17	707340	Yengo_2018	No	Yes	Yes
rs753108	16	81728981	A	G	0.7382	0.0111	0.0017	4.7e-11	686381	Yengo_2018	No	Yes	Yes
rs6564982	16	82167193	T	C	0.7769	-0.0217	0.0017	3.2e-36	703840	Yengo_2018	Yes	Yes	Yes
rs4782865	16	83983071	T	C	0.6036	-0.0111	0.0015	8.7e-14	702135	Yengo_2018	No	Yes	Yes
rs7498516	16	84774452	T	C	0.2161	0.0203	0.0018	4e-30	705186	Yengo_2018	No	Yes	Yes
rs7204018	16	84861734	A	G	0.2415	0.0144	0.0018	1.8e-15	653353	Yengo_2018	No	Yes	No
rs149615348	16	84900645	A	G	0.0076	-0.096	0.011	2.92e-19	630065	Marouli_2017	No	No	No
rs148934412	16	84902472	A	G	0.001	-0.304	0.033	2.36e-20	546507	Marouli_2017	No	No	No
rs9941239	16	84987947	A	G	0.2517	0.0226	0.0017	1.7e-39	691131	Yengo_2018	No	Yes	Yes
rs7197027	16	85192955	T	C	0.4741	-0.01	0.0015	1.5e-11	683782	Yengo_2018	No	Yes	Yes
rs12923579	16	86376214	A	G	0.92867	-0.0191	0.0029	6.7e-11	702385	Yengo_2018	No	Yes	Yes
rs8054549	16	86417234	A	C	0.4388	-0.0134	0.0015	9.2e-20	697392	Yengo_2018	No	Yes	Yes
rs1169644	16	86537032	A	G	0.7692	-0.0105	0.0018	3e-09	697303	Yengo_2018	No	Yes	Yes
rs7188801	16	86707769	A	G	0.165	-0.017	0.002	1.6e-17	691357	Yengo_2018	No	Yes	Yes
rs17770752	16	87300960	T	C	0.8014	-0.0151	0.0018	2.7e-16	687400	Yengo_2018	No	Yes	Yes
rs12447690	16	88298124	T	C	0.6514	0.0085	0.0015	2e-08	696015	Yengo_2018	No	Yes	Yes
rs11648894	16	88766359	T	C	0.324	-0.0171	0.0016	8.1e-27	668011	Yengo_2018	No	Yes	Yes
rs201226914	16	88798919	T	G	0.0019	-0.202	0.023	8.68e-19	543827	Marouli_2017	No	No	No
rs4782509	16	88826778	T	C	0.3793	-0.023	0.0015	5.4e-50	645889	Yengo_2018	No	Yes	Yes
rs2968482	16	88844433	T	C	0.6929	0.0187	0.0016	6.7e-31	673046	Yengo_2018	No	Yes	Yes
rs2056309	16	89607414	A	G	0.4211	-0.0107	0.0015	5e-13	706502	Yengo_2018	No	Yes	Yes
rs2740351	17	643426	A	G	0.5479	-0.0103	0.0014	7.5e-13	709105	Yengo_2018	No	Yes	Yes
rs2663345	17	925764	A	G	0.6772	0.0144	0.0017	2.6e-18	631316	Yengo_2018	No	Yes	Yes
rs7266	17	1248466	T	C	0.06998	0.0162	0.0029	1.8e-08	707971	Yengo_2018	No	Yes	Yes
rs11655449	17	1327715	A	C	0.2882	0.0089	0.0016	4e-08	703635	Yengo_2018	No	Yes	Yes
rs2302458	17	1370542	A	C	0.1059	-0.0183	0.0025	2.9e-13	667174	Yengo_2018	No	Yes	Yes
rs7221974	17	1630584	A	G	0.7303	0.0176	0.0016	1.5e-26	706630	Yengo_2018	No	Yes	Yes
rs12450371	17	1667674	T	C	0.3485	0.0165	0.0015	6.3e-27	699702	Yengo_2018	No	Yes	Yes
rs216175	17	2167690	A	C	0.8313	0.0125	0.0019	8.6e-11	703486	Yengo_2018	No	Yes	Yes
rs17822257	17	2886091	A	C	0.2388	-0.0134	0.0017	4.7e-15	700314	Yengo_2018	No	Yes	Yes
rs7225453	17	3960620	T	C	0.8103	-0.0127	0.0018	4.6e-12	708836	Yengo_2018	No	Yes	Yes
rs7218702	17	3974514	A	G	0.06455	-0.0188	0.0029	6.6e-11	709264	Yengo_2018	Yes	Yes	Yes
rs8080364	17	6538076	T	C	0.6215	-0.0095	0.0015	1.9e-10	708265	Yengo_2018	Yes	Yes	Yes
rs9890920	17	7400041	T	C	0.7474	-0.0253	0.0017	1.5e-52	707926	Yengo_2018	No	Yes	Yes
rs1642763	17	7557419	A	G	0.2125	0.0208	0.0017	1.1e-34	707597	Yengo_2018	No	Yes	Yes
rs2909430	17	7578645	T	C	0.8691	0.0231	0.0022	8e-26	689440	Yengo_2018	No	Yes	Yes
rs4130668	17	7739664	T	C	0.2181	-0.0137	0.0018	9.8e-15	699493	Yengo_2018	No	No	No
rs6503090	17	8080409	A	G	0.08092	-0.0269	0.0026	2.4e-24	706289	Yengo_2018	No	Yes	Yes
rs17743570	17	9150245	T	G	0.1672	0.0129	0.0019	4.1e-11	693606	Yengo_2018	No	Yes	Yes
rs7211610	17	9159088	T	G	0.6949	0.0103	0.0016	5.1e-11	692703	Yengo_2018	No	Yes	Yes
rs9788973	17	11985574	T	C	0.4773	0.0094	0.0014	6.4e-11	708649	Yengo_2018	Yes	Yes	Yes
rs1242515	17	17385990	A	C	0.7316	0.0097	0.0016	3.4e-09	708883	Yengo_2018	Yes	Yes	Yes
rs4646365	17	17467783	T	C	0.519	-0.0106	0.0014	1.7e-13	707517	Yengo_2018	No	Yes	Yes
rs7213608	17	21279289	T	C	0.6786	0.0281	0.0016	2.1e-72	691035	Yengo_2018	No	No	No
rs7207347	17	25583652	T	C	0.4578	0.011	0.0014	1.9e-14	704207	Yengo_2018	No	Yes	Yes
rs704	17	26694861	A	G	0.4808	0.0082	0.0015	3.8e-08	650020	Yengo_2018	No	Yes	Yes
rs1023682	17	27114600	A	G	0.8772	0.0183	0.0022	6.8e-17	706156	Yengo_2018	No	Yes	Yes
rs1876437	17	27536374	T	C	0.2303	-0.0097	0.0017	1.1e-08	703802	Yengo_2018	No	No	No
rs542939	17	27889986	T	C	0.3461	-0.0325	0.0016	2.5e-92	672906	Yengo_2018	No	Yes	Yes
rs11654523	17	27957545	T	C	0.9282	0.035	0.0032	3.6e-28	654383	Yengo_2018	No	Yes	Yes
rs3764417	17	28705043	A	G	0.523	-0.0096	0.0015	6.8e-11	654177	Yengo_2018	No	Yes	Yes
rs8081187	17	29016360	A	G	0.08536	-0.0562	0.0026	1.4e-100	707531	Yengo_2018	No	Yes	Yes
rs17826255	17	29333516	T	C	0.94557	0.039	0.0032	7.5e-34	692561	Yengo_2018	No	Yes	Yes
rs178886	17	29794470	A	G	0.3278	0.0185	0.0015	5.6e-33	700081	Yengo_2018	No	Yes	Yes
rs1978116	17	30220978	A	C	0.8196	-0.0235	0.0019	3.7e-36	709442	Yengo_2018	Yes	Yes	Yes
rs2338115	17	36929578	T	C	0.5429	0.0237	0.0014	7.2e-61	706166	Yengo_2018	No	Yes	Yes
rs2879258	17	37399379	T	G	0.8422	0.015	0.002	4.3e-14	708455	Yengo_2018	No	Yes	Yes
rs584828	17	38599230	T	C	0.3894	-0.0253	0.0015	2e-66	707652	Yengo_2018	No	Yes	Yes
rs4792953	17	40873303	T	C	0.4001	-0.0175	0.0015	2e-32	708344	Yengo_2018	No	No	No
rs16970956	17	42808491	A	G	0.1843	0.022	0.0018	3.8e-33	707980	Yengo_2018	No	Yes	Yes
rs17745948	17	42885466	T	C	0.1753	0.0151	0.0019	2e-15	709294	Yengo_2018	Yes	Yes	Yes
rs916661	17	43158902	A	G	0.2236	0.019	0.0017	2.5e-28	707246	Yengo_2018	No	Yes	Yes
rs4986172	17	43216281	T	C	0.3457	-0.0306	0.0015	3e-89	696030	Yengo_2018	No	Yes	Yes
rs17689882	17	43906828	A	G	0.2192	-0.0174	0.0017	7.9e-24	709380	Yengo_2018	No	Yes	Yes
rs7206971	17	45425115	A	G	0.4882	-0.0164	0.0014	2.7e-30	706284	Yengo_2018	No	Yes	Yes
rs16948321	17	45873200	T	G	0.97112	-0.0475	0.0048	8e-23	671817	Yengo_2018	No	Yes	Yes
rs11650043	17	46027852	A	G	0.06805	0.0254	0.0028	3.1e-19	706235	Yengo_2018	No	Yes	Yes
rs8073371	17	46096276	T	C	0.2092	-0.0216	0.0017	1.3e-35	706852	Yengo_2018	No	Yes	Yes
rs11652148	17	46644161	A	G	0.8417	-0.0118	0.002	3.3e-09	705314	Yengo_2018	Yes	Yes	Yes
rs2280351	17	46830299	A	G	0.6637	-0.0123	0.0016	1.4e-14	698722	Yengo_2018	No	Yes	Yes
rs3848460	17	47047114	A	G	0.5645	-0.0285	0.0014	7.6e-87	707410	Yengo_2018	No	Yes	No
rs12940887	17	47402807	T	C	0.3778	-0.0207	0.0015	5.1e-44	705787	Yengo_2018	No	Yes	Yes
rs2584681	17	47529746	A	G	0.2522	0.0202	0.0017	9.9e-32	665237	Yengo_2018	No	Yes	Yes
rs4427850	17	49600759	T	C	0.4095	-0.0085	0.0015	1.2e-08	702099	Yengo_2018	No	Yes	Yes
rs2787508	17	53187496	T	C	0.3003	0.0112	0.0017	3.6e-11	536216	Yengo_2018	No	Yes	Yes
rs741128	17	54259113	A	G	0.5051	-0.0127	0.0014	1.6e-18	704531	Yengo_2018	No	Yes	Yes
rs1372854	17	54575131	A	G	0.2418	-0.0102	0.0017	1.5e-09	706163	Yengo_2018	No	Yes	Yes
rs12450049	17	54596226	A	G	0.6546	-0.0098	0.0015	1.8e-10	690709	Yengo_2018	No	No	No
rs9905411	17	54620046	T	C	0.05005	0.0224	0.0036	7.4e-10	513960	Yengo_2018	No	No	No
rs9910215	17	54687527	T	C	0.05274	-0.0341	0.0032	2.5e-26	708346	Yengo_2018	Yes	Yes	Yes
rs227723	17	54778904	T	C	0.3072	0.0262	0.0016	4e-63	704469	Yengo_2018	No	Yes	Yes
rs12950658	17	54828778	A	G	0.2371	-0.0101	0.0018	2.6e-08	560502	Yengo_2018	No	Yes	Yes
rs1467246	17	54845117	T	C	0.489	-0.0284	0.0014	3.6e-87	708980	Yengo_2018	No	Yes	Yes
rs740605	17	56604811	T	C	0.4	0.0119	0.0015	3e-15	651602	Yengo_2018	No	Yes	Yes
rs757608	17	59497277	A	G	0.3377	0.0471	0.0015	2.9e-209	708310	Yengo_2018	No	Yes	Yes
rs1069	17	59574598	T	C	0.02532	0.04	0.0051	3.3e-15	671421	Yengo_2018	No	Yes	Yes
rs12952542	17	59605331	A	G	0.3801	0.0212	0.0015	3e-44	699103	Yengo_2018	Yes	No	No
rs4968442	17	59672427	T	C	0.4385	0.0142	0.0015	1.4e-22	705523	Yengo_2018	Yes	Yes	Yes
rs12450995	17	60058418	T	C	0.2183	0.0107	0.0017	8.3e-10	709358	Yengo_2018	No	Yes	Yes
rs11657101	17	60636826	A	G	0.3869	0.0173	0.0015	4.8e-29	682440	Yengo_2018	No	No	No
rs1476812	17	60919476	T	C	0.3707	-0.0098	0.0015	1.5e-10	683673	Yengo_2018	No	Yes	Yes
rs12940055	17	61722142	T	C	0.1135	-0.0343	0.0023	9.6e-51	690713	Yengo_2018	No	Yes	Yes
rs9898055	17	61821892	T	C	0.94639	-0.0383	0.0031	7e-35	690867	Yengo_2018	No	Yes	Yes
rs2532111	17	62017421	A	G	0.3497	-0.0432	0.0016	2.5e-165	637495	Yengo_2018	No	Yes	Yes
rs3785568	17	62023791	T	C	0.7889	-0.0411	0.0019	7.3e-109	695970	Yengo_2018	No	Yes	Yes
rs4968679	17	62046741	T	C	0.4918	-0.0151	0.0014	2.4e-25	701919	Yengo_2018	No	Yes	Yes
rs7210356	17	63528950	A	G	0.1111	-0.013	0.0024	4e-08	681800	Yengo_2018	No	Yes	Yes
rs757558	17	63561592	T	G	0.1575	-0.0353	0.0021	1.7e-62	643199	Yengo_2018	No	Yes	Yes
rs1833348	17	63774619	T	G	0.5629	0.01	0.0014	4.4e-12	709616	Yengo_2018	No	Yes	Yes
rs4577128	17	64308473	T	C	0.4236	-0.017	0.0014	1.2e-31	707900	Yengo_2018	No	Yes	Yes
rs4790981	17	65921834	A	G	0.7959	-0.0177	0.0018	1.7e-22	692328	Yengo_2018	No	Yes	No
rs965991	17	66284635	T	G	0.6336	-0.0185	0.0015	2e-34	691020	Yengo_2018	No	Yes	Yes
rs77542162	17	67081278	G	A	0.02	0.0501	0.0073	5.57e-12	506361	Marouli_2017	No	No	No
rs817543	17	67415277	A	G	0.4971	0.0112	0.0014	8e-15	705989	Yengo_2018	No	Yes	Yes
rs2715819	17	67493694	T	C	0.4188	0.0136	0.0015	5.4e-20	687466	Yengo_2018	No	Yes	Yes
rs2072075	17	67539571	T	C	0.1474	0.0126	0.002	5e-10	709159	Yengo_2018	No	Yes	Yes
rs972846	17	67869502	A	G	0.8518	-0.0192	0.002	8.3e-22	709002	Yengo_2018	No	Yes	Yes
rs11867479	17	68090207	T	C	0.3669	0.0244	0.0015	3e-58	705742	Yengo_2018	No	Yes	Yes
rs12449606	17	68148811	A	C	0.1111	-0.0273	0.0023	4.1e-33	707786	Yengo_2018	Yes	Yes	Yes
rs236595	17	68207828	A	G	0.5253	0.0109	0.0014	5.3e-14	706555	Yengo_2018	No	Yes	Yes
rs1486296	17	68683408	T	C	0.3228	-0.0111	0.0015	7.6e-13	709518	Yengo_2018	No	Yes	Yes
rs7214479	17	69190949	T	C	0.4372	-0.0096	0.0014	3e-11	707757	Yengo_2018	No	Yes	Yes
rs7223448	17	69311953	T	C	0.3439	-0.0107	0.0015	1.4e-12	705880	Yengo_2018	No	Yes	Yes
rs7211642	17	69932912	T	C	0.7196	-0.0201	0.0016	7.9e-35	703620	Yengo_2018	No	Yes	Yes
rs12952286	17	70046189	T	C	0.6984	-0.0127	0.0016	1.6e-15	697344	Yengo_2018	Yes	Yes	Yes
rs9901434	17	73388770	A	G	0.1726	-0.023	0.0019	1.3e-32	709546	Yengo_2018	No	Yes	Yes
rs417734	17	75388004	A	G	0.2157	0.0129	0.0017	1.9e-13	708135	Yengo_2018	No	Yes	Yes
rs9909570	17	76158527	A	G	0.563	0.0116	0.0015	3e-15	695573	Yengo_2018	No	Yes	Yes
rs7219215	17	76395169	T	C	0.8539	0.0177	0.002	4.8e-18	706241	Yengo_2018	No	Yes	Yes
rs1044486	17	76792179	A	G	0.5382	-0.0149	0.0014	6.1e-25	704411	Yengo_2018	No	Yes	Yes
rs8066695	17	76913843	T	C	0.5365	0.0097	0.0015	2.8e-11	696699	Yengo_2018	No	Yes	Yes
rs1701	17	79375998	A	C	0.3723	0.0174	0.0016	2.7e-28	639138	Yengo_2018	No	Yes	Yes
rs1478610	17	79422252	A	G	0.401	0.0173	0.0016	7.6e-28	677105	Yengo_2018	No	Yes	Yes
rs4077074	17	79979642	T	C	0.3005	-0.0186	0.0016	1.1e-29	645540	Yengo_2018	No	Yes	Yes
rs9944398	17	80177439	A	G	0.3234	0.0135	0.0015	1.1e-18	704343	Yengo_2018	No	Yes	Yes
rs4789799	17	80533079	T	C	0.372	0.0139	0.0015	2.1e-20	708763	Yengo_2018	Yes	Yes	Yes
rs1078334	17	80884247	T	C	0.6521	-0.0088	0.0015	7.2e-09	699678	Yengo_2018	No	Yes	Yes
rs2186830	18	433431	A	G	0.3014	0.0102	0.0016	2.4e-10	701200	Yengo_2018	Yes	Yes	Yes
rs1561819	18	2712629	A	G	0.492	0.0146	0.0014	6.6e-24	708537	Yengo_2018	No	Yes	Yes
rs12607903	18	3817134	T	C	0.7141	-0.0105	0.0016	1.1e-10	705091	Yengo_2018	No	Yes	Yes
rs10163862	18	5184449	T	C	0.4423	-0.011	0.0015	7.3e-14	702557	Yengo_2018	No	No	No
rs1786263	18	13116432	T	G	0.6111	-0.015	0.0015	3.5e-24	709432	Yengo_2018	No	Yes	Yes
rs1785113	18	13483636	A	G	0.659	0.01	0.0016	1.5e-10	703713	Yengo_2018	No	Yes	Yes
rs11082304	18	20720973	T	G	0.5184	0.0406	0.0015	1.4e-168	694819	Yengo_2018	No	Yes	Yes
rs4519409	18	22722077	A	C	0.35	-0.0134	0.0015	1e-18	705831	Yengo_2018	No	Yes	Yes
rs4133168	18	22812508	T	C	0.3047	-0.0154	0.0016	9.4e-23	708286	Yengo_2018	No	Yes	Yes
rs2000669	18	29748463	T	C	0.18	0.0137	0.0019	2.9e-13	708627	Yengo_2018	No	Yes	Yes
rs9949076	18	33024366	T	C	0.3218	0.0161	0.0016	6.2e-24	685172	Yengo_2018	No	Yes	Yes
rs12457358	18	41459423	A	G	0.3359	0.012	0.0015	4e-15	707386	Yengo_2018	No	Yes	Yes
rs675806	18	41753928	A	C	0.3487	-0.0127	0.0015	1.5e-16	706648	Yengo_2018	No	Yes	Yes
rs1512235	18	44781569	A	G	0.4193	-0.0134	0.0015	8e-20	705461	Yengo_2018	No	Yes	Yes
rs10775487	18	46247143	T	G	0.6848	0.011	0.0016	3.4e-12	690914	Yengo_2018	No	Yes	Yes
rs16949934	18	46277226	A	G	0.08185	-0.0263	0.0026	1.7e-23	696166	Yengo_2018	No	Yes	Yes
rs3764482	18	46468946	A	G	0.1906	-0.0177	0.0019	1.5e-20	669289	Yengo_2018	No	Yes	Yes
rs3736242	18	46474746	T	C	0.2289	-0.0154	0.0018	3.2e-18	665541	Yengo_2018	No	Yes	Yes
rs13380996	18	46585187	T	C	0.94691	0.0525	0.0033	2e-56	696499	Yengo_2018	No	Yes	Yes
rs7505245	18	46939616	T	C	0.07858	-0.0227	0.0027	1.4e-16	709520	Yengo_2018	No	Yes	Yes
rs10853631	18	50936780	A	G	0.5556	0.0103	0.0014	1.2e-12	709166	Yengo_2018	No	Yes	No
rs11152363	18	53057188	A	G	0.1909	0.0155	0.0019	2.2e-16	698718	Yengo_2018	No	Yes	Yes
rs17596995	18	53166594	A	G	0.2015	-0.017	0.0018	6.7e-21	704690	Yengo_2018	No	Yes	Yes
rs9636077	18	54004926	A	C	0.5299	-0.009	0.0014	5.2e-10	706501	Yengo_2018	No	Yes	Yes
rs8084470	18	56580135	T	C	0.96784	0.0228	0.0041	3.6e-08	708868	Yengo_2018	No	Yes	Yes
rs11662962	18	57052843	A	G	0.1337	0.0148	0.0021	6.7e-12	706485	Yengo_2018	No	Yes	Yes
rs6567160	18	57829135	T	C	0.7702	-0.0297	0.0017	6.5e-67	709057	Yengo_2018	No	Yes	Yes
rs8088885	18	72178410	T	C	0.8707	-0.0137	0.0022	6.6e-10	693505	Yengo_2018	No	Yes	Yes
rs8097893	18	74983055	A	G	0.95522	0.0356	0.0035	9.2e-24	708114	Yengo_2018	No	Yes	Yes
rs9952407	18	76848599	T	C	0.8084	0.0112	0.0018	1.2e-09	709088	Yengo_2018	No	Yes	Yes
rs8090312	18	77225154	A	G	0.6918	0.0218	0.0016	1.2e-42	701445	Yengo_2018	No	Yes	Yes
rs351981	19	804079	T	C	0.9427	0.0185	0.0033	2.1e-08	636914	Yengo_2018	No	Yes	Yes
rs919814	19	1165172	T	C	0.6883	0.0127	0.0017	3.3e-14	638163	Yengo_2018	No	Yes	Yes
rs1015670	19	2171490	A	G	0.47	0.0317	0.0014	4.4e-107	709069	Yengo_2018	No	Yes	Yes
rs4806862	19	2523781	T	G	0.3289	0.0129	0.0016	2.3e-16	695560	Yengo_2018	No	Yes	Yes
rs740521	19	3367745	A	G	0.4149	-0.0111	0.0016	2.7e-12	613290	Yengo_2018	No	Yes	Yes
rs2074977	19	3434028	A	C	0.6435	-0.0236	0.0015	1.2e-54	702834	Yengo_2018	Yes	Yes	Yes
rs350912	19	4098776	A	G	0.2775	0.0186	0.0016	1.2e-29	652804	Yengo_2018	No	Yes	Yes
rs350844	19	4177051	A	G	0.1173	-0.0176	0.0022	4.8e-15	695725	Yengo_2018	No	Yes	Yes
rs3760954	19	4772343	T	C	0.8681	0.016	0.0022	1e-13	706856	Yengo_2018	Yes	Yes	Yes
rs2123731	19	4929473	A	G	0.7304	0.0258	0.0016	2.7e-55	701371	Yengo_2018	No	Yes	Yes
rs1549616	19	7132570	T	C	0.09027	0.0255	0.0026	2.9e-22	655472	Yengo_2018	No	Yes	Yes
rs891088	19	7184762	A	G	0.7368	-0.0247	0.0016	6.7e-51	705110	Yengo_2018	No	Yes	Yes
rs12977189	19	8060702	T	C	0.07215	0.0203	0.0031	3.6e-11	681444	Yengo_2018	No	Yes	Yes
rs4804311	19	8615589	A	G	0.91294	0.0301	0.0027	3.7e-29	687566	Yengo_2018	No	Yes	Yes
rs4542783	19	8642160	T	C	0.5467	0.0292	0.0015	1.6e-80	624499	Yengo_2018	Yes	Yes	Yes
rs7249094	19	8672000	A	G	0.3849	-0.0187	0.0015	7.5e-34	631095	Yengo_2018	No	Yes	Yes
rs1473281	19	8789230	T	C	0.1591	-0.0138	0.002	7.9e-12	685008	Yengo_2018	Yes	Yes	Yes
rs10418707	19	10256217	A	G	0.06665	0.0383	0.0029	1.2e-38	709269	Yengo_2018	No	Yes	Yes
rs17000211	19	10369086	T	C	0.2038	-0.0209	0.0018	2.1e-30	706509	Yengo_2018	No	Yes	Yes
rs1560711	19	10742287	T	C	0.7847	-0.0263	0.0017	1.9e-51	708926	Yengo_2018	No	Yes	Yes
rs17678136	19	11112441	T	C	0.93458	0.0299	0.003	1.2e-23	707586	Yengo_2018	No	Yes	Yes
rs7188	19	11275139	A	C	0.6679	0.021	0.0016	3.9e-40	663955	Yengo_2018	No	Yes	Yes
rs1561408	19	12175383	T	C	0.07367	0.0377	0.0027	2.9e-43	709232	Yengo_2018	No	Yes	Yes
rs11666603	19	12496934	T	C	0.2366	-0.0162	0.0018	7.7e-20	689418	Yengo_2018	No	Yes	Yes
rs1042164	19	13264398	T	C	0.1825	-0.0183	0.0019	1.6e-21	640854	Yengo_2018	No	Yes	Yes
rs2901136	19	14256843	A	G	0.8766	-0.0141	0.0025	1.2e-08	527100	Yengo_2018	Yes	Yes	Yes
rs12973410	19	16425013	A	G	0.1134	-0.0162	0.0024	2.1e-11	670503	Yengo_2018	No	Yes	Yes
rs12462428	19	16694610	T	C	0.8023	0.0136	0.0018	1.1e-13	708640	Yengo_2018	No	Yes	Yes
rs8101425	19	17070679	T	C	0.2273	-0.0141	0.0017	7e-16	705965	Yengo_2018	Yes	Yes	Yes
rs2279008	19	17283303	T	C	0.7461	0.0245	0.0017	1.1e-47	703872	Yengo_2018	No	Yes	Yes
rs2303745	19	17420289	T	G	0.8347	-0.0118	0.002	2.1e-09	701700	Yengo_2018	No	Yes	Yes
rs7259703	19	17462792	A	G	0.02216	0.0327	0.0054	1.3e-09	629933	Yengo_2018	No	Yes	Yes
rs10415893	19	17512412	A	G	0.1285	-0.0233	0.0023	2.8e-24	693778	Yengo_2018	No	Yes	Yes
rs875396	19	18611147	A	G	0.6551	0.0166	0.0015	4.6e-28	708896	Yengo_2018	No	Yes	Yes
rs7252888	19	19628037	A	G	0.1818	-0.0266	0.0019	1.8e-45	708129	Yengo_2018	No	Yes	Yes
rs8103992	19	19665643	A	C	0.2032	0.0264	0.0018	8.3e-48	707689	Yengo_2018	No	Yes	Yes
rs10405295	19	22608556	T	C	0.5405	-0.0088	0.0014	1.5e-09	702487	Yengo_2018	No	Yes	Yes
rs16963431	19	30344536	T	C	0.2642	0.0123	0.0017	1.7e-13	701122	Yengo_2018	No	Yes	Yes
rs7253628	19	31047269	A	G	0.8305	-0.0221	0.0019	1.6e-30	705503	Yengo_2018	Yes	Yes	No
rs7253538	19	32834547	A	G	0.1437	0.0158	0.0021	5e-14	702376	Yengo_2018	No	Yes	Yes
rs2305746	19	35556300	A	G	0.0663	0.022	0.0029	4.4e-14	697534	Yengo_2018	No	Yes	Yes
rs2853336	19	35746799	A	G	0.5434	0.0105	0.0015	5.3e-13	706797	Yengo_2018	No	Yes	Yes
rs2280743	19	36225999	T	C	0.7681	-0.016	0.0017	8.4e-21	707608	Yengo_2018	No	Yes	Yes
rs8109501	19	37593096	A	G	0.5175	-0.0181	0.0014	6.4e-36	709589	Yengo_2018	Yes	Yes	Yes
rs4801967	19	39428696	T	C	0.2833	-0.0114	0.0018	2.3e-10	518051	Yengo_2018	No	No	No
rs598468	19	39539632	A	G	0.3286	0.0116	0.0015	4.5e-14	707156	Yengo_2018	No	Yes	Yes
rs3815913	19	41120666	T	C	0.02169	0.0333	0.005	2.1e-11	688419	Yengo_2018	No	Yes	Yes
rs15052	19	41813375	T	C	0.8359	-0.0117	0.002	4.1e-09	681168	Yengo_2018	No	Yes	Yes
rs17318596	19	41937095	A	G	0.3603	0.0291	0.0015	1.2e-81	707306	Yengo_2018	No	Yes	Yes
rs2267630	19	42755698	A	G	0.06805	-0.0333	0.003	2.3e-28	693030	Yengo_2018	No	Yes	Yes
rs2682560	19	44044548	T	C	0.1939	0.0238	0.0018	4e-38	708018	Yengo_2018	No	Yes	Yes
rs10422017	19	44837246	A	G	0.6318	-0.0104	0.0015	4.6e-12	708603	Yengo_2018	No	No	No
rs3208856	19	45296806	T	C	0.0341	0.03	0.005	2.96e-08	582481	Marouli_2017	No	Yes	Yes
rs439401	19	45414451	T	C	0.3621	-0.0117	0.0016	8.9e-14	654156	Yengo_2018	No	Yes	Yes
rs7256192	19	46338492	A	G	0.3548	-0.0103	0.0015	8.2e-12	703526	Yengo_2018	No	Yes	Yes
rs2311427	19	46959455	A	G	0.03379	-0.0286	0.0039	1.8e-13	691106	Yengo_2018	Yes	Yes	Yes
rs2059877	19	48188809	T	G	0.2704	0.0103	0.0016	3.6e-10	708585	Yengo_2018	No	Yes	Yes
rs3730849	19	48668795	A	G	0.3811	0.0133	0.0015	7.3e-18	647022	Yengo_2018	No	Yes	Yes
rs6509437	19	50059718	A	G	0.1313	0.0192	0.0023	1.2e-16	663361	Yengo_2018	No	Yes	Yes
rs17305311	19	54705641	T	C	0.6044	0.0098	0.0015	3.1e-11	709204	Yengo_2018	Yes	Yes	Yes
rs2361797	19	54753543	A	G	0.447	-0.0097	0.0015	5.9e-11	686667	Yengo_2018	No	Yes	Yes
rs4252548	19	55879672	T	C	0.0246	-0.11	0.006	5.32e-81	633991	Marouli_2017	No	No	No
rs147110934	19	55993436	T	G	0.0216	-0.09	0.007	6.33e-34	499049	Marouli_2017	No	No	No
rs751729	19	56132661	A	G	0.2192	0.0116	0.0018	4.7e-11	698344	Yengo_2018	No	Yes	Yes
rs3813143	19	57040876	A	G	0.266	0.0113	0.0016	9.1e-12	707801	Yengo_2018	No	Yes	Yes
rs2215047	19	57823046	A	G	0.7484	0.0138	0.0017	7.5e-17	707481	Yengo_2018	No	Yes	Yes
rs7250521	19	57870147	A	G	0.5203	-0.0082	0.0014	1.5e-08	707348	Yengo_2018	No	Yes	Yes
rs12462562	19	58517681	T	C	0.4597	-0.0096	0.0015	5.9e-11	703114	Yengo_2018	Yes	Yes	Yes
rs2207995	20	3294484	T	C	0.7748	-0.0152	0.0017	7.6e-19	709518	Yengo_2018	No	Yes	Yes
rs683808	20	3749886	A	G	0.4494	0.0102	0.0015	9.2e-12	679230	Yengo_2018	No	Yes	Yes
rs7273787	20	4098567	A	G	0.6632	-0.025	0.0015	1.7e-60	705367	Yengo_2018	No	Yes	Yes
rs1279683	20	4983092	A	G	0.3369	-0.0092	0.0016	1.2e-08	622207	Yengo_2018	No	Yes	Yes
rs2083918	20	5109512	A	G	0.8943	0.0257	0.0023	3.5e-28	708585	Yengo_2018	No	Yes	Yes
rs6038506	20	6433854	A	G	0.5178	0.0244	0.0014	1.3e-64	707469	Yengo_2018	No	Yes	Yes
rs1321432	20	6614691	A	C	0.3679	0.0466	0.0015	2.1e-212	703521	Yengo_2018	No	Yes	Yes
rs2143711	20	6662935	A	G	0.714	-0.0189	0.0016	1.3e-31	690823	Yengo_2018	No	Yes	Yes
rs6140062	20	6676824	A	G	0.1248	0.0171	0.0022	1.9e-14	698494	Yengo_2018	No	Yes	Yes
rs6085658	20	6685377	T	C	0.4017	-0.0174	0.0015	2.2e-31	696383	Yengo_2018	No	Yes	Yes
rs4813802	20	6699595	T	G	0.6472	-0.0184	0.0015	7.4e-34	700607	Yengo_2018	Yes	Yes	Yes
rs16992709	20	6849690	A	G	0.04905	0.0197	0.0036	4.1e-08	642176	Yengo_2018	No	Yes	Yes
rs6077205	20	7381905	T	C	0.8233	0.0141	0.0019	8.5e-14	706827	Yengo_2018	No	Yes	No
rs1051419	20	10620386	A	G	0.3649	0.0086	0.0015	2.2e-08	691488	Yengo_2018	No	Yes	Yes
rs973542	20	10692559	A	G	0.5395	-0.008	0.0014	3.5e-08	709106	Yengo_2018	No	Yes	Yes
rs6077973	20	10926960	A	G	0.1744	0.0157	0.0019	4.5e-16	701875	Yengo_2018	No	Yes	Yes
rs6040337	20	11055844	A	C	0.2909	0.0109	0.0016	8.4e-12	694357	Yengo_2018	No	Yes	Yes
rs17225014	20	11156775	T	C	0.8134	0.0112	0.0019	3.5e-09	701624	Yengo_2018	No	Yes	Yes
rs6109339	20	12266763	A	G	0.1947	-0.0105	0.0018	1.4e-08	690363	Yengo_2018	No	Yes	No
rs6034531	20	16541494	A	G	0.3204	-0.0089	0.0015	7.2e-09	703295	Yengo_2018	No	Yes	Yes
rs2236250	20	17596731	T	C	0.7648	0.014	0.0017	3e-16	707942	Yengo_2018	No	Yes	Yes
rs6080830	20	17771113	A	G	0.5652	0.0157	0.0014	2.5e-27	706737	Yengo_2018	No	Yes	Yes
rs6136595	20	18986258	T	G	0.6963	-0.0117	0.0016	1e-13	708251	Yengo_2018	No	Yes	Yes
rs6112527	20	19677176	T	C	0.5401	0.0106	0.0014	2.3e-13	706691	Yengo_2018	No	Yes	Yes
rs8117259	20	20348253	T	C	0.1867	-0.0195	0.0019	7.6e-24	694345	Yengo_2018	No	Yes	Yes
rs6082353	20	21217456	A	C	0.3328	0.0192	0.0015	1.5e-35	701493	Yengo_2018	No	Yes	Yes
rs3203770	20	30382315	A	G	0.7798	-0.0156	0.0018	5.3e-19	709355	Yengo_2018	Yes	Yes	Yes
rs4911261	20	31391360	A	G	0.5547	0.0105	0.0014	4.4e-13	706886	Yengo_2018	No	Yes	Yes
rs3813920	20	32354990	A	G	0.4284	-0.023	0.0015	4.9e-56	709423	Yengo_2018	No	Yes	Yes
rs742614	20	32482632	A	G	0.4587	-0.0119	0.0015	1.2e-15	694353	Yengo_2018	No	Yes	Yes
rs2377955	20	32525370	A	G	0.3417	-0.0096	0.0015	2.1e-10	706830	Yengo_2018	No	Yes	Yes
rs6088638	20	33470514	T	C	0.8365	-0.0432	0.0019	1.8e-111	706934	Yengo_2018	No	Yes	Yes
rs6060355	20	33890061	A	G	0.3748	0.0705	0.0015	0	701816	Yengo_2018	No	Yes	Yes
rs10485509	20	33968939	A	C	0.97252	0.0758	0.0048	2.7e-55	645907	Yengo_2018	No	No	No
rs6060612	20	34390527	A	G	0.09892	-0.0393	0.0024	1.1e-60	687583	Yengo_2018	No	Yes	Yes
rs6141600	20	34712310	T	C	0.7284	-0.045	0.0016	1.6e-164	700778	Yengo_2018	No	Yes	Yes
rs4810266	20	35255476	T	C	0.03642	0.0345	0.0039	4.9e-19	676362	Yengo_2018	No	Yes	Yes
rs1780706	20	35739138	T	C	0.8481	0.0311	0.002	1.8e-55	707246	Yengo_2018	Yes	Yes	Yes
rs6090501	20	35959814	T	C	0.6932	-0.0103	0.0015	2.9e-11	709519	Yengo_2018	No	Yes	Yes
rs2224538	20	38552078	T	C	0.6414	0.0183	0.0015	1.1e-33	700612	Yengo_2018	No	Yes	Yes
rs2205693	20	38729429	A	G	0.6223	-0.0084	0.0015	2.1e-08	703266	Yengo_2018	Yes	Yes	Yes
rs1358790	20	38849583	A	G	0.1487	0.0145	0.002	6.9e-13	691036	Yengo_2018	No	Yes	Yes
rs8124620	20	39753416	A	G	0.05724	-0.025	0.003	1.3e-16	697306	Yengo_2018	No	Yes	Yes
rs17265513	20	39832628	T	C	0.8047	-0.0147	0.0018	1.1e-15	705710	Yengo_2018	No	Yes	Yes
rs6016565	20	40123538	A	G	0.7467	-0.0093	0.0017	4.5e-08	653425	Yengo_2018	No	Yes	Yes
rs445912	20	42311088	T	C	0.1218	0.0192	0.0022	4.1e-18	700805	Yengo_2018	No	Yes	Yes
rs6031858	20	43528962	T	G	0.2803	0.017	0.0016	1.9e-25	709131	Yengo_2018	No	Yes	Yes
rs6065781	20	43712809	T	C	0.8227	0.0188	0.0019	1.4e-23	703247	Yengo_2018	No	Yes	Yes
rs1967656	20	44488199	T	C	0.4304	-0.0089	0.0014	1e-09	707815	Yengo_2018	No	Yes	Yes
rs2868714	20	44886189	A	G	0.5095	0.0087	0.0014	1.7e-09	706375	Yengo_2018	No	Yes	Yes
rs2034811	20	46805893	T	C	0.415	-0.0094	0.0015	2e-10	708420	Yengo_2018	No	Yes	Yes
rs2273145	20	47839591	T	C	0.2184	0.037	0.0017	1.6e-99	709340	Yengo_2018	No	Yes	Yes
rs238170	20	47847146	T	C	0.1665	-0.0231	0.0019	1e-32	709477	Yengo_2018	Yes	Yes	Yes
rs16995009	20	48602526	T	C	0.8813	0.028	0.0022	4.2e-36	708286	Yengo_2018	No	Yes	Yes
rs1971480	20	48897080	T	G	0.6704	0.0101	0.0015	5.6e-11	702666	Yengo_2018	No	Yes	Yes
rs913678	20	48955424	T	C	0.6788	0.0117	0.0016	5.4e-14	688410	Yengo_2018	No	Yes	Yes
rs2426159	20	49173179	A	G	0.5137	-0.0145	0.0014	5.8e-24	707783	Yengo_2018	No	Yes	Yes
rs2235863	20	50230462	A	G	0.489	0.0097	0.0014	1.9e-11	705478	Yengo_2018	No	Yes	Yes
rs11696555	20	50821453	T	C	0.2855	-0.0102	0.0016	2e-10	708963	Yengo_2018	Yes	Yes	Yes
rs6021801	20	50849557	A	G	0.09238	0.0152	0.0025	1.4e-09	706177	Yengo_2018	No	Yes	Yes
rs6069681	20	54845719	A	C	0.6501	-0.0183	0.0015	3.4e-33	697776	Yengo_2018	No	Yes	Yes
rs6128327	20	56942557	A	G	0.5965	-0.0084	0.0015	2.3e-08	697044	Yengo_2018	No	Yes	Yes
rs4812042	20	57461915	A	G	0.6312	-0.0192	0.0015	6.5e-36	692461	Yengo_2018	No	Yes	Yes
rs6100340	20	57684612	A	G	0.8571	-0.0226	0.0021	2.9e-26	691256	Yengo_2018	No	Yes	Yes
rs13043313	20	60958269	T	C	0.7145	0.0175	0.0016	4.6e-28	708758	Yengo_2018	No	Yes	Yes
rs3746765	20	61520794	T	C	0.3337	0.0129	0.0015	8.8e-17	704095	Yengo_2018	No	No	No
rs6011066	20	62364180	A	G	0.6964	0.0113	0.0015	1.5e-13	709424	Yengo_2018	No	No	No
rs3003137	20	62830802	T	G	0.4301	-0.0105	0.0015	1.3e-12	696809	Yengo_2018	No	No	No
rs467238	21	17396157	A	G	0.2335	0.0166	0.0017	1.8e-22	708717	Yengo_2018	No	Yes	No
rs1699638	21	25447378	T	C	0.4509	-0.0089	0.0015	1.2e-09	704895	Yengo_2018	No	Yes	Yes
rs1827748	21	27217000	A	C	0.3548	-0.0109	0.0015	1.2e-12	704306	Yengo_2018	Yes	Yes	Yes
[truncated: 42 more rows]
