# Supplementary material for: Mendelian randomization analyses clarify the effects of height on cardiovascular diseases
Source: PLoS One. 2024 Jul 3;19(7):e0298786. doi: 10.1371/journal.pone.0298786 (PMC11221663; doi:10.1371/journal.pone.0298786)
Supplement: S3 Table — (XLSX) [file pone.0298786.s005.xlsx]

## Sheet: STable3
SNP	Chromosome_hg19	Position_hg19	Effect_Allele	Other_Allele	Effect_Allele_Freq	Beta	SE	P	N	Proxy_SNP	R2	Proxy_Chromosome_hg19	Proxy_Position_hg19	Proxy_Effect_Allele	Proxy_Other_Allele	Proxy_Effect_Allele_Frequency	Proxy_Beta	Proxy_SE	Proxy_P	Proxy_N
rs684484	1	32371137	C	G	0.8614	-0.0315	0.0021	1.7e-51	707375	rs682654	0.99	1	32371523	A	C	0.1413	0.0311	0.0021	1.4e-50	707535
rs12133943	1	147095081	C	G	0.8931	-0.0167	0.0024	3.2e-12	708201	rs12129752	1	1	147099287	T	G	0.1068	0.0166	0.0024	4.2e-12	709134
rs12136856	1	156473114	C	G	0.3347	0.0122	0.0015	3.5e-16	704601	rs11264486	0.98	1	156455173	A	G	0.6648	-0.0117	0.0015	5.3e-15	707743
rs6697469	1	162658773	C	G	0.90873	-0.0175	0.0024	5.9e-13	696685	rs7542129	0.96	1	162651955	T	C	0.90558	-0.0169	0.0024	2.3e-12	707886
rs285444	1	165513463	C	G	0.03637	-0.0283	0.0042	1.5e-11	633459	rs184038	1	1	165512828	T	C	0.03596	-0.0249	0.004	7.4e-10	689563
rs2816991	1	200147594	C	G	0.2967	-0.0123	0.0016	3.9e-15	694057	rs2245987	1	1	200146928	T	C	0.2969	-0.012	0.0016	1.9e-14	694018
rs351376	1	212426172	C	G	0.412	0.0135	0.0014	9.8e-21	709642	rs351385	1	1	212421629	A	G	0.4121	0.0134	0.0014	1.6e-20	708498
rs17571465	1	218890658	A	T	0.93253	-0.0217	0.0029	4e-14	694890	rs17571367	0.95	1	218884573	T	C	0.93078	-0.0217	0.0029	4.6e-14	695502
rs10779365	1	219787507	A	T	0.5434	0.0179	0.0014	2.5e-36	708721	rs10746387	1	1	219787214	A	G	0.5435	0.0179	0.0014	2.7e-36	708766
rs4670893	2	33360848	C	G	0.7146	0.0309	0.0016	1.4e-83	691010	rs1545552	0.99	2	33360338	A	G	0.2852	-0.0308	0.0016	1.8e-83	701692
rs10205197	2	45702115	C	G	0.0825	-0.0195	0.0026	3.3e-14	708477	rs3755076	1	2	45669349	T	C	0.91651	0.0192	0.0026	7.6e-14	708616
rs11900078	2	56180136	C	G	0.91025	-0.0447	0.0026	7.3e-68	689712	rs11896539	0.98	2	56163904	T	G	0.91201	-0.0453	0.0026	6.5e-69	690386
rs11892786	2	61060607	C	G	0.1147	-0.0145	0.0023	2.3e-10	704175	rs6709875	0.98	2	61059010	A	G	0.1139	-0.0142	0.0023	7e-10	699120
rs12990348	2	64527604	A	T	0.2285	-0.0117	0.0017	3.9e-12	708976	rs13013389	0.98	2	64527455	A	G	0.7768	0.0116	0.0017	6.6e-12	709236
rs6749629	2	67639546	A	T	0.2667	-0.0095	0.0016	6.1e-09	700158	rs4671802	0.97	2	67647431	T	C	0.7321	0.0093	0.0016	1.2e-08	700064
rs17035043	2	68380184	C	G	0.92171	0.0292	0.0027	8.6e-28	687062	rs4078978	0.96	2	68359897	T	C	0.07858	-0.0291	0.0027	1.1e-27	687203
rs2231250	2	74756176	C	G	0.1509	0.0148	0.002	1.9e-13	706526	rs10779958	1	2	74755778	A	C	0.8506	-0.0147	0.002	2.8e-13	706488
rs867529	2	88913273	C	G	0.2736	0.0304	0.0016	1.5e-83	709533	rs11898161	0.97	2	88881648	A	G	0.7268	-0.0303	0.0016	6.7e-83	708584
rs6542180	2	114653871	A	T	0.3698	-0.0113	0.0015	1.4e-14	706279	rs1403401	0.98	2	114657475	A	G	0.6317	0.0111	0.0015	4.3e-14	708573
rs7586881	2	129053866	A	T	0.4815	-0.0117	0.0014	3.6e-16	703655	rs8179790	1	2	129056884	T	C	0.5186	0.0114	0.0014	1.6e-15	706842
rs4425077	2	216410516	C	G	0.5779	-0.0146	0.0014	5.5e-24	706803	rs10932618	0.98	2	216403098	T	C	0.4217	0.0142	0.0014	7.1e-23	706423
rs11676298	2	227291731	C	G	0.8119	0.0184	0.0018	1.9e-24	708033	rs11686139	1	2	227291415	A	C	0.8117	0.0182	0.0018	4.1e-24	706875
rs12694890	2	232276553	A	T	0.7659	0.0184	0.0017	1e-27	705450	rs12998237	1	2	232276651	T	C	0.766	0.0183	0.0017	3.5e-27	704436
rs4398264	2	232338353	C	G	0.459	-0.0257	0.0014	1.4e-70	695534	rs4973410	0.98	2	232331734	T	C	0.46	-0.0251	0.0014	5.5e-70	709513
rs4973036	2	233073680	C	G	0.02134	-0.0767	0.0049	4.4e-55	705545	rs7571816	1	2	233077064	A	G	0.97691	0.0733	0.0048	5.1e-52	705483
rs9831613	3	8997137	C	G	0.1353	0.0153	0.0021	5e-13	709204	rs9653984	1	3	8993372	T	C	0.136	0.015	0.0021	1.4e-12	709219
rs2442807	3	12629965	C	G	0.426	-0.0158	0.0014	9.9e-28	704133	rs2596830	0.96	3	12631774	A	G	0.5788	0.0153	0.0014	3.7e-26	708013
rs7619465	3	56695060	A	T	0.464	-0.0233	0.0014	1.1e-59	709254	rs4681994	0.99	3	56715363	T	C	0.5357	0.0231	0.0014	3e-59	709626
rs6779039	3	61528920	A	T	0.1078	0.0136	0.0024	8.7e-09	704812	rs6804241	0.95	3	61516583	A	G	0.1082	0.0129	0.0024	4.9e-08	703173
rs11924537	3	70331344	C	G	0.801	0.0105	0.0018	1e-08	704703	rs939864	1	3	70330835	A	G	0.801	0.0104	0.0018	1.3e-08	704538
rs10933904	3	107233889	C	G	0.4225	0.0099	0.0015	1.9e-11	685637	rs1516825	0.97	3	107206802	T	C	0.5798	-0.0097	0.0015	3.4e-11	691194
rs1461107	3	112824912	C	G	0.3468	0.0174	0.0015	4e-30	697709	rs1797626	0.99	3	112826253	T	C	0.3497	0.0174	0.0015	1.3e-30	699078
rs827179	3	157965389	A	T	0.4173	0.0204	0.0014	9.7e-46	709619	rs827176	1	3	157964669	A	G	0.583	-0.0205	0.0015	3.2e-45	709601
rs4393850	3	194652803	C	G	0.3664	0.0096	0.0015	1.1e-10	706511	rs6437437	0.98	3	194656826	T	C	0.3654	0.0091	0.0015	7.5e-10	707803
rs4861100	4	41390651	A	T	0.2526	-0.0099	0.0016	1.7e-09	709237	rs1377349	0.97	4	41387463	T	G	0.7409	0.0098	0.0016	1.9e-09	709246
rs3817270	4	54307136	A	T	0.8421	-0.014	0.002	2.8e-12	709256	rs1014056	0.98	4	54325990	T	C	0.151	0.0139	0.002	2.7e-12	709513
rs17081933	4	57822869	A	T	0.1927	0.0337	0.0018	3e-75	709316	rs17081935	1	4	57823476	T	C	0.1925	0.0336	0.0018	6.1e-75	709085
rs727420	4	88750736	A	T	0.7247	-0.017	0.0016	1.3e-25	698723	rs4345135	1	4	88750208	T	C	0.7243	-0.0168	0.0016	2.7e-25	708019
rs1914902	4	124858900	A	T	0.3186	0.0128	0.0015	1.1e-16	704480	rs6837861	0.99	4	124902307	T	C	0.3202	0.0128	0.0015	7.3e-17	706158
rs2884401	4	148984082	C	G	0.7422	0.0094	0.0016	9.3e-09	705945	rs10857228	0.97	4	148979700	T	C	0.2567	-0.0091	0.0016	2.8e-08	708448
rs2972758	5	42819844	C	G	0.4235	-0.0218	0.0014	9.9e-52	707976	rs2972756	0.99	5	42820125	A	G	0.4235	-0.0218	0.0014	8.9e-52	707953
rs12055151	5	50418925	A	T	0.6458	-0.0136	0.0015	3.2e-19	699305	rs2961820	0.96	5	50424318	T	C	0.6387	-0.0128	0.0017	7.3e-15	525163
rs450986	5	67323508	C	G	0.09203	0.0267	0.0025	7.2e-27	708975	rs430191	1	5	67323552	A	G	0.09203	0.0267	0.0025	7.3e-27	708929
rs11744267	5	72078389	A	T	0.1678	-0.0187	0.0019	8e-22	695381	rs7709903	1	5	72080422	T	C	0.8316	0.0181	0.0019	2.8e-21	707230
rs6877994	5	77146981	C	G	0.4924	-0.0097	0.0014	1.7e-11	695179	rs13180688	0.97	5	77142119	T	G	0.5077	0.0095	0.0015	7.2e-11	690333
rs27755	5	111029070	A	T	0.1441	-0.0135	0.002	2.8e-11	706931	rs1145124	0.97	5	111027410	T	C	0.8563	0.0133	0.002	6.1e-11	705113
rs890913	5	122735750	A	T	0.565	0.0243	0.0014	3.3e-63	708742	rs11241693	1	5	122727928	A	G	0.435	-0.0242	0.0014	5.7e-63	708918
rs426120	5	126853492	C	G	0.3362	-0.0099	0.0015	5.8e-11	706401	rs453202	0.99	5	126855505	T	G	0.6635	0.0098	0.0015	7.1e-11	706715
rs258763	5	142652361	A	T	0.569	0.0144	0.0014	3.3e-23	695433	rs258747	0.95	5	142656813	A	G	0.4604	-0.014	0.0014	1e-22	709371
rs2913731	5	175897220	C	G	0.4837	0.0123	0.0014	9.4e-18	708126	rs2913730	0.99	5	175893942	A	C	0.5161	-0.0121	0.0014	4.2e-17	703305
rs2456181	5	176450837	C	G	0.5018	0.0125	0.0014	4.4e-18	704758	rs149307	0.98	5	176471591	T	C	0.498	-0.0116	0.0015	3.3e-15	687239
rs6922886	6	22541789	C	G	0.5699	-0.0102	0.0014	6.8e-13	707408	rs7752528	0.96	6	22516569	T	C	0.4359	0.0101	0.0014	1.6e-12	708501
rs7766620	6	24455543	C	G	0.2768	0.0089	0.0016	1.8e-08	703927	rs17247566	0.97	6	24450404	T	G	0.2805	0.0087	0.0016	2.8e-08	702842
rs9470482	6	37078818	A	T	0.03783	0.0218	0.0037	4e-09	684888	rs9470483	1	6	37079883	A	C	0.96042	-0.0216	0.0037	4.9e-09	684245
rs12662365	6	80905389	A	T	0.3154	-0.0308	0.0015	5.4e-91	703841	rs6931421	0.95	6	80880138	T	G	0.6819	0.0306	0.0015	2.7e-90	705640
rs7752292	6	131317876	A	T	0.3671	0.026	0.0015	1.7e-70	708105	rs6921207	0.99	6	131327956	A	G	0.3686	0.0257	0.0015	3e-69	709629
rs9389931	6	141878947	A	T	0.7185	0.0177	0.0016	5e-27	693162	rs9403317	0.98	6	141859282	A	G	0.717	0.0179	0.0016	3.2e-28	694416
rs225736	6	142560685	C	G	0.2442	-0.0253	0.0017	2.8e-51	709641	rs225719	0.97	6	142549787	A	G	0.2385	-0.0266	0.0018	5.5e-48	536906
rs2748483	6	146335560	A	T	0.5717	0.0135	0.0014	5.8e-21	706916	rs2777482	1	6	146320341	A	C	0.5717	0.0122	0.0016	6e-15	535274
rs2275337	6	154731904	C	G	0.4929	-0.0092	0.0014	1.9e-10	702644	rs7745077	0.98	6	154733074	T	C	0.4911	-0.0089	0.0014	5.7e-10	704337
rs486359	6	160774441	C	G	0.4853	0.0204	0.0014	5.1e-46	699242	rs539298	1	6	160770360	A	G	0.5147	-0.02	0.0014	3.6e-45	707590
rs6974574	7	38110073	A	T	0.3477	-0.0225	0.0015	1.4e-48	706870	rs1403988	1	7	38109936	A	G	0.3482	-0.0219	0.0015	6.7e-48	703805
rs3213658	7	45025720	C	G	0.838	-0.0121	0.002	9.5e-10	699833	rs1557934	0.99	7	45022257	T	C	0.1618	0.0114	0.002	6e-09	699702
rs856568	7	46720721	A	T	0.7399	-0.0108	0.0016	3.9e-11	708082	rs856569	0.99	7	46717135	A	G	0.2609	0.0104	0.0016	2.5e-10	707369
rs11767454	7	56032902	C	G	0.6751	-0.0096	0.0015	2.9e-10	709648	rs11238386	0.98	7	56033141	A	C	0.6649	-0.0095	0.0015	3.5e-10	707817
rs7798357	7	73032265	C	G	0.2884	0.0137	0.0016	9.6e-18	704151	rs7785479	1	7	73032835	T	C	0.7116	-0.0132	0.0016	7.5e-16	648815
rs10270831	7	95707367	A	T	0.2002	-0.0109	0.0018	2.8e-09	702000	rs10227959	1	7	95710835	T	C	0.7999	0.0107	0.0018	5e-09	704233
rs13257899	8	9149709	A	T	0.6617	-0.0152	0.0015	9.3e-23	703698	rs747749	0.99	8	9152782	T	G	0.6566	-0.0146	0.0015	3e-21	701554
rs17188586	8	13093895	C	G	0.06577	0.0189	0.0031	7.8e-10	707713	rs6985227	0.95	8	13095253	A	G	0.06542	0.0188	0.0031	9.9e-10	707746
rs1902634	8	24688727	C	G	0.2595	-0.0103	0.0017	8.1e-10	709370	rs1157465	0.99	8	24691936	T	C	0.7404	0.0102	0.0017	1.4e-09	709655
rs3812423	8	25298710	C	G	0.3634	-0.0218	0.0015	3.2e-48	709271	rs7842899	1	8	25292172	A	C	0.6365	0.0215	0.0015	1.7e-46	709447
rs2048369	8	28600572	C	G	0.2622	-0.0111	0.0016	1.1e-11	708072	rs2237812	0.96	8	28586036	T	C	0.2624	-0.0106	0.0016	9.4e-11	708360
rs16920378	8	57028748	C	G	0.96223	-0.0218	0.0039	2.2e-08	693769	rs16920400	0.96	8	57037777	A	G	0.03794	0.0212	0.0039	3.8e-08	705576
rs2451126	8	119230994	A	T	0.3703	0.0095	0.0015	2.6e-10	706293	rs2514752	0.95	8	119222949	T	C	0.3806	0.009	0.0015	9.3e-10	709096
rs8180991	8	126500350	C	G	0.7662	0.0266	0.0017	6.7e-53	688221	rs12677676	1	8	126502526	A	G	0.7653	0.0261	0.0019	3.1e-43	628707
rs7815955	8	130719567	A	T	0.7955	0.0478	0.0018	2.9e-156	707569	rs6470764	0.97	8	130725665	T	C	0.2076	-0.0477	0.0018	4.3e-156	709089
rs2467974	8	133760154	C	G	0.673	0.0101	0.0015	3.4e-11	708844	rs2467976	1	8	133761756	T	C	0.327	-0.01	0.0015	4e-11	709515
rs7464572	8	145021167	C	G	0.6121	0.0233	0.0015	4.1e-53	645699	rs7832643	0.99	8	145022657	T	G	0.3926	-0.0227	0.0015	2.8e-53	700489
rs7866461	9	651127	C	G	0.7315	0.0125	0.0017	3.8e-13	706363	rs10156623	1	9	649006	T	C	0.2679	-0.011	0.0016	8.3e-12	705890
rs7033940	9	6440419	C	G	0.1184	-0.0138	0.0023	1.1e-09	707680	rs7853059	0.98	9	6436138	A	G	0.8803	0.0132	0.0023	4.3e-09	705829
rs11144742	9	78689817	C	G	0.08606	-0.0226	0.0026	1e-17	688870	rs4745493	1	9	78686282	T	C	0.08536	-0.0218	0.0026	1e-16	704989
rs10761256	9	96446695	C	G	0.7116	0.015	0.0016	8.1e-21	706312	rs12553508	0.95	9	96446445	T	C	0.2792	-0.0147	0.0016	7.8e-20	706140
rs44466	9	101930249	C	G	0.7989	0.0132	0.0018	3.5e-13	703133	rs334362	0.96	9	101926594	A	G	0.2014	-0.0128	0.0018	1.2e-12	705877
rs902144	9	109177571	C	G	0.4823	0.0197	0.0014	1.9e-42	708648	rs884975	0.99	9	109177722	A	G	0.4825	0.0196	0.0014	7e-42	708391
rs7854787	9	114868167	A	T	0.7468	0.0101	0.0016	8.9e-10	709173	rs1896952	1	9	114868733	A	G	0.7468	0.0101	0.0016	7.9e-10	709437
rs7863188	9	115103726	A	T	0.2184	0.0126	0.0017	4.1e-13	706558	rs4979103	1	9	115099621	T	C	0.7811	-0.0125	0.0017	5.8e-13	709159
rs16910253	9	123748830	C	G	0.09302	0.0238	0.0025	5.6e-22	706830	rs16910254	0.98	9	123751661	A	G	0.90669	-0.0236	0.0026	2.1e-20	696180
rs7916441	10	80925577	C	G	0.429	-0.0261	0.0015	3.2e-72	708674	rs1749824	0.99	10	80923862	A	C	0.4289	-0.0261	0.0015	7.3e-72	709264
rs11188101	10	96641281	A	T	0.1688	0.0128	0.0019	2.4e-11	699361	rs10882503	1	10	96645727	A	G	0.1688	0.0125	0.0019	5.9e-11	704607
rs11198820	10	120961043	C	G	0.1019	0.0252	0.0024	1.2e-26	706348	rs7082598	1	10	120951724	T	C	0.1015	0.0244	0.0024	1.4e-24	707971
rs234886	11	2802090	C	G	0.8948	-0.048	0.0024	4.2e-89	700994	rs2237886	0.96	11	2810731	T	C	0.1049	0.0476	0.0024	4.4e-90	707179
rs11022538	11	12918286	A	T	0.05736	-0.0182	0.0031	3.6e-09	708671	rs11022535	1	11	12916717	A	C	0.05736	-0.018	0.0031	6.8e-09	708619
rs4757903	11	20225812	C	G	0.2685	0.0129	0.0018	8.8e-13	528129	rs11602566	1	11	20222140	A	G	0.2691	0.0114	0.0017	5.3e-12	706679
rs374796	11	31233288	C	G	0.3815	-0.0088	0.0015	5.5e-09	698918	rs208089	0.99	11	31191390	A	G	0.6188	0.0085	0.0015	9.6e-09	709251
rs3817335	11	47643891	A	T	0.3525	-0.0291	0.0015	3.5e-84	709558	rs4752856	0.99	11	47648042	A	G	0.3526	-0.0291	0.0015	4e-84	709494
rs17594827	11	59489158	A	T	0.95311	0.0241	0.0034	2.1e-12	701116	rs17154053	1	11	59485911	T	C	0.04695	-0.0239	0.0034	3.9e-12	700912
rs641018	11	65655393	C	G	0.1974	-0.0152	0.0018	8.1e-17	707529	rs656980	1	11	65656282	A	G	0.1977	-0.0156	0.0019	4.7e-17	654301
rs3923203	11	66835194	C	G	0.3668	-0.0269	0.0015	2.3e-69	687499	rs7112925	0.97	11	66826160	T	C	0.3647	-0.026	0.0015	5.1e-68	709350
rs11263510	11	69169348	C	G	0.8601	-0.0244	0.0022	1.6e-29	682657	rs11263494	0.98	11	69163875	A	G	0.1398	0.0244	0.0022	2.7e-29	683308
rs7939552	11	69934856	C	G	0.6444	-0.0157	0.0015	9.8e-25	703802	rs11233666	1	11	69935558	A	G	0.3555	0.0156	0.0015	1.8e-24	703328
rs10898439	11	85859483	C	G	0.5328	-0.0098	0.0014	1e-11	708111	rs10792831	1	11	85852979	A	G	0.5332	-0.0097	0.0014	1.8e-11	708230
rs648566	11	128577471	C	G	0.5686	-0.0157	0.0015	1.9e-26	704354	rs619521	1	11	128578157	T	C	0.5728	-0.015	0.0015	1.6e-23	685104
rs531236	11	128660874	C	G	0.6773	0.0172	0.0015	1.3e-28	703491	rs680952	1	11	128663908	T	G	0.3231	-0.0171	0.0015	5.4e-29	705513
rs7953528	12	28017159	A	T	0.1776	0.0146	0.0019	1.7e-14	705312	rs258415	1	12	28017522	A	C	0.821	-0.0139	0.0019	2.7e-13	705169
rs11503875	12	48764501	A	T	0.02836	-0.0296	0.0042	2.4e-12	704868	rs2087342	1	12	48763234	A	G	0.97106	0.0292	0.0042	4.9e-12	694015
rs1038196	12	66343400	C	G	0.5132	-0.0558	0.0014	0	707971	rs10784502	1	12	66343810	T	C	0.5131	-0.0559	0.0014	0	708251
rs10859568	12	94130967	A	T	0.4348	-0.0323	0.0014	8.6e-111	699773	rs10859569	0.99	12	94131311	T	G	0.5615	0.0318	0.0014	1.9e-107	699961
rs7961023	12	94326674	C	G	0.3995	-0.0179	0.0015	1.3e-34	708001	rs10859617	1	12	94326398	A	G	0.3988	-0.0178	0.0015	1.8e-34	708066
rs5742714	12	102789852	C	G	0.8982	-0.0287	0.0025	1.3e-30	706923	rs6219	1	12	102790192	T	C	0.09875	0.0287	0.0025	1.3e-30	708306
rs12812519	12	122487280	A	T	0.5328	-0.0178	0.0014	8e-35	701761	rs2280573	0.95	12	122492598	A	G	0.5303	-0.0176	0.0014	3.1e-34	702293
rs12875139	13	99517922	C	G	0.7719	-0.0169	0.0017	1.1e-22	708549	rs16955981	1	13	99518537	A	C	0.7712	-0.0167	0.0017	3.9e-22	709517
rs9549699	13	113878263	A	T	0.2311	0.0123	0.0017	9.4e-13	708527	rs6577034	1	13	113879900	T	C	0.7683	-0.0122	0.0017	1e-12	708324
rs12435643	14	56133054	C	G	0.7278	-0.0148	0.0016	1.2e-19	709067	rs12590936	0.97	14	56135049	T	C	0.2722	0.0148	0.0016	1.3e-19	709090
rs7142227	14	56660107	C	G	0.5321	0.0104	0.0014	5.7e-13	708920	rs11627534	1	14	56656517	T	C	0.5323	0.0102	0.0014	1.3e-12	708679
rs17107592	14	70467365	A	T	0.8037	-0.0203	0.0018	3.5e-28	700101	rs12050076	0.99	14	70467658	A	C	0.1963	0.02	0.0018	1.4e-27	699041
rs1294555	14	91000816	C	G	0.3167	0.011	0.0016	3.5e-12	695361	rs1294540	0.98	14	90984976	T	C	0.3165	0.0105	0.0016	2.9e-11	702703
rs3742652	14	92136126	C	G	0.8952	0.0157	0.0024	3.5e-11	701134	rs10137809	0.97	14	92139032	T	C	0.105	-0.0155	0.0024	7.8e-11	700888
rs7154514	14	92427199	A	T	0.4462	-0.0281	0.0014	1.3e-83	709007	rs1040617	0.96	14	92432308	A	G	0.5537	0.028	0.0014	3.7e-83	708341
rs16966465	15	38513730	C	G	0.7879	-0.016	0.0018	4.5e-19	694053	rs7172328	1	15	38511535	T	C	0.7894	-0.0158	0.0018	7.2e-19	706636
rs11631351	15	50754779	C	G	0.8324	-0.0137	0.0019	1.3e-12	706065	rs4775884	1	15	50721052	T	C	0.1672	0.0136	0.0019	1.5e-12	709573
rs12438343	15	51244417	C	G	0.4626	0.0174	0.0014	1.2e-33	709374	rs2306331	0.99	15	51217361	T	C	0.5375	-0.0173	0.0014	1.7e-33	709652
rs813017	15	61410095	C	G	0.6669	0.0175	0.0015	1.2e-30	706602	rs782930	1	15	61408362	A	G	0.3327	-0.0175	0.0015	1.1e-30	702927
rs1463805	15	63051591	A	T	0.6974	0.0111	0.0016	2.4e-12	693274	rs1463806	0.95	15	63051745	T	C	0.7092	0.0111	0.0016	5.6e-12	693423
rs6494638	15	67530035	A	T	0.5125	0.0087	0.0014	1.7e-09	707530	rs1992216	1	15	67533544	T	C	0.4875	-0.0087	0.0014	1.6e-09	707565
rs17472200	15	77783812	C	G	0.7183	0.0181	0.0016	1.3e-29	709360	rs11856084	1	15	77750410	T	G	0.718	0.018	0.0016	1.6e-29	709426
rs2011013	15	84625766	A	T	0.7174	0.0287	0.0016	2.2e-69	705551	rs2277849	0.95	15	84639350	T	C	0.265	-0.0276	0.0016	2.6e-64	708725
rs8051349	16	12105523	A	T	0.6038	0.0095	0.0015	1.4e-10	707523	rs8062691	0.95	16	12091829	A	G	0.397	-0.0085	0.0015	1.1e-08	697285
rs1741	16	15130351	C	G	0.2978	-0.0162	0.0016	3.1e-24	697528	rs7200543	0.98	16	15129970	A	G	0.7007	0.0158	0.0016	1.5e-23	709576
rs3790086	16	69887707	C	G	0.5571	0.024	0.0014	7.8e-62	708483	rs3790085	1	16	69887720	A	G	0.5552	0.024	0.0014	5.9e-62	708469
rs3863445	16	75371744	C	G	0.4173	-0.0142	0.0015	6.9e-22	706810	rs4888386	0.98	16	75389740	A	G	0.4184	-0.0138	0.0015	6.7e-21	708607
rs7192444	16	82180338	C	G	0.7801	-0.0221	0.0017	4.1e-37	703029	rs6564982	0.95	16	82167193	T	C	0.7769	-0.0217	0.0017	3.2e-36	703840
rs2727062	17	3982348	A	T	0.06513	-0.0191	0.0029	6.7e-11	705656	rs7218702	1	17	3974514	A	G	0.06455	-0.0188	0.0029	6.6e-11	709264
rs2240276	17	6546921	C	G	0.379	0.0097	0.0015	6e-11	707538	rs8080364	1	17	6538076	T	C	0.6215	-0.0095	0.0015	1.9e-10	708265
rs8069300	17	11984232	C	G	0.5233	-0.0096	0.0014	2.8e-11	708579	rs9788973	1	17	11985574	T	C	0.4773	0.0094	0.0014	6.4e-11	708649
rs4924755	17	17397131	C	G	0.7344	0.0098	0.0016	2.5e-09	708599	rs1242515	0.97	17	17385990	A	C	0.7316	0.0097	0.0016	3.4e-09	708883
rs8070554	17	30216868	A	T	0.1802	0.0238	0.0019	5.8e-37	709495	rs1978116	1	17	30220978	A	C	0.8196	-0.0235	0.0019	3.7e-36	709442
rs17683692	17	42884957	A	T	0.8252	-0.0151	0.0019	2.3e-15	709622	rs17745948	1	17	42885466	T	C	0.1753	0.0151	0.0019	2e-15	709294
rs6504389	17	46643364	C	G	0.157	0.0122	0.002	1e-09	706270	rs11652148	1	17	46644161	A	G	0.8417	-0.0118	0.002	3.3e-09	705314
rs4794649	17	54695080	A	T	0.94925	0.0352	0.0032	9.6e-28	708928	rs9910215	0.95	17	54687527	T	C	0.05274	-0.0341	0.0032	2.5e-26	708346
rs2079796	17	59608726	C	G	0.3792	0.0213	0.0015	3.5e-45	703397	rs12952542	0.98	17	59605331	A	G	0.3801	0.0212	0.0015	3e-44	699103
rs4968575	17	59667116	C	G	0.4341	0.0144	0.0015	6e-23	706726	rs4968442	0.98	17	59672427	T	C	0.4385	0.0142	0.0015	1.4e-22	705523
rs4968799	17	68158831	A	T	0.8902	0.0277	0.0023	2.5e-33	697036	rs12449606	1	17	68148811	A	C	0.1111	-0.0273	0.0023	4.1e-33	707786
rs17767918	17	70043343	C	G	0.7036	-0.0127	0.0016	1.4e-15	700071	rs12952286	0.96	17	70046189	T	C	0.6984	-0.0127	0.0016	1.6e-15	697344
rs12453001	17	80535141	A	T	0.6297	-0.0141	0.0015	4.5e-21	707414	rs4789799	1	17	80533079	T	C	0.372	0.0139	0.0015	2.1e-20	708763
rs4798177	18	429054	A	T	0.304	0.0104	0.0016	9.5e-11	707667	rs2186830	0.99	18	433431	A	G	0.3014	0.0102	0.0016	2.4e-10	701200
rs4807470	19	3443470	A	T	0.6397	-0.0245	0.0015	3.4e-57	694237	rs2074977	0.95	19	3434028	A	C	0.6435	-0.0236	0.0015	1.2e-54	702834
rs12462204	19	4772763	C	G	0.1317	-0.0162	0.0022	5.6e-14	707677	rs3760954	1	19	4772343	T	C	0.8681	0.016	0.0022	1e-13	706856
rs4072910	19	8644031	C	G	0.4621	-0.0293	0.0015	2.6e-83	651463	rs4542783	0.96	19	8642160	T	C	0.5467	0.0292	0.0015	1.6e-80	624499
rs1473280	19	8789091	C	G	0.1591	-0.0142	0.002	2.5e-12	678509	rs1473281	1	19	8789230	T	C	0.1591	-0.0138	0.002	7.9e-12	685008
rs12463215	19	14274633	C	G	0.1233	0.0161	0.0023	3.5e-12	662520	rs2901136	1	19	14256843	A	G	0.8766	-0.0141	0.0025	1.2e-08	527100
rs1457090	19	17068621	C	G	0.7726	0.0143	0.0017	2.7e-16	705585	rs8101425	1	19	17070679	T	C	0.2273	-0.0141	0.0017	7e-16	705965
rs8101081	19	31049031	A	T	0.8306	-0.0222	0.0019	2.7e-30	705571	rs7253628	1	19	31047269	A	G	0.8305	-0.0221	0.0019	1.6e-30	705503
rs11879644	19	37626176	C	G	0.4818	0.0182	0.0014	1.6e-36	702927	rs8109501	1	19	37593096	A	G	0.5175	-0.0181	0.0014	6.4e-36	709589
rs10417482	19	46963102	C	G	0.03373	-0.0293	0.0039	6.4e-14	691729	rs2311427	1	19	46959455	A	G	0.03379	-0.0286	0.0039	1.8e-13	691106
rs2304524	19	54705340	C	G	0.6049	0.01	0.0015	1.9e-11	705995	rs17305311	0.99	19	54705641	T	C	0.6044	0.0098	0.0015	3.1e-11	709204
rs4801540	19	58514715	C	G	0.5395	0.0097	0.0015	4.6e-11	704853	rs12462562	0.96	19	58517681	T	C	0.4597	-0.0096	0.0015	5.9e-11	703114
rs6085662	20	6698372	C	G	0.3544	0.0186	0.0015	3.6e-34	698024	rs4813802	0.98	20	6699595	T	G	0.6472	-0.0184	0.0015	7.4e-34	700607
rs1075698	20	30387992	C	G	0.2199	0.0158	0.0017	7.9e-20	706455	rs3203770	1	20	30382315	A	G	0.7798	-0.0156	0.0018	5.3e-19	709355
rs1744759	20	35738841	C	G	0.8535	0.0324	0.002	1.4e-58	708894	rs1780706	0.96	20	35739138	T	C	0.8481	0.0311	0.002	1.8e-55	707246
rs12481446	20	38727741	C	G	0.6253	-0.0086	0.0015	7.8e-09	703671	rs2205693	0.97	20	38729429	A	G	0.6223	-0.0084	0.0015	2.1e-08	703266
rs238205	20	47860700	A	T	0.8335	0.0231	0.0019	1.3e-32	709603	rs238170	0.99	20	47847146	T	C	0.1665	-0.0231	0.0019	1e-32	709477
rs6068097	20	50817030	C	G	0.7144	0.0102	0.0016	2e-10	708971	rs11696555	0.99	20	50821453	T	C	0.2855	-0.0102	0.0016	2e-10	708963
rs1827747	21	27212354	C	G	0.3584	-0.0112	0.0015	2.5e-13	703766	rs1827748	0.99	21	27217000	A	C	0.3548	-0.0109	0.0015	1.2e-12	704306
rs9974470	21	35012066	A	T	0.6135	-0.012	0.0015	8.8e-16	701391	rs8134847	0.96	21	35020161	T	C	0.3866	0.0118	0.0015	2.6e-15	700723
rs2834464	21	35717513	C	G	0.348	-0.0227	0.0015	5.7e-49	703882	rs2834462	1	21	35717191	T	C	0.3481	-0.0225	0.0015	8.1e-49	705994
rs5754387	22	21974703	C	G	0.2005	-0.0142	0.0018	6.9e-15	705193	rs7444	0.98	22	21976934	T	C	0.801	0.0137	0.0019	4e-13	653862
rs4373007	22	33046536	C	G	0.8346	0.0297	0.002	7.2e-50	703530	rs4303813	0.99	22	33046628	T	C	0.8341	0.0295	0.002	3e-49	692275
