# Supplementary material for: Mendelian randomization analyses clarify the effects of height on cardiovascular diseases
Source: PLoS One. 2024 Jul 3;19(7):e0298786. doi: 10.1371/journal.pone.0298786 (PMC11221663; doi:10.1371/journal.pone.0298786)
Supplement: S4 Table — (XLSX) [file pone.0298786.s006.xlsx]

## Sheet: STable4
Measurement	Height	FEV1	FVC
Cragg-Donald_F	121.5	78.8	74.1
Theoretical_h2	0.264	0.0326	0.0232
N_SNPs	2041	171	128
