# Supplementary material for: Mendelian randomization analyses clarify the effects of height on cardiovascular diseases
Source: PLoS One. 2024 Jul 3;19(7):e0298786. doi: 10.1371/journal.pone.0298786 (PMC11221663; doi:10.1371/journal.pone.0298786)
Supplement: S5 Table — (XLSX) [file pone.0298786.s007.xlsx]

## Sheet: STable5
Method	Simple_median	Weighted_median	Penalized_weighted_median	IVW	Penalized_IVW	Robust_IVW	Penalized_robust_IVW	MR-Egger	MR-Egger_intercept	Penalized_MR-Egger	Penalized_MR-Egger_intercept	Robust_MR-Egger	Robust_MR-Egger_intercept	Penalized_robust_MR-Egger	Penalized_robust_MR-Egger_intercept
Estimate	-0.110526	-0.112598	-0.11322	-0.119844	-0.107633	-0.112487	-0.106711	-0.0983142	-0.000475042	-0.131455	0.000458981	-0.133201	0.000443582	-0.132674	0.00051843
Stderr	0.0140479	0.0149046	0.014984	0.0129069	0.00959962	0.012543	0.0106479	0.0270228	0.000523839	0.0202217	0.000387169	0.0274123	0.000499802	0.0230705	0.000432455
95CI_bottom	-0.13806	-0.141811	-0.142588	-0.145141	-0.126448	-0.137071	-0.12758	-0.151278	-0.00150175	-0.171089	-0.000299856	-0.186929	-0.000536011	-0.177891	-0.000329167
95CI_top	-0.0829928	-0.0833858	-0.0838519	-0.0945465	-0.088818	-0.0879033	-0.0858412	-0.0453504	0.000551663	-0.0918213	0.00121782	-0.0794741	0.00142317	-0.0874565	0.00136603
P-value	3.60962e-15	4.20137e-14	4.15444e-14	1.61368e-20	3.5523e-29	3.01586e-19	1.22341e-23	0.000274562	0.364487	7.99483e-11	0.235828	1.17878e-06	0.374801	8.88184e-09	0.230604
