# Supplementary material for: Mendelian randomization analyses clarify the effects of height on cardiovascular diseases
Source: PLoS One. 2024 Jul 3;19(7):e0298786. doi: 10.1371/journal.pone.0298786 (PMC11221663; doi:10.1371/journal.pone.0298786)
Supplement: S6 Table — (XLSX) [file pone.0298786.s008.xlsx]

## Sheet: STable6
SNP	Exposure	Outcome	Method	Beta	SE	P
159	FEV1	CAD	Inverse variance weighted	-0.011	0.036	0.8
			Weighted median	0.043	0.039	0.3
			MR Egger (bootstrap)	0.02	0.076	0.4
119	FVC	CAD	Inverse variance weighted	-0.048	0.043	0.3
			Weighted median	-0.039	0.047	0.4
			MR Egger (bootstrap)	-0.14	0.11	0.09
1971	Height	CAD	Inverse variance weighted	-0.12	0.011	3e-27
			Weighted median	-0.11	0.015	1e-14
			MR Egger (bootstrap)	-0.12	0.017	0
