# Supplementary material for: Mendelian randomization analyses clarify the effects of height on cardiovascular diseases
Source: PLoS One. 2024 Jul 3;19(7):e0298786. doi: 10.1371/journal.pone.0298786 (PMC11221663; doi:10.1371/journal.pone.0298786)
Supplement: S7 Table — (XLSX) [file pone.0298786.s009.xlsx]

## Sheet: STable7
Chromosome	Position	Effect_Allele	Other_Allele	Alcohol_BETA	Alcohol_SE	BirthWeight_BETA	BirthWeight_SE	BMI_BETA	BMI_SE	CAD_BETA	CAD_SE	DBP_BETA	DBP_SE	EduAttainment_BETA	EduAttainment_SE	FEV1_BETA	FEV1_SE	FVC_BETA	FVC_SE	Height_BETA	Height_SE	LDL_BETA	LDL_SE	OverallActivity_BETA	OverallActivity_SE	SBP_BETA	SBP_SE	Smoking_BETA	Smoking_SE	T2D.Mahajan_BETA	T2D.Mahajan_SE	TG_BETA	TG_SE	WHR.notAdjBMI_BETA	WHR.notAdjBMI_SE	FEV1.Neale_BETA	FEV1.Neale_SE	FVC.Neale_BETA	FVC.Neale_SE	AAA_BETA	AAA_SE	AFib_BETA	AFib_SE	HF_BETA	HF_SE	PAD_BETA	PAD_SE	Stroke_BETA	Stroke_SE
1	2077409	G	A	-0.00111114	0.00216667	-0.002716	0.002868	-0.0039	0.0019	-0.0194	0.0063	-0.0845	0.0194	-0.00224	0.0019	0.0002	0.0026	0.0001	0.0026	0.0205	0.0016	-0.002281	0.003408	0.0032531	0.0049529	-0.008455	0.001685	-0.00360287	0.003986	-0.0098	0.0074	-0.008828	0.003438	0.0018	0.0046	0.00598	0.00221	0.00731	0.00213	0.02907	0.02287	-0.0055	0.008	-0.0129	0.0087	-0.0081	0.0095	0.0022	0.0113
1	2224836	A	G	-0.00113153	0.00199716	0.004502	0.002706	0.0016	0.0019	-0.026	0.006	-0.0826	0.0185	0.00084	0.00178	0.0073	0.0024	0.0074	0.0024	0.0139	0.0016	0.001559	0.003271	-0.000406709	0.00463084	-0.007925	0.00162	-0.00247424	0.00367615	-0.021	0.007	-0.003059	0.0033	-0.0075	0.0055	0.00946	0.00205	0.0105	0.00198	-0.01235	0.02212	0.0092	0.0076	0.0051	0.0082	-0.02	0.0094	-0.0065	0.0105
1	3316756	A	G	0.00337146	0.00202207	0.000809	0.002701	-0.0047	0.0018	0.0271	0.0061	0.1014	0.0181	-0.00088	0.00178	0.0006	0.0024	0.0074	0.0024	0.0113	0.0015	0.001299	0.003201	0.00604423	0.00462101	0.009595	0.001575	-0.00561164	0.00370828	-0.012	0.0069	0.0008228	0.003229	-0.005	0.0046	0.00525	0.00206	0.00976	0.00199	0.05542	0.02149	0.0147	0.0077	0.0168	0.0081	0.0119	0.0086	0.0318	0.0106
1	3766286	G	T	-0.000136417	0.00208034	-0.000266	0.002774	0.001	0.0019	0.0039	0.006	0.0123	0.0187	-0.00373	0.00183	-0.0021	0.0025	-0.0023	0.0025	0.0091	0.0015	0.003797	0.00333	-0.0101578	0.00478897	0.00166	0.001625	0.00525257	0.00382068	0.0013	0.0068	0.002355	0.003359	-0.0063	0.0044	-0.00194	0.00213	-0.00183	0.00206	0.0194	0.02243	-0.0061	0.0076	0.0059	0.0082	0.0088	0.0089	-0.0087	0.0107
1	6594561	G	A	0.00629998	0.00305235	0.007924	0.004021	-0.0104	0.0026	0.0027	0.0077	-0.0472	0.0273	0.00218	0.00269	-0.0027	0.0037	0.0031	0.0037	0.015	0.0022	-0.003767	0.005192	-0.0104029	0.00695535	-0.00714	0.00238	0.0154296	0.00561539	-0.014	0.01	-0.001838	0.00524	-0.0072	0.0054	0.0022584	0.00309	0.00599221	0.00299	0.07294	0.03616	0.0147	0.0111	-0.0074	0.0127	-0.0092	0.0128	0.0298	0.0163
1	8084355	C	A	-0.00259723	0.00249919	0.002066	0.003322	0.0045	0.0022	0.0094	0.0073	-0.0398	0.0225	-0.00169	0.0022	-0.0104	0.003	-0.0164	0.003	0.0164	0.0018	0.0001761	0.004066	0.00469209	0.00579176	-0.001775	0.00196	0.00157938	0.00459774	-0.024	0.0083	-0.002794	0.004102	0.0005	0.0053	-0.000968	0.00257	-0.00301	0.00249	-0.06362	0.02803	0.0064	0.0088	0.0094	0.01	0.0194	0.0103	-0.0349	0.0134
1	8507773	A	G	0.000565439	0.00238942	-0.001058	0.003228	-0.0058	0.0022	-0.0159	0.0071	-0.0833	0.0215	-0.00623	0.00209	-0.0024	0.0029	-0.0057	0.0029	0.0158	0.0018	0.002615	0.003951	0.0184244	0.00552541	-0.007075	0.001875	-0.0117237	0.00442796	0.0009	0.0081	-0.001117	0.003986	-0.011	0.0053	0.0043	0.00246	0.00363	0.00238	-0.02578	0.02688	-0.004	0.0091	-0.0132	0.0099	-0.0093	0.011	-0.0271	0.0127
1	9260900	A	C	0.00311668	0.0019831	0.001256	0.002659	-0.0011	0.0018	0.0016	0.0058	-0.0126	0.0178	-0.00132	0.00175	0.0035	0.0024	0.0044	0.0024	0.0116	0.0015	-0.004239	0.003174	-0.00888486	0.00458083	0.000925	0.00155	-0.0046025	0.00365002	-0.003	0.0065	0.0006484	0.003201	0.0018	0.0044	0.00680155	0.00203	0.00870213	0.00196	-0.009677	0.0215	0.0087	0.0074	0.0092	0.0081	0.0105	0.0085	0.0086	0.0105
1	9304731	A	G	0.00108253	0.00270633	0.002815	0.003612	-0.0069	0.0023	0.0019	0.007	0.062	0.0244	0.00176	0.00238	0.0014	0.0033	0.0031	0.0033	0.0269	0.002	-0.006406	0.004265	-0.00255017	0.00635895	0.000985	0.002125	0.000916697	0.00497882	-0.018	0.009	-0.01002	0.0043	0.0006	0.0045	0.0146	0.00283	0.0154	0.00274	0.0353	0.02848	-0.0025	0.0099	-0.0022	0.0109	-0.0076	0.0108	0.0144	0.0141
1	9339205	G	A	0.00311973	0.00218962	-0.000938	0.002931	-0.0009	0.0019	0.015	0.0066	-0.0112	0.0197	0.00469	0.00194	0.0002	0.0026	0.0037	0.0026	0.0156	0.0016	-0.004514	0.003436	-0.0129623	0.00495614	-0.00421	0.00172	-0.00272554	0.00401859	-0.021	0.0073	-0.00387	0.003466	-0.013	0.0051	-0.00508248	0.0022	-0.00688225	0.00213	-0.007176	0.02322	0.0148	0.0082	0.0084	0.009	-0.005	0.0097	0.0046	0.0119
1	9438540	T	C	-0.000995371	0.00257865	0.000779	0.003498	-0.0058	0.0023	-0.0024	0.0078	-0.0118	0.0234	-0.00134	0.00228	0.013	0.0031	0.012	0.0031	0.0124	0.0019	-0.002453	0.00456	-0.00373406	0.00593417	-0.00753	0.00204	0.00920303	0.00477798	0.0064	0.0087	-0.0005678	0.0046	-0.0093	0.006	0.0108737	0.00263	0.0105441	0.00254	0.04517	0.03122	-0.0062	0.0098	-0.0048	0.0106	0.0211	0.0129	0.0016	0.0138
1	9542612	A	G	-0.000243834	0.00199089	0.004948	0.002665	-0.0002	0.0018	0.0022	0.0059	-0.002	0.0179	0.0029	0.00175	-0.0014	0.0024	-0.0021	0.0024	0.014	0.0015	-0.003588	0.003304	6.43e-05	0.00456509	-0.00101	0.00157	-0.00544214	0.00366078	-0.004	0.0062	-0.001873	0.003333	0.0006	0.0045	0.00275	0.00202	0.00215	0.00196	0.004191	0.02236	0.0029	0.0075	0.0021	0.0082	0.014	0.0093	-0.0029	0.0104
1	10242231	C	T	-0.00148742	0.00197014	0.001661	0.002631	-0.0048	0.0017	-0.0012	0.0057	-0.0064	0.0177	-0.00399	0.00177	0.0021	0.0024	0.0065	0.0024	0.0108	0.0014	-4.48e-05	0.003112	0.00892978	0.00450893	0.004045	0.00154	-0.000964696	0.00362299	-0.022	0.0065	-0.006425	0.003139	0.0058	0.0043	0.00374	0.002	0.00732	0.00194	-0.009652	0.02104	0.0089	0.0072	0.0088	0.0079	0.0007	0.0084	0.0241	0.0102
1	10286176	A	G	0.000997806	0.00289249	-0.004189	0.003819	-0.0044	0.0024	-0.0066	0.0075	0.013	0.0258	-0.00071	0.00257	-0.013	0.0035	-0.0059	0.0035	0.025	0.0021	0.006484	0.004513	-0.0126347	0.00665373	0.00016	0.002245	0.00823352	0.00530368	0.0042	0.0096	-0.006964	0.00455	0.0044	0.005	-0.000913	0.00296	0.00313	0.00286	0.05062	0.03013	0.0066	0.0111	0.0286	0.0117	0.012	0.0124	-0.0067	0.015
1	11274022	G	A	0.00432711	0.002119	0.0015	0.002824	0.0123	0.0019	-0.0054	0.0062	-0.0661	0.019	-0.00246	0.00187	-0.001	0.0026	0.0031	0.0026	0.019	0.0016	-0.000251	0.003575	-0.00194754	0.00487019	-0.00724	0.001655	0.00405124	0.0038983	-0.027	0.007	-0.008117	0.003605	-0.0017	0.0046	-0.00596	0.00217	-0.00977	0.0021	0.0144	0.0242	0.0064	0.008	0.0193	0.0087	-0.0071	0.0096	-0.0008	0.0112
1	13868527	A	G	0.000777938	0.00238942	0.002102	0.003216	-0.0013	0.0022	-0.0001	0.0069	0.0092	0.0216	-0.00055	0.0021	-0.0087	0.0029	-0.011	0.0029	0.0118	0.0018	0.0145	0.003871	-0.000305474	0.00552048	0.001135	0.001885	0.00493427	0.00439579	-0.0093	0.008	0.0032	0.003905	-0.0016	0.0054	0.000938	0.00245	0.00255	0.00237	-0.01218	0.02616	0.0094	0.0089	0.0085	0.0098	-0.0038	0.0101	-0.0019	0.0126
1	16343254	C	T	0.000281212	0.00196407	-0.002947	0.002612	-0.0059	0.0017	0.0111	0.0057	0.1315	0.0176	-0.00183	0.00173	0.0014	0.0024	0.0025	0.0024	0.0092	0.0014	0.006115	0.003177	-0.00419577	0.00449799	0.011015	0.00153	0.000723296	0.00361197	0.012	0.0064	0.007696	0.003205	-0.0047	0.0042	-0.0041458	0.002	-0.00547608	0.00194	-0.01317	0.02143	-0.0148	0.0072	0.032	0.0079	0.0054	0.0085	-0.0029	0.0101
1	16828640	G	A	0.00151321	0.00193272	0.00053	0.002641	-0.0095	0.0018	-0.0009	0.0059	0.0141	0.0183	0.00606	0.00177	0.0053	0.0023	0.0062	0.0024	0.0083	0.0015	0.002495	0.003194	-0.00195982	0.00442767	0.00198	0.001605	5.77e-05	0.00372773	-0.017	0.0069	-0.0023	0.003223	-0.0048	0.0053	0.00681832	0.00197	0.00644088	0.0019	-0.01981	0.02165	0.0051	0.008	-0.0149	0.0098	0.0004	0.0091	-0.0232	0.0115
1	21584585	G	A	0.00276509	0.00197507	-0.000575	0.002614	-0.0001	0.0017	-0.0024	0.0058	0.0289	0.0176	0.00375	0.00173	0.0002	0.0024	-0.0002	0.0024	0.0207	0.0014	-0.003601	0.003103	0.0103258	0.00450262	0.00301	0.00153	-0.00143489	0.00380781	-0.0025	0.0065	0.001262	0.00313	-0.0053	0.0043	-0.00734504	0.002	-0.00892955	0.00194	0.001242	0.02098	0.0057	0.0074	0.0003	0.008	0.0066	0.0085	0.0044	0.0103
1	21907604	A	G	0.00343806	0.00242502	-0.003686	0.003259	-0.0018	0.0022	0.0069	0.0071	0.0283	0.0218	-0.00537	0.00213	0.0027	0.0029	0.0033	0.0029	0.0108	0.0018	-0.003321	0.003787	-0.0034083	0.00558602	0.00428	0.001905	0.00898541	0.0044871	0.0075	0.0081	-0.004263	0.00382	-0.0045	0.0056	-0.00261105	0.00249	-0.00342743	0.00241	0.003257	0.0257	0.0035	0.0089	-0.0114	0.0102	-0.0134	0.0099	-0.0096	0.0126
1	22270907	C	T	0.00111654	0.0019831	0.004835	0.002663	-0.0042	0.0018	0.0164	0.0059	-0.0736	0.018	0.0075	0.00175	-0.005	0.0024	0.0014	0.0024	0.0123	0.0015	0.003438	0.003176	0.00741102	0.00456013	-0.007495	0.00157	0.00189219	0.00364829	-0.0056	0.0065	-0.006583	0.003204	-0.0065	0.0046	0.000262	0.00203	-0.00323	0.00196	-0.03562	0.02163	-0.0258	0.0076	0.0087	0.008	-0.0142	0.0088	-0.0248	0.0102
1	22522927	C	T	-0.00132856	0.00221426	0.008667	0.002971	0.0015	0.002	-0.001	0.0065	-0.0099	0.0201	-5e-05	0.00194	0.0109	0.0027	0.01	0.0027	0.0155	0.0017	-0.003218	0.003651	0.00376364	0.00511974	-0.00111	0.00175	0.00475055	0.00407357	-0.012	0.0073	-0.003121	0.003683	-0.0087	0.0052	0.0109	0.00227	0.0121	0.00219	0.01489	0.02462	-0.0089	0.0081	0.001	0.009	0.0068	0.0099	0.018	0.0121
1	25188940	T	G	-0.000237297	0.00202737	0.000277	0.002701	-0.0046	0.0018	-0.0067	0.006	-0.0423	0.0183	0.00316	0.00179	-0.0059	0.0024	-0.003	0.0024	0.0146	0.0015	0.003738	0.003267	-0.0024444	0.00463845	-0.004195	0.001595	0.00752625	0.00373982	-0.0077	0.0068	0.003234	0.003297	0.004	0.0045	0.00178	0.00206	0.00477	0.00199	0.01563	0.02206	0.0048	0.0075	-0.0048	0.0084	0.0169	0.009	-0.0034	0.0105
1	25279180	C	T	0.00334367	0.0019337	-0.001891	0.002582	-0.0005	0.0017	0.0007	0.0056	-0.017	0.0174	-0.00042	0.00172	-0.0013	0.0023	0.0016	0.0023	0.0098	0.0014	0.005872	0.003078	0.00626644	0.00443247	-0.004225	0.00152	0.00154655	0.00355741	-0.01	0.0063	-0.001076	0.003104	0.0024	0.0044	-0.00318	0.00197	-0.00482	0.0019	0.01688	0.02081	0.0076	0.0071	-0.0137	0.0079	-0.0013	0.0081	-0.008	0.0098
1	25378513	T	C	-0.00144064	0.00214758	0.004234	0.002852	-0.0034	0.0019	-0.0035	0.0063	-0.0064	0.0192	-0.00015	0.00189	-0.0012	0.0026	0.0033	0.0026	0.0177	0.0016	-6.6e-05	0.003482	-0.00588502	0.00490637	-0.00205	0.00168	0.00482788	0.00395516	-0.0045	0.0071	0.003641	0.003513	0.0013	0.0046	0.00778	0.00218	0.0107	0.00211	0.005939	0.02347	0.0078	0.0078	-0.0077	0.0089	0.0065	0.0092	0.0085	0.0114
1	25753638	T	C	-0.00191938	0.00194284	-0.003418	0.002555	-0.0015	0.0016	0.0017	0.0051	-0.0548	0.0176	0.00206	0.00171	0.0044	0.0023	0.0049	0.0023	0.0107	0.0014	0.01698	0.003082	-0.010799	0.00444417	-0.00483	0.001535	-0.00582939	0.00357423	0.0065	0.0064	0.001637	0.00311	0.0005	0.0033	-0.00836757	0.00198	-0.00910569	0.00191	0.003808	0.02085	0.0057	0.0072	-0.0003	0.0079	0.0127	0.0084	-0.0216	0.0101
1	26450009	T	C	-0.00499826	0.00256069	0.017503	0.003378	0.0009	0.0022	-0.0128	0.0076	-0.0144	0.0228	0.0018	0.00225	0.0204	0.003	0.0179	0.0031	0.0264	0.0019	-0.01263	0.004018	0.00789435	0.00578861	-0.00011	0.001985	-0.00453078	0.00471088	-0.036	0.0085	-0.008086	0.004054	-0.014	0.0054	0.019	0.00259	0.0193	0.0025	-0.01209	0.02726	-0.0087	0.0096	-0.0123	0.0106	-0.0088	0.0103	-0.0418	0.0135
1	26803430	T	C	0.00305995	0.0022317	0.009515	0.002964	-0.0034	0.002	-0.0028	0.0065	0.0524	0.0199	0.00245	0.00196	0.0186	0.0027	0.0154	0.0027	0.0255	0.0016	-0.006725	0.003492	0.00480827	0.00509274	0.000935	0.001735	-0.00315345	0.00413356	-0.03	0.0073	-0.01422	0.003524	-0.0069	0.005	0.0194752	0.00226	0.0177963	0.00219	-0.03009	0.0235	-0.0065	0.0083	-0.0201	0.0091	-0.0191	0.0096	-0.0104	0.0114
1	27078366	A	G	-0.00265114	0.00347813	0.014327	0.004664	-0.0033	0.003	0.0174	0.0095	0.1927	0.0317	0.00812	0.00308	-0.0144	0.0042	-0.0121	0.0042	0.0231	0.0026	0.0196	0.005994	0.00518689	0.00810033	0.014835	0.002775	-0.00542973	0.00633768	0.038	0.011	0.0093	0.006048	-0.0071	0.0062	-0.00584	0.00358	-0.00143	0.00346	0.01799	0.04043	-0.0083	0.0137	0.0155	0.0138	-0.0055	0.0168	-0.0086	0.0178
1	29070856	G	A	0.0038877	0.00230692	0.009747	0.003065	-0.0005	0.0021	-0.0015	0.007	-0.0129	0.0207	0.00594	0.00205	-0.0052	0.0027	-0.0052	0.0028	0.0148	0.0017	0.008503	0.003696	0.00693642	0.00526351	-0.00062	0.001805	0.0106943	0.00425735	0.023	0.0076	0.001963	0.003728	-0.0049	0.0054	-0.00168	0.00233	-0.00048	0.00226	0.02815	0.02484	-0.0032	0.0089	0.0034	0.0096	-0.0032	0.0104	-0.0027	0.012
1	32135773	A	G	0.00270189	0.00201949	0.000619	0.002693	0.0097	0.0018	-0.0094	0.0059	0.0876	0.018	0.00731	0.00177	0.0026	0.0024	-0.0017	0.0024	0.015	0.0015	-0.001505	0.003306	0.00179597	0.00464696	0.006955	0.001575	0.000627908	0.0037129	0.015	0.0067	-0.000761	0.003334	0.0028	0.0043	0.00576873	0.00206	0.00283099	0.00199	0.03021	0.02243	0.0031	0.0074	0.0077	0.0082	0.0099	0.0088	-0.0012	0.0103
1	32371523	A	C	0.002166	0.00283677	0.002042	0.003781	0.0017	0.0025	0.0069	0.0077	-0.0352	0.0254	0.00567	0.00248	-0.0008	0.0034	-0.001	0.0034	0.0311	0.0021	-0.00218	0.004626	-0.00428667	0.00649665	-0.004915	0.002215	0.00604119	0.00521879	-0.0036	0.0093	0.001996	0.004665	0.0023	0.0059	0.013	0.0029	0.0136	0.0028	0.04691	0.03083	0.0299	0.0097	0.0015	0.0114	-0.0039	0.0114	-0.0005	0.0147
1	33776728	T	C	0.00990323	0.00207857	2.7e-05	0.002786	0.0122	0.0018	0.0076	0.0061	-0.0475	0.0185	-0.00273	0.00182	-0.0047	0.0025	-0.0079	0.0025	0.0135	0.0015	-0.002529	0.003428	0.0154687	0.00477767	-0.00708	0.001615	0.0180171	0.00382393	0.0065	0.0066	0.004496	0.003458	0.0045	0.0044	-0.00229449	0.00212	-0.0026249	0.00205	0.01127	0.02327	0.0115	0.0078	0.0006	0.0084	-0.005	0.0093	0.0081	0.0107
1	36789546	A	G	0.00258687	0.00198404	0.008467	0.00265	0.003	0.0018	0.0059	0.0059	-0.0148	0.0178	-0.0027	0.00177	-0.0028	0.0024	0.0054	0.0024	0.0122	0.0015	0.002626	0.003152	0.00163087	0.00454207	-0.00244	0.001555	0.00190545	0.00365353	-0.025	0.0065	-0.001217	0.003179	0.0038	0.0045	0.00352649	0.00202	0.010328	0.00195	0.008524	0.0213	0.0256	0.0076	0.0034	0.0081	0.0027	0.0088	-0.0054	0.0111
1	37962756	A	C	0.00196657	0.00348188	-0.00295	0.004643	-0.0183	0.0031	-0.0371	0.0108	-0.0794	0.0314	0.01291	0.00306	0.0195	0.0042	0.0101	0.0042	0.0299	0.0026	0.007289	0.00585	-0.00187079	0.00803435	-0.005545	0.002745	0.00652189	0.00639524	-0.0074	0.011	0.006526	0.005906	-0.014	0.0075	0.0212214	0.00352	0.0168565	0.00341	0.0208	0.03996	-0.0105	0.0138	-0.0218	0.014	-0.0197	0.0165	-0.0249	0.0186
1	38456106	A	G	-0.000316814	0.0019648	0.004171	0.002612	-0.0022	0.0017	-0.0326	0.0052	0.096	0.0182	-0.00421	0.00176	0.0016	0.0024	0.0029	0.0024	0.02	0.0015	8.04e-05	0.003121	-0.00462385	0.00449959	-0.00936	0.0016	0.00461484	0.00361462	0.0065	0.0065	0.006006	0.003148	-0.002	0.0035	0.00628	0.002	0.00765	0.00193	-0.002723	0.02108	-0.0126	0.0073	-0.0233	0.0083	-0.0222	0.0082	-0.0198	0.0107
1	40761848	G	A	0.00116483	0.00218962	0.006174	0.002932	-0.0068	0.002	-0.0231	0.0065	-0.0092	0.0198	0.00146	0.00192	0.0009	0.0026	0.0032	0.0027	0.0112	0.0016	0.004262	0.003967	0.000113939	0.00504092	-0.00471	0.00173	0.00128019	0.00402823	0.0058	0.0071	-0.001995	0.004003	-0.0035	0.0048	0.00683	0.00224	0.00955	0.00217	0.02794	0.0267	0.0019	0.0082	-0.0051	0.0088	-0.01	0.0103	0.0071	0.0114
1	40789927	C	T	-0.00436465	0.00249919	0.004347	0.003355	0.0002	0.0022	-0.006	0.0074	0.0137	0.0225	0.00141	0.0022	-0.004	0.003	0.001	0.003	0.0255	0.0018	0.001089	0.004128	0.00721564	0.00578284	-0.000915	0.00196	0.00551316	0.00457843	0.0017	0.0082	0.002067	0.004164	-0.0014	0.0054	0.00802893	0.00256	0.0112124	0.00247	0.01611	0.02809	0.0226	0.0091	-0.0091	0.0101	0.0183	0.0115	-0.0086	0.0132
1	41485589	T	G	0.00306951	0.00234047	0.010068	0.003097	0.0051	0.0021	0.0191	0.0071	-0.109	0.0209	-0.00295	0.00206	0.0088	0.0028	0.0115	0.0028	0.0399	0.0017	-0.01018	0.003747	-0.00375181	0.00536139	-0.00844	0.00182	-0.00542124	0.00431291	0.0005	0.0076	-0.01003	0.003779	0.0017	0.0051	0.0198	0.00237	0.0238	0.00229	-0.002652	0.02538	0.0344	0.0088	0.0123	0.0094	0.0103	0.0105	0.008	0.0134
1	42245081	C	T	-0.000778709	0.00194677	-0.004585	0.002594	-0.0013	0.0017	-0.009	0.0056	-0.019	0.0174	0.00203	0.00171	0.0041	0.0023	0.0075	0.0023	0.0098	0.0014	-0.00134	0.003126	-0.00491339	0.00447574	-0.004415	0.001515	-0.00611102	0.00358234	0.016	0.0064	0.0008846	0.003153	0.0085	0.0042	-0.00641423	0.00198	-0.00757272	0.00192	0.03058	0.02118	0.002	0.0072	-0.0162	0.0079	-0.0116	0.0085	-0.0044	0.0103
1	42341665	T	G	-0.00269153	0.00254325	0.006439	0.003378	0.0067	0.0023	0.0007	0.0076	-0.0127	0.0228	-0.00132	0.00224	-0.005	0.0031	-0.0045	0.0031	0.0209	0.0019	0.003425	0.004389	-0.00318966	0.00587092	0.003155	0.001985	0.000402214	0.00467881	0.0065	0.0084	0.0002554	0.004428	-0.0027	0.0056	-0.0015	0.0026	-0.00241	0.00251	0.08396	0.02896	0.0224	0.0097	0.0129	0.0103	0.0003	0.0122	0.0014	0.0131
1	43415465	T	G	-0.00250352	0.00254325	-0.001707	0.003355	0.0008	0.0023	-0.0027	0.0073	0.0787	0.0227	-0.00113	0.00222	-0.0028	0.0031	-0.004	0.0031	0.0115	0.0019	0.001276	0.003962	-0.00963008	0.00587138	0.004695	0.001975	0.00420927	0.00466833	-0.005	0.0084	0.006907	0.003995	0.0002	0.0054	0.000268	0.00261	0.00139	0.00252	0.003317	0.02677	-0.0012	0.0092	0.0163	0.01	0.0094	0.011	0.0018	0.0128
1	44013355	G	A	-0.00457216	0.0019879	-0.001002	0.002654	-0.0015	0.0018	0.0052	0.0059	0.0971	0.0178	0.01732	0.00175	0.0031	0.0024	0.0034	0.0024	0.0114	0.0015	-0.00494	0.003207	-0.00393408	0.0045511	0.00597	0.001555	-0.0298306	0.00365532	-0.0046	0.0066	-0.00338	0.003235	-0.0073	0.0043	-0.007	0.00203	-0.00736	0.00196	0.01882	0.02158	-0.0039	0.0074	-0.0178	0.0081	-0.0084	0.0086	-0.0113	0.0106
1	46078884	C	T	-0.00810061	0.0021128	0.00396	0.002812	-0.0114	0.0019	0.0032	0.0061	0.0749	0.0189	0.00641	0.00186	-0.0073	0.0025	-0.0033	0.0025	0.0173	0.0015	-0.008388	0.003364	0.0129808	0.00482606	-0.00037	0.00165	-0.011706	0.00388691	-0.024	0.007	-0.007641	0.003394	-0.0057	0.0045	-0.00162	0.00215	-0.00493	0.00208	-0.02003	0.02281	-0.0143	0.0077	-0.0053	0.0086	0.0083	0.0089	0.0041	0.0107
1	51440093	T	C	-0.0108699	0.00338695	0.017354	0.004531	0.0078	0.003	-0.0216	0.0097	0.1412	0.0303	0.00061	0.00298	0.01	0.0041	0.0045	0.0041	0.0436	0.0025	0.00503	0.005432	-0.0146222	0.00776525	-0.00571	0.00264	-0.00847652	0.00621528	-0.069	0.011	-0.02643	0.005473	-0.014	0.0073	0.0213	0.00346	0.0192	0.00334	0.003549	0.0365	0.0068	0.012	-0.0079	0.0138	-0.0456	0.0133	-0.0191	0.0175
1	53085337	T	C	-0.00642761	0.00398623	-0.000627	0.005264	0.0019	0.0036	-0.006	0.0115	0.0671	0.0352	0.00627	0.0035	0.0038	0.0047	0.0064	0.0048	0.0172	0.003	-0.005762	0.006318	0.0188544	0.00898714	0.00188	0.00307	0.00697947	0.00737753	-0.033	0.013	0.005197	0.006371	-0.012	0.0088	0.00861	0.00405	0.0108	0.00392	-0.02699	0.04329	-0.0076	0.015	-0.0261	0.0167	-0.033	0.016	-0.0269	0.0212
1	53250915	C	T	-0.00251928	0.00196125	0.00223	0.002613	0.0004	0.0017	0.0035	0.0057	0.0341	0.0176	8e-05	0.00173	0.0062	0.0023	0.0038	0.0024	0.0107	0.0014	-2.75e-05	0.003189	0.00409267	0.00450576	0.00306	0.001535	0.00103797	0.00360938	0.0049	0.0065	0.0002177	0.003217	0.0056	0.0042	0.00686	0.002	0.00515	0.00193	-0.01585	0.0216	0.0111	0.0072	0.0159	0.008	0.0023	0.0085	-0.0029	0.0101
1	53518049	T	G	0.00200199	0.00447659	-0.009081	0.006019	0.0051	0.004	-0.0111	0.0118	0.0869	0.0396	-0.00274	0.00389	0.0074	0.0054	0.0059	0.0054	0.0247	0.0033	0.001802	0.0069	-0.00325034	0.010329	0.002305	0.00344	0.00127922	0.00829197	0.0064	0.015	0.005058	0.006962	-0.0035	0.01	0.0110202	0.0046	0.00969083	0.00445	0.01605	0.04703	0.0396	0.0158	0.0203	0.0183	0.0112	0.0148	-0.0302	0.0229
1	54119578	A	G	9.7e-05	0.00207332	0.002153	0.002768	-0.0035	0.0018	-0.0107	0.0062	-0.0021	0.0186	0.00422	0.00182	0.0028	0.0025	0.0014	0.0025	0.0155	0.0015	0.004968	0.003499	0.000529861	0.00475394	-0.001035	0.001625	-0.000759031	0.00381428	-0.001	0.0067	0.005956	0.003529	-0.0019	0.0045	0.00763	0.00211	0.00755	0.00204	0.02852	0.02357	0.0001	0.008	-0.0129	0.0084	-0.0087	0.0097	0.026	0.0107
1	54883163	C	T	0.00130793	0.00193475	0.006297	0.002566	0.0022	0.0017	-0.0001	0.0056	-0.0453	0.0172	0.00571	0.0017	-0.0046	0.0023	-0.0082	0.0023	0.0151	0.0014	-0.008014	0.003046	-0.00653193	0.00443372	-0.00554	0.0015	-0.00169194	0.00355903	0.018	0.0063	-0.009788	0.003072	-0.004	0.0041	0.00122129	0.00197	-6.12e-05	0.0019	0.001712	0.02064	0.0131	0.0071	-0.0077	0.0078	-0.0025	0.0083	-0.0036	0.0099
1	54954245	T	C	0.00469089	0.00304065	-0.000893	0.004081	0.0027	0.0028	0.0162	0.0091	0.0434	0.0277	0.00076	0.0027	0.0055	0.0036	0.0076	0.0037	0.0278	0.0023	0.0002556	0.005026	-0.00662155	0.00700368	-0.003515	0.002415	0.00424399	0.00557263	0.029	0.01	-0.003417	0.005072	0.0097	0.0072	-0.0109355	0.00309	-0.0124393	0.00299	-0.01316	0.03386	0.0104	0.0117	-0.0036	0.0127	0.0065	0.0144	-0.0217	0.0163
1	55327492	T	C	0.00106468	0.00218699	0.000215	0.002933	-0.0019	0.002	-0.0035	0.0064	-0.0009	0.0195	0.00118	0.00192	-0.0037	0.0027	-0.0027	0.0027	0.0104	0.0016	0.0006477	0.003592	-0.00694625	0.00505972	-0.00145	0.001705	0.00199148	0.00402339	0.0036	0.0071	-0.0001138	0.003623	0.0037	0.0046	-0.000382225	0.00225	-0.000390685	0.00217	0.004932	0.02437	0.0058	0.0079	-0.0133	0.0087	0.0203	0.0093	0.0073	0.0112
1	56090323	C	T	-0.00073756	0.00193693	0.004414	0.00258	-0.0029	0.0017	-0.0105	0.0057	-0.0125	0.0174	0.00089	0.0017	-0.004	0.0023	-0.0074	0.0024	0.0103	0.0014	-0.001854	0.003117	-0.00664867	0.00444754	-0.00198	0.001515	-0.00100282	0.00356335	-0.0023	0.0064	0.008193	0.003143	-0.0037	0.0042	-0.00234	0.00198	0.000115	0.00191	0.02241	0.02109	0.0035	0.0071	0.0026	0.0078	0.0025	0.0084	-0.0202	0.0104
1	56644567	C	T	0.00168866	0.0023328	0.007357	0.003088	0.0039	0.0021	-0.017	0.0065	-0.0125	0.0207	0.00235	0.00206	-0.0017	0.0028	0.0002	0.0028	0.0187	0.0017	0.00862	0.003641	0.00406874	0.00531679	-0.005945	0.001805	0.00152839	0.00430576	0.0087	0.0076	7.86e-05	0.003673	-0.0005	0.005	0.00502	0.00237	0.00663	0.00229	0.005004	0.02465	-0.0084	0.0083	-0.0016	0.0095	-0.0255	0.0097	0.0114	0.0121
1	56990399	G	A	-0.00414187	0.00235623	0.007998	0.003101	-0.0056	0.0021	0.0097	0.007	-0.0815	0.021	0.00479	0.00207	0.0031	0.0028	0.002	0.0029	0.0106	0.0017	0.002705	0.003916	0.0045114	0.00541309	-0.00253	0.00183	-0.00887299	0.00433474	-0.012	0.0077	-0.007745	0.00395	0.0033	0.0047	0.00476924	0.0024	0.00467144	0.00232	-0.02242	0.02625	0.0014	0.009	0.0035	0.0095	0.0025	0.0106	-0.0134	0.0121
1	59305996	G	A	0.0032999	0.00205046	0.001894	0.002739	-0.0009	0.0018	0.0019	0.006	0.0136	0.0183	0.00045	0.0018	0.001	0.0025	0.0022	0.0025	0.0097	0.0015	-0.002759	0.003292	-0.00581728	0.00468125	-0.001795	0.001595	-0.00117182	0.00377221	0.02	0.0067	-0.001957	0.00332	0.0066	0.0045	0.000429	0.00207	0.00275	0.00201	0.03437	0.02219	-0.0074	0.0076	-0.0021	0.0083	-0.0089	0.0089	-0.011	0.0106
1	59813880	A	G	0.000729896	0.00288291	0.005229	0.00384	-0.0046	0.0026	-0.0061	0.0082	0.0075	0.026	-0.00193	0.00256	-0.0045	0.0035	-0.0043	0.0035	0.0131	0.0021	0.0033	0.004756	-0.000803212	0.00665658	-0.008635	0.00227	0.00342488	0.00530368	-0.0076	0.0096	-0.001941	0.004799	0.0009	0.0063	0.0014	0.00294	0.00212	0.00284	0.02543	0.03193	-0.0023	0.0105	0.0005	0.0117	-0.0129	0.0116	0.0236	0.0143
1	63727542	C	T	-0.00219468	0.00443393	-0.007737	0.006168	-0.0046	0.0041	-0.0104	0.0143	0.0783	0.0415	0.00147	0.00398	0.0015	0.0054	0.0029	0.0055	0.0257	0.0034	-0.002655	0.007427	-0.00927704	0.0103673	-6e-05	0.00365	0.00454899	0.00815707	-0.033	0.015	-0.003959	0.007493	0.0084	0.011	-0.00632352	0.00455	-0.00964344	0.0044	0.08893	0.05179	0.0089	0.0188	0.0075	0.0187	0.0391	0.0213	0.0481	0.0268
1	63861013	T	G	-0.00268335	0.002052	0.001121	0.002749	0.0036	0.0018	-0.0068	0.0059	0.0004	0.0185	0.00427	0.0018	0.0011	0.0025	-0.0009	0.0025	0.0089	0.0015	-0.001952	0.003358	-0.00101442	0.00473244	0.00017	0.00161	-0.000297248	0.00377506	0.0067	0.0067	0.001971	0.003387	-0.0005	0.0044	0.00362253	0.0021	0.002694	0.00203	0.03028	0.02279	0.0052	0.0075	0.0049	0.0083	0.0095	0.0088	0.0014	0.0105
1	67457199	G	T	0.00285194	0.00236841	-0.012471	0.003164	-0.0017	0.0021	-0.0061	0.0071	0.0373	0.0214	0.00374	0.00214	0.0032	0.0029	0.0033	0.0029	0.02	0.0017	-0.0005404	0.003843	-0.0107551	0.0055024	0.005525	0.001865	0.000971629	0.00434961	-0.016	0.0077	-0.006944	0.003878	-0.0037	0.005	0.00664368	0.00243	0.00655921	0.00235	-0.009593	0.02595	-0.0127	0.009	0.0102	0.0096	0.0017	0.0106	-0.0166	0.0122
1	68142619	G	A	0.00174102	0.0023328	0.006235	0.00316	0.0005	0.0021	-0.0037	0.0067	0.0844	0.0211	0.00343	0.00205	0.003	0.0029	0.002	0.0029	0.0099	0.0017	0.005925	0.00379	0.00310666	0.00546586	0.00271	0.001835	0.00570037	0.00428466	-0.015	0.0077	-0.0008052	0.003822	0.0001	0.005	0.00438	0.00242	0.00534	0.00234	0.03124	0.02554	0.0046	0.0085	-0.0161	0.0094	0.0156	0.0097	-0.005	0.0121
1	71537943	G	A	0.00596219	0.00218438	0.000694	0.002898	-0.0019	0.0019	-0.011	0.0063	-0.0364	0.0195	-0.00397	0.00192	0.0018	0.0026	-0.0003	0.0027	0.0148	0.0016	-0.001449	0.003507	0.000191773	0.00503192	-0.00312	0.0017	0.00832343	0.00401859	-0.0009	0.0071	-0.001218	0.003538	0.0023	0.0046	0.006	0.00223	0.00535	0.00216	0.01016	0.02366	0.0008	0.008	0.0034	0.0089	0.0064	0.0095	0.0024	0.0113
1	73115205	A	G	0.00429914	0.00221711	0.004979	0.002965	0.0072	0.002	-0.0003	0.0063	-0.0019	0.0201	-0.0051	0.00199	0.0035	0.0027	0.0035	0.0027	0.0104	0.0016	0.0004843	0.003523	0.0026273	0.00510562	-0.000915	0.00176	0.00239228	0.0040788	0.026	0.0072	0.008944	0.003553	0.012	0.0049	0.00701	0.00227	0.00623	0.0022	-0.003246	0.0238	0.0152	0.0081	-0.0095	0.0089	0.0071	0.0092	0.0081	0.0114
1	76527518	T	C	-0.00262842	0.00198125	0.005656	0.002645	0.003	0.0018	-0.0049	0.0058	0.0052	0.0177	-0.00277	0.00174	-0.0002	0.0024	-0.0011	0.0024	0.0108	0.0015	-0.0005055	0.003198	-0.00472872	0.00455161	-0.00247	0.00154	0.00886027	0.00364155	0.0034	0.0065	-0.000191	0.003225	0.006	0.0043	-0.00116	0.00202	-0.00125	0.00195	0.01227	0.02159	0.0134	0.0075	-0.0035	0.008	0.0083	0.0088	-0.0012	0.0104
1	77557339	G	A	-0.00169896	0.00289249	0.003118	0.003881	0.0188	0.0026	0.032	0.0091	-0.1048	0.0268	-0.00658	0.0026	-0.0009	0.0035	-0.0019	0.0035	0.0169	0.0022	0.002339	0.004853	-0.0275835	0.00671131	-0.00606	0.002355	0.0116097	0.0053213	-0.0037	0.0099	0.01038	0.004894	-0.0031	0.0071	0.00255	0.00295	0.00403	0.00285	0.02057	0.03257	-0.0053	0.0114	0.0102	0.0126	-0.0002	0.0137	0.0213	0.0159
1	78623626	T	C	-0.00441355	0.00285489	0.008911	0.00373	0.0317	0.0025	0.0186	0.0083	-0.2225	0.0262	-0.01071	0.00253	-0.0013	0.0034	-0.0006	0.0034	0.0343	0.0021	0.001719	0.004593	-0.0267275	0.0064459	-0.010865	0.002295	0.0218384	0.00523535	-0.0094	0.0097	0.01776	0.004635	0.012	0.0057	0.00845	0.00283	0.0103	0.00274	-0.02267	0.03151	0.0328	0.0114	0.0229	0.0118	0.0434	0.0129	0.0246	0.0158
1	85897386	G	A	0.00290685	0.00238942	-0.002799	0.003147	0.0056	0.0021	0.003	0.0071	0.0242	0.0212	0.00111	0.0021	0.0041	0.0029	0.0016	0.0029	0.0154	0.0017	-0.001633	0.00419	-0.0151711	0.00541112	0.00129	0.001855	0.00538521	0.00441173	0.013	0.008	0.004206	0.004226	0.0028	0.0052	0.00500673	0.0024	0.00445297	0.00232	0.06008	0.02878	0.0127	0.0091	0.0205	0.0097	-0.0079	0.0115	-0.0047	0.0122
1	86289082	C	T	0.00151593	0.00195543	-0.001022	0.002604	0.0005	0.0017	0.0067	0.0057	-0.035	0.0174	4e-05	0.00172	0.0007	0.0024	0.0008	0.0024	0.0139	0.0014	-0.004609	0.00312	0.00290301	0.00447882	-0.00208	0.00152	0.00636246	0.00359627	0.01	0.0063	-0.0002911	0.003147	0.0056	0.0042	0.00346232	0.00199	0.00425331	0.00192	-0.01064	0.02106	0.0101	0.0074	0.0023	0.0079	-0.0038	0.0084	0.0091	0.0102
1	86621453	T	G	0.00102176	0.00340588	0.007628	0.00449	0.0006	0.003	0.0039	0.0097	0.0205	0.0303	-0.0041	0.00296	-0.003	0.0041	-0.0023	0.0041	0.0198	0.0025	-0.0008793	0.005584	0.0040757	0.00768192	-0.000595	0.002645	0.00515782	0.00625938	-0.0053	0.011	0.008274	0.005634	0.0062	0.0078	0.00626905	0.0034	0.00719998	0.00328	-0.009933	0.03758	-0.0052	0.0117	-0.0227	0.0137	0.0188	0.0147	0.0068	0.0177
1	87312631	T	C	-0.00109146	0.0025726	0.003892	0.003456	-0.0013	0.0023	-0.0043	0.0074	0.0114	0.0231	-0.00471	0.00226	0.0076	0.0031	0.013	0.0031	0.0107	0.0019	0.001876	0.004354	-0.000280659	0.00594791	-0.00015	0.002015	0.00412052	0.00473279	-0.0023	0.0085	-0.002998	0.004393	0.005	0.0057	0.00703057	0.00264	0.00975007	0.00255	-0.01936	0.0293	0.0038	0.0096	0.0089	0.0103	-0.0072	0.0108	-0.0056	0.0131
1	89146852	G	A	-0.00155502	0.00195604	0.006578	0.00259	-0.0066	0.0017	-0.0171	0.0057	-0.0678	0.0175	0.00702	0.00172	-0.0008	0.0024	0.0028	0.0024	0.0266	0.0014	0.004439	0.003199	-0.00781087	0.00445726	-0.012515	0.001525	-0.000736831	0.00359966	-0.017	0.0064	0.006048	0.003228	0.0043	0.0042	-0.0065413	0.00198	-0.0101665	0.00191	0.08245	0.0218	-0.0009	0.0071	-0.0092	0.0079	-0.0057	0.0084	-0.02	0.0103
1	89460948	C	T	-0.00177135	0.00195138	0.007627	0.002608	-0.0007	0.0017	-0.0047	0.0057	-0.0093	0.0176	-0.00128	0.00172	0.0011	0.0024	0.0005	0.0024	0.0126	0.0014	-0.003957	0.00322	0.0040966	0.00450151	-0.00401	0.00153	-0.00220193	0.00359095	-0.006	0.0064	0.002877	0.003247	0.0048	0.0043	0.00344919	0.00199	0.00390719	0.00192	0.02174	0.02181	-0.0129	0.0072	-0.0017	0.0079	-0.0109	0.0086	-0.0152	0.0102
1	90179532	G	A	0.00409179	0.00275244	0.005551	0.003687	0.0004	0.0025	-0.0146	0.0079	-0.1401	0.0245	0.0046	0.00243	0.0021	0.0033	0.0019	0.0033	0.0119	0.002	-0.01034	0.00437	-0.0123062	0.00633298	-0.00874	0.00214	-0.000150212	0.00506364	0.013	0.009	-0.0004209	0.004408	-0.0026	0.0061	0.00242	0.00281	0.00277	0.00271	0.03275	0.0291	0.0046	0.0099	0.004	0.011	-0.0165	0.0121	0.0022	0.0144
1	91230809	A	G	-0.0031542	0.0021028	-0.002229	0.00281	-0.0075	0.0019	-0.0081	0.0061	-0.0224	0.019	0.01545	0.00185	0.0027	0.0026	0.0046	0.0026	0.0094	0.0016	-0.008634	0.003389	0.0100563	0.00487107	-0.002555	0.00166	-0.0173437	0.00386851	-0.012	0.0069	-0.005817	0.003418	-0.015	0.0045	0.00365407	0.00217	0.00566793	0.00209	-0.04828	0.02274	0.008	0.0077	-0.0086	0.0085	-0.0007	0.0092	-0.0144	0.0112
1	92201699	A	C	0.00476151	0.00196194	0.006102	0.002623	0.0005	0.0018	-0.0143	0.0057	-0.0304	0.0176	-0.00024	0.00174	0.0033	0.0024	0.0038	0.0024	0.0096	0.0015	0.003209	0.003148	-0.00113167	0.00453191	-0.0003	0.001535	0.00213533	0.00360938	-0.0055	0.0064	0.0003446	0.003175	0.0056	0.0044	-0.00732	0.00201	-0.00801	0.00194	0.01616	0.02125	0.0102	0.0073	0.0091	0.008	-0.0036	0.0083	-0.0041	0.0099
1	93259193	T	C	-0.00351229	0.00319299	-0.000928	0.004237	-0.0177	0.0027	-0.015	0.0086	-0.078	0.0289	-0.00344	0.00282	-0.0091	0.0039	0.0044	0.0039	0.0238	0.0023	0.0203	0.005297	-0.00108284	0.00741264	1e-05	0.00252	0.00262219	0.00584879	-0.023	0.011	0.003027	0.005342	-0.0083	0.0053	0.00252913	0.00328	-0.00546311	0.00317	-0.08745	0.03475	-0.0194	0.0119	-0.0205	0.0128	-0.0212	0.0141	-0.0006	0.0164
1	93383672	C	T	-0.00584338	0.00320697	0.003505	0.004272	-0.008	0.0029	-0.0158	0.01	-0.0999	0.029	0.00626	0.00284	-0.0068	0.0039	0.0005	0.0039	0.0235	0.0024	0.008884	0.005471	-0.0217969	0.00742323	-0.00603	0.00253	-0.0125289	0.00592597	-0.025	0.011	0.006316	0.005519	0.003	0.0071	0.00520524	0.00327	0.00938131	0.00317	0.0349	0.03744	0.005	0.0128	0.0007	0.0133	0.0059	0.0154	-0.0212	0.0167
1	93426167	A	G	-0.00891914	0.00472713	0.001892	0.00661	-0.0034	0.0047	0.0103	0.0147	0.1129	0.0452	-0.0073	0.00413	-0.0177	0.0059	0.0044	0.0059	0.0404	0.0039	-0.001726	0.009382	0.00967386	0.0114211	0.00757	0.003965	-0.0147262	0.00860315	0.017	0.015	0.002322	0.009473	0.0083	0.014	-0.000955	0.00499	0.0111	0.00483	0.01079	0.06396	0.0407	0.0194	0.0159	0.0185	0.0243	0.0246	0.0402	0.0258
1	93836218	C	A	0.00200005	0.00250989	0.004759	0.003337	-0.0024	0.0022	0.0033	0.007	0.0171	0.0224	-0.0096	0.00221	-0.0037	0.003	-0.0024	0.003	0.0179	0.0018	0.01008	0.004066	-0.0150837	0.00575825	0.00225	0.001955	0.0021008	0.00461742	0.002	0.0083	-0.01247	0.004101	0.0098	0.0055	0.00103	0.00254	0.00231	0.00245	-0.02571	0.02761	0.0107	0.009	-0.0044	0.0101	-0.0183	0.0106	0.004	0.0132
1	102390702	A	G	0.00170263	0.00194539	-0.005626	0.002609	-0.0018	0.0017	-0.0021	0.0057	0.0266	0.0174	0.00176	0.00172	-0.0006	0.0024	-0.0013	0.0024	0.0087	0.0014	-0.004426	0.00307	-0.00678016	0.0044394	0.001115	0.00152	0.00244312	0.00357892	-0.001	0.0064	-0.004725	0.003096	-0.006	0.0043	0.00444	0.00198	0.00516	0.00191	0.01248	0.02074	-0.0045	0.0072	0.0075	0.0079	0.0061	0.0081	-0.0138	0.0102
1	103229485	C	T	0.00479197	0.00243905	0.00341	0.003279	0.0028	0.0022	-0.0054	0.007	-0.0015	0.0218	-0.00246	0.00214	0.0029	0.003	0.0038	0.003	0.014	0.0018	0.001267	0.003968	-0.00528431	0.0055954	0.00089	0.001905	-0.00513572	0.0044871	0.022	0.0081	0.003181	0.004003	-0.0048	0.0055	0.00516	0.00247	0.00608	0.00239	0.008113	0.0268	0.0011	0.0088	-0.0047	0.0099	0.0157	0.0104	0.0107	0.0126
1	103519589	G	A	0.00110438	0.00194925	0.005733	0.002603	-0.0032	0.0017	-0.0066	0.0058	-0.0292	0.0175	0.00532	0.00171	-0.0001	0.0024	0.0047	0.0024	0.0241	0.0014	0.001885	0.003185	0.00128129	0.00447957	-0.0016	0.00152	-0.00508272	0.00358508	-0.0039	0.0064	0.001316	0.003213	-0.0002	0.0043	-0.0063	0.00199	-0.00977	0.00192	0.01222	0.02154	0.0135	0.0074	-0.001	0.0079	-0.0009	0.0086	0.0037	0.0101
1	109817590	T	G	-0.00288082	0.00232901	-0.004045	0.00306	0.0028	0.0019	-0.1011	0.0065	0.0151	0.0208	0.00344	0.00207	-0.0027	0.0028	0.0029	0.0028	0.0159	0.0017	-0.1574	0.003669	-0.00537096	0.0053302	-0.001515	0.001815	-0.000560292	0.00428466	0.023	0.0076	-0.0149	0.003717	0.0055	0.004	0.00139	0.00236	0.00424	0.00229	-0.1524	0.02586	-0.0164	0.0087	-0.0574	0.0097	-0.0652	0.0098	-0.0098	0.0116
1	113169667	T	G	0.00198488	0.0023809	0.00138	0.003164	0.0046	0.0021	0.0048	0.0069	-0.2848	0.0213	-0.00785	0.00209	-0.0065	0.0029	-0.0123	0.0029	0.0228	0.0017	0.01086	0.003839	-0.00400949	0.0055112	-0.020355	0.001855	0.0107661	0.00438793	0.017	0.0079	0.01493	0.003872	-0.0018	0.0049	-0.00125714	0.00244	-0.00145864	0.00236	-0.01533	0.02583	-0.0054	0.0085	-0.011	0.0095	0.0224	0.0106	-0.0206	0.012
1	118862669	T	C	-0.00192774	0.00221711	0.002567	0.002949	-0.0103	0.002	-0.0083	0.0063	0.0077	0.02	-0.00269	0.00195	-0.0193	0.0027	-0.0223	0.0027	0.0419	0.0016	0.004826	0.003594	-0.00536992	0.00505285	0.00082	0.001745	-0.00178959	0.00407357	-0.0068	0.0074	0.003902	0.003625	0.012	0.0049	-0.000372774	0.00225	0.000969658	0.00218	0.03262	0.02452	-0.0032	0.008	-0.0026	0.009	-0.0117	0.0094	-0.0018	0.0114
1	147060091	T	C	0.00321086	0.00317922	0.006569	0.00426	0.0033	0.0029	-0.0023	0.0085	0.0143	0.0285	0.00388	0.0028	-0.0077	0.0038	-0.0059	0.0039	0.0185	0.0024	-0.002396	0.005036	0.00402165	0.00733139	0.001945	0.00248	-0.00618781	0.00589984	-0.0042	0.011	-0.002442	0.005081	0.0051	0.0072	-0.00170289	0.00327	-0.00217361	0.00317	0.05627	0.03465	-0.0001	0.0109	-0.0253	0.0129	-0.001	0.0126	0.019	0.0171
1	149906413	C	T	0.00176874	0.00197014	0.000515	0.002624	-0.0031	0.0017	0.0259	0.006	-0.0274	0.018	0.00278	0.00177	-0.0112	0.0024	-0.0052	0.0024	0.049	0.0015	-0.006632	0.003107	-0.0103028	0.00450304	-0.001805	0.00157	0.00711456	0.00362591	0.0079	0.0066	-0.003708	0.003134	-0.0094	0.0037	0.00751	0.002	0.0129	0.00194	0.02807	0.02095	0.0193	0.0075	0.0084	0.0085	0.0326	0.0087	-0.0173	0.0114
1	150000165	G	A	-0.00395983	0.00202338	-0.005803	0.002743	-0.0015	0.0018	0.0005	0.006	0.0076	0.0186	-0.00263	0.00179	0.0029	0.0025	0.0066	0.0025	0.0106	0.0015	-0.007298	0.003258	0.0033775	0.00466047	-2e-05	0.00163	-0.000909286	0.00371524	0.0069	0.0067	0.003473	0.003286	-0.0061	0.0044	-0.00569998	0.00207	-0.00693244	0.002	-0.005111	0.02205	0.0105	0.0078	-0.0015	0.0084	0.0022	0.0088	0.0025	0.0111
1	150940625	T	G	0.00650597	0.00235224	-0.005329	0.003082	0.0004	0.002	-0.0083	0.0064	-0.0211	0.0209	0.00245	0.00206	0.0152	0.0028	0.0177	0.0028	0.0115	0.0017	0.003037	0.003807	-0.0138677	0.00536248	-0.00801	0.00183	0.00786111	0.0043274	0.0047	0.0077	0.004348	0.003839	-0.0087	0.0041	0.0127725	0.00237	0.0165567	0.00229	-0.00481	0.02569	-0.0045	0.009	-0.0052	0.0095	-0.0167	0.0107	-0.0117	0.0126
1	150981225	A	C	-0.00294042	0.00800281	0.037533	0.010754	0.003	0.0071	-0.0699	0.0254	-0.1718	0.0729	-0.00017	0.00719	0.0379	0.0096	0.0563	0.0097	0.0765	0.006	-0.01865	0.01298	-0.0152793	0.0181855	-0.025125	0.00639	-0.00522268	0.014772	-0.1	0.029	-0.03634	0.01308	-0.022	0.017	0.0556	0.00799	0.0641	0.00772	-0.1931	0.09419	0.0681	0.0369	-0.0341	0.0424	-0.0418	0.0372	-0.0659	0.0518
1	151259043	C	T	-0.000320757	0.00310087	0.007955	0.004089	-0.0016	0.0027	0.0109	0.009	-0.0139	0.0275	0.00697	0.00273	0.007	0.0037	0.0092	0.0037	0.0265	0.0023	-0.0002295	0.004733	-0.0129533	0.0070653	-0.00433	0.002395	0.00764182	0.00572779	-0.027	0.01	0.003757	0.004773	-0.0064	0.0065	0.0115636	0.00316	0.0137204	0.00305	-0.01921	0.03189	-0.0125	0.0112	-0.0125	0.0128	0.0233	0.0128	-0.0071	0.0155
1	151458193	T	C	-0.00376413	0.00261625	0.001549	0.003481	-0.007	0.0023	0.0079	0.0072	0.0504	0.0234	0.0051	0.00234	0.0072	0.0032	0.0079	0.0032	0.0137	0.0019	-0.0006409	0.004131	0.0052402	0.00599677	0.000765	0.00204	-0.00148697	0.00483712	-0.0009	0.0087	0.006335	0.004168	-0.0042	0.0056	-0.00795174	0.00267	-0.00954639	0.00259	0.04778	0.02848	0.0136	0.0094	-0.0079	0.0108	-0.0057	0.0106	0.0081	0.014
1	151805049	G	A	0.000214851	0.00284577	0.016212	0.00382	0.0013	0.0026	-0.0328	0.0085	0.0535	0.0261	0.00238	0.00252	0.0041	0.0034	0.01	0.0035	0.0146	0.0021	-0.004764	0.00481	-0.0109906	0.00656976	0.003005	0.00229	0.000471181	0.00523535	-0.013	0.0096	0.001522	0.004853	0.0032	0.0067	0.0115	0.00291	0.0144	0.00282	-0.01526	0.0328	-0.0157	0.0106	-0.0111	0.0116	-0.0191	0.013	-0.0204	0.0149
1	153718746	G	A	0.00133675	0.00195193	-0.001793	0.002605	-0.0048	0.0018	0.0093	0.0057	-0.0099	0.0175	-0.00257	0.00172	0.0069	0.0024	0.0067	0.0024	0.0114	0.0014	0.00399	0.003084	-0.000112659	0.00447945	0.000625	0.00153	0.00282002	0.00359303	-0.0005	0.006	0.003894	0.00311	0.0004	0.0044	0.00943825	0.00199	0.00993439	0.00192	-0.007364	0.02085	0.0222	0.0072	0.0105	0.0079	-0.0128	0.0082	0.0103	0.0101
1	154592140	C	T	-0.00328547	0.00232901	-0.008201	0.003092	-0.0001	0.0021	0.0054	0.0068	-0.0181	0.0207	-0.00196	0.00204	-0.0001	0.0028	-0.0012	0.0028	0.014	0.0017	0.002277	0.003872	0.00624445	0.0053269	-0.001605	0.001805	-0.00834389	0.00429163	0.016	0.0076	0.002677	0.003906	-0.0052	0.005	0.00419	0.00235	0.00482	0.00227	0.02072	0.02614	0.0009	0.0087	0.0038	0.0093	0.0034	0.0108	-0.007	0.0121
1	154991389	C	T	0.00284309	0.00218699	0.026053	0.0029	0.0149	0.0019	-0.008	0.0066	-0.0525	0.0198	-0.00193	0.00195	-0.0057	0.0027	0.0016	0.0027	0.0191	0.0016	0.002108	0.003471	-0.00351892	0.00502576	-0.002475	0.001735	-0.00278706	0.00401859	-0.017	0.0072	0.002929	0.003502	-0.014	0.004	0.00168	0.00222	0.00386	0.00215	-0.002452	0.02346	0.0421	0.0084	0.0107	0.0089	-0.0018	0.0092	0.0167	0.0113
1	156106369	A	G	0.000174614	0.00391429	-0.013588	0.005244	-0.0131	0.0035	-0.0335	0.0106	0.0424	0.0346	0.00948	0.00342	0.0149	0.0048	0.0133	0.0048	0.0245	0.0029	-0.01064	0.005937	0.00106884	0.00898575	0.000885	0.003005	-0.0231605	0.00721655	-0.029	0.013	-0.0095	0.005991	-0.013	0.0086	0.0201	0.00404	0.0214	0.0039	0.06471	0.03931	-0.01	0.0142	-0.0089	0.0158	0.0029	0.014	-0.0134	0.02
1	156169610	G	A	-0.00230708	0.0020157	0.001039	0.002689	-0.0029	0.0018	-0.0041	0.0059	-0.0865	0.0181	0.00177	0.00177	0.0047	0.0024	0.0044	0.0025	0.0085	0.0015	0.0007868	0.003336	0.00961081	0.00464689	-0.00674	0.00158	-0.00216914	0.00370373	-0.0045	0.0066	0.001444	0.003364	0.0035	0.0043	0.0049	0.00206	0.0063	0.00199	-0.01331	0.02252	-0.0019	0.0075	-0.0134	0.0082	-0.0155	0.0088	-0.0587	0.0103
1	156455173	G	A	-0.0022194	0.00202603	0.004964	0.002706	-0.0121	0.0018	0.0182	0.0059	0.0963	0.0181	0.0014	0.00179	-0.0048	0.0024	-0.0101	0.0025	0.0117	0.0015	0.00336	0.003219	-0.00789099	0.0046504	0.008145	0.00158	-0.00359638	0.00372727	0.0055	0.0065	0.003472	0.003247	0.0007	0.0044	-0.0012	0.00206	0.000828	0.002	-0.001837	0.02183	-0.0238	0.0075	-0.017	0.0082	0.0173	0.0086	0.0077	0.0101
1	156952054	C	A	-0.000356382	0.00252633	0.014454	0.003358	0.0049	0.0022	-0.0149	0.0071	-0.0347	0.0223	-0.00393	0.00222	0.0034	0.003	0.0033	0.0031	0.0119	0.0018	0.001648	0.003965	0.0110877	0.00578644	-0.003175	0.001945	0.00455194	0.00465795	-0.0037	0.0083	0.005486	0.003998	-0.0033	0.0054	0.00656286	0.00258	0.00698397	0.00249	-0.01042	0.02675	0.0099	0.0089	0.0033	0.0102	0.0058	0.0103	-0.0272	0.013
1	160392154	A	G	0.00302356	0.00211692	-0.002301	0.00282	-0.0066	0.0019	0.0002	0.0062	0.0099	0.0189	-0.00163	0.00187	0.0014	0.0026	0.0036	0.0026	0.0114	0.0016	0.00873	0.003359	0.000151248	0.00484069	0.001045	0.00165	0.000349822	0.00388691	-0.014	0.007	0.002876	0.003389	0.0026	0.0048	-0.00034739	0.00216	0.00144741	0.00208	-0.03422	0.02257	0.0106	0.008	-0.0015	0.0085	0.0097	0.0091	-0.0184	0.0108
1	162651955	C	T	-0.00135515	0.00331612	0.003861	0.004381	-0.0047	0.0029	-0.0127	0.0092	-0.0055	0.0295	-0.0036	0.0029	0.0002	0.004	-0.0013	0.004	0.0169	0.0024	-0.001087	0.005385	-0.00303622	0.00751499	-0.005515	0.00257	0.00932115	0.00610649	0.0053	0.011	-4.04e-05	0.005431	0.0025	0.0073	0.00311	0.00332	0.00313	0.00321	-0.01486	0.03658	0.0011	0.0114	-0.0083	0.0136	0.001	0.0128	-0.0211	0.0176
1	165512828	C	T	0.00280449	0.00557562	0.007712	0.007307	-0.0006	0.0049	0.0074	0.015	-0.0144	0.0489	-2e-05	0.00486	0.0047	0.0066	-0.0021	0.0066	0.0249	0.004	-0.001197	0.0102	-0.00807634	0.0124244	-0.007255	0.00426	-0.00414126	0.0102574	0.02	0.018	-0.005204	0.01029	0.0014	0.013	-0.0126943	0.00549	-0.0104526	0.00531	0.002981	0.06885	0.009	0.0209	0.013	0.0235	0.0173	0.02	0.0034	0.0299
1	165600606	C	T	0.000766414	0.00193425	0.004496	0.002576	0.0002	0.0017	-0.0125	0.0056	-0.0748	0.0174	0.00274	0.0017	0.0075	0.0023	0.0067	0.0024	0.0093	0.0014	-0.006074	0.003068	-0.000285128	0.00444539	-0.001885	0.001515	-0.00393042	0.00355843	-0.011	0.0063	-0.001909	0.003095	0.0027	0.0043	0.0073012	0.00197	0.00759879	0.00191	-0.01698	0.02079	0.0027	0.0072	-0.0238	0.0079	-0.0066	0.0084	0.0047	0.0101
1	167679398	C	T	0.00662238	0.00425703	0.00321	0.005703	0.0022	0.0038	-0.0082	0.0124	-0.0339	0.0386	0.0096	0.00376	-0.0148	0.0052	-0.0075	0.0052	0.0192	0.0031	-0.01889	0.006844	0.0101068	0.00983493	-0.00433	0.00335	-0.00180638	0.00783163	-0.0073	0.014	-0.01007	0.006902	0.0033	0.0088	-0.0034	0.00438	0.00155	0.00423	0.04224	0.04546	-0.0005	0.0164	-0.0107	0.0177	-0.0223	0.0191	-0.0025	0.0224
1	170762680	A	G	0.000609706	0.00208759	0.005229	0.002788	-0.0053	0.0019	-0.0094	0.006	-0.0329	0.0188	0.0004	0.00184	-0.0075	0.0025	-0.0072	0.0025	0.0171	0.0015	-0.007069	0.003362	0.00992654	0.00478121	0.001425	0.001645	0.00304806	0.00383716	0.0039	0.0068	-0.00669	0.003391	-0.0028	0.0045	-0.000906	0.00213	0.00119	0.00206	0.003654	0.02277	-0.0572	0.0077	-0.0005	0.0085	0.0077	0.0092	-0.0142	0.0108
1	171435542	C	A	0.00857463	0.00326668	0.013932	0.004389	-0.0186	0.0029	-0.027	0.0098	-0.0902	0.0293	0.01774	0.00294	-0.0041	0.004	-0.0025	0.004	0.0142	0.0024	0.006589	0.005407	-0.00544284	0.0075663	-0.005335	0.00256	-0.0108821	0.00599041	-0.0011	0.011	-0.002384	0.005457	0.0032	0.0071	0.00567051	0.00334	0.00768586	0.00323	0.008377	0.03678	-0.0171	0.0122	-0.0316	0.0129	-0.0113	0.0146	-0.0609	0.0164
1	172219995	G	A	3.53e-06	0.00235224	0.005088	0.003095	-0.0071	0.002	-0.0067	0.0062	0.1353	0.021	-0.00223	0.00208	0.0026	0.0028	0.005	0.0029	0.045	0.0017	0.002449	0.003721	-0.00839092	0.00541427	0.009	0.001835	-3.05e-05	0.0043274	0.0046	0.008	-0.0003441	0.003753	-0.011	0.004	0.0181	0.0024	0.0204	0.00232	-0.03511	0.0254	0.0359	0.0085	-0.0027	0.0095	-0.0104	0.0104	-0.0053	0.012
1	172254777	G	A	0.00743711	0.0051943	0.008279	0.007043	-0.0009	0.0047	0.0262	0.0141	0.0077	0.0465	-0.00457	0.00453	-0.0013	0.0065	-0.0025	0.0066	0.0321	0.0039	0.01717	0.007997	-0.00254187	0.012471	0.001295	0.00404	-0.00159124	0.00949253	0.012	0.017	0.007313	0.008069	0.0074	0.011	0.0111297	0.00564	0.00864553	0.00545	-0.02751	0.05333	0.0145	0.0184	0.0122	0.0201	0.0067	0.0195	-0.0034	0.026
1	172355841	T	C	0.00197184	0.00247839	0.003236	0.00326	-0.0065	0.0022	0.006	0.0075	0.1043	0.0223	-0.00668	0.00223	-0.0039	0.003	-0.0094	0.003	0.0269	0.0018	0.000844	0.003985	-0.00569532	0.00568636	0.00515	0.00195	0.00212935	0.00455013	0.018	0.0082	0.01147	0.004021	0.02	0.0054	0.00666	0.00251	0.00456	0.00243	0.1271	0.02608	0.0056	0.0096	0.009	0.01	0.0308	0.011	-0.0063	0.0126
1	173868955	T	C	-0.01366	0.00238514	0.003372	0.003156	-0.0099	0.0021	0.0031	0.0067	0.0279	0.0211	0.00902	0.0021	0.0056	0.0029	0.0057	0.0029	0.0112	0.0017	-0.00422	0.003902	0.00518188	0.00539399	0.001675	0.001835	-0.0220229	0.00439579	-0.0072	0.0079	-0.005831	0.003937	-0.001	0.0051	0.00609	0.00241	0.00775	0.00233	-0.009422	0.02643	-0.0063	0.0085	-0.0128	0.0098	-0.0191	0.01	0.0114	0.0123
1	175086461	A	G	-0.00038167	0.00197093	0.00071	0.002632	-0.0013	0.0018	0.0007	0.0058	0.0092	0.0177	-0.00343	0.00175	0.0035	0.0024	0.0025	0.0024	0.0084	0.0015	-0.001539	0.003249	0.00457776	0.00450924	-0.000365	0.001545	0.00228461	0.00362591	-0.013	0.0064	0.003739	0.003277	-0.0047	0.0045	-0.00265	0.002	-0.00329	0.00193	0.03252	0.02191	0.0059	0.0073	0.0009	0.0081	0.0091	0.009	0.0042	0.0103
1	176802766	T	G	-0.00381129	0.00194494	0.010596	0.00256	0.0022	0.0016	-0.0041	0.0051	-0.054	0.0173	-0.00168	0.00171	-0.0047	0.0024	-0.003	0.0024	0.0281	0.0014	0.005445	0.003116	-0.00460578	0.0044586	-0.00553	0.00151	0.00208023	0.0035781	-0.0077	0.0064	0.0008749	0.003144	-0.0073	0.0034	-0.00553639	0.00198	-0.00874189	0.00191	0.0147	0.02111	0.0144	0.0072	0.0117	0.0078	-0.0172	0.0086	0.0052	0.0102
1	176819875	T	C	0.00199414	0.00239373	-0.005291	0.003176	0.0004	0.0021	-0.0003	0.007	0.0033	0.0214	0.00546	0.0021	0.0049	0.0029	0.0085	0.0029	0.0148	0.0017	0.001033	0.003927	0.00368291	0.00541922	0.004835	0.001865	0.000205242	0.00439579	-0.0023	0.0079	-0.008855	0.003961	0.0013	0.0052	0.00424483	0.00241	0.00593642	0.00233	-0.01134	0.02652	0.0122	0.009	0.0221	0.0116	-0.0085	0.0103	0.0067	0.0124
1	179232077	G	A	-3.58e-05	0.0020913	-0.000824	0.002785	0.0001	0.0019	0.0123	0.0061	-0.0068	0.0186	0.00303	0.00183	-0.0018	0.0025	-0.0035	0.0025	0.0106	0.0015	-0.0004008	0.003324	0.00388257	0.00476211	0.00372	0.001625	-0.00434891	0.00384393	0.017	0.0068	0.001946	0.003353	-0.0036	0.0045	0.0032	0.00212	0.00142	0.00205	-0.004229	0.02246	0.0134	0.0077	0.0015	0.0084	0.003	0.0092	-0.0027	0.0113
1	180905694	T	C	0.00346076	0.0020682	0.007222	0.002814	0.0022	0.0019	-0.0037	0.0062	-0.0231	0.019	0.00303	0.00184	0.0087	0.0025	0.0129	0.0025	0.0162	0.0016	-0.006024	0.003374	0.00180986	0.00476268	0.001045	0.001655	0.002228	0.0037987	-0.0097	0.0068	-0.002237	0.003402	0.0036	0.006	0.0133	0.00211	0.0148	0.00204	-0.009263	0.02288	0.0024	0.0077	0.0141	0.0084	-0.0081	0.0091	-0.015	0.011
1	183033228	A	G	-0.00209906	0.00194058	-0.002715	0.002573	-0.004	0.0017	-0.0173	0.0056	-0.0663	0.0173	-0.00251	0.00172	-0.0009	0.0023	-0.0018	0.0024	0.019	0.0014	-0.006037	0.003073	0.00113424	0.00445293	-0.00156	0.001505	0.00856073	0.00357007	-0.015	0.0064	-0.001906	0.0031	-0.0067	0.0042	-0.00236	0.00197	-0.00363	0.00191	0.02703	0.02076	0.0067	0.0071	0.0045	0.0078	-0.0171	0.0082	-0.0246	0.0098
1	183901966	C	T	-0.0027636	0.00209508	0.00225	0.002796	-0.0013	0.0019	0.0023	0.0062	-0.06	0.0188	-0.00273	0.00184	-0.0094	0.0025	-0.0084	0.0025	0.0122	0.0015	-0.002955	0.00336	-0.000199198	0.00480641	-0.001035	0.001635	0.00430148	0.00384736	-0.0075	0.0069	-0.003508	0.00339	0.0021	0.0046	0.00267	0.00213	0.00377	0.00206	0.007157	0.02272	-0.0035	0.0079	-0.0054	0.0084	0.0063	0.0089	-0.0164	0.0109
1	183949180	G	A	0.00320441	0.00250989	-0.003364	0.003356	-0.0018	0.0022	0.0017	0.0071	-0.0079	0.0226	0.00203	0.00223	0.0057	0.003	0.0059	0.0031	0.0211	0.0018	-0.006022	0.004012	0.010993	0.00574663	-0.00081	0.001975	-0.000500507	0.00460754	0.0049	0.0082	-0.004474	0.004048	0.0054	0.0055	-0.0102282	0.00256	-0.0113005	0.00247	0.006038	0.02717	-0.006	0.0091	0.0018	0.0102	0.0176	0.0101	-0.0126	0.013
1	184007119	T	C	-0.00137326	0.00208214	-0.003867	0.002741	-0.0032	0.0018	0.0161	0.0061	0.0463	0.0187	-0.00206	0.00182	-0.0042	0.0025	-0.0033	0.0025	0.0456	0.0015	-0.003793	0.003394	-0.00361728	0.00478966	0.004785	0.00163	0.00215513	0.00383381	0.016	0.0068	0.004922	0.003424	0.0031	0.0036	0.00974	0.00213	0.0121	0.00205	0.01649	0.0229	0.0045	0.0076	-0.0016	0.0084	0.0147	0.0091	-0.0042	0.0107
1	198151143	A	G	0.000962946	0.0034024	0.003885	0.004494	0.005	0.003	-0.0088	0.0093	0.0194	0.0302	-0.0053	0.00299	-0.0098	0.0041	-0.0113	0.0041	0.0169	0.0025	0.0006077	0.005665	0.011163	0.00777813	-0.001655	0.002635	0.0145618	0.00627219	0.0012	0.011	-0.004529	0.005715	-0.0047	0.0072	-0.000673377	0.00348	-4.91e-05	0.00336	0.02643	0.03851	-0.0441	0.0119	-0.0068	0.0139	0.0256	0.0149	-0.0336	0.0175
1	199797615	T	C	0.00205131	0.0019648	0.001471	0.002633	0.0032	0.0017	0.0004	0.0058	0.0106	0.0176	-0.00143	0.00173	-0.0055	0.0024	-0.0045	0.0024	0.0119	0.0014	-0.0008777	0.003259	0.0012561	0.00451075	-0.0005	0.001535	-0.000481257	0.00361735	0.0048	0.0065	0.001808	0.003288	0.0073	0.0043	0.000435545	0.002	-0.0015883	0.00194	-0.002854	0.02207	-0.0029	0.0074	-0.0178	0.008	-0.0075	0.0086	0.0063	0.0105
1	200055867	G	T	0.00212632	0.00193302	0.003151	0.00257	0.0026	0.0017	-0.0033	0.0056	-0.0207	0.0173	0.0027	0.0017	0.0054	0.0023	0.0069	0.0024	0.0097	0.0014	-0.001643	0.003124	0.00280939	0.0044337	-0.002665	0.001505	0.00407054	0.00355645	0.018	0.0063	0.01182	0.003152	-0.0028	0.0042	0.00681	0.00197	0.00697	0.0019	-0.01587	0.02111	0.0097	0.0071	-0.0021	0.0077	0.0017	0.0082	0.0032	0.0101
1	200146928	C	T	0.000453869	0.00210477	0.007797	0.002819	-0.0028	0.0019	-0.0034	0.0061	0.0196	0.0189	0.00064	0.00185	-0.0024	0.0026	-0.0002	0.0026	0.012	0.0016	0.001028	0.003352	0.00547879	0.00486518	0.00048	0.001645	0.00137318	0.00386851	-0.0022	0.0069	-0.001544	0.003383	-0.0046	0.0045	-0.00388879	0.00216	-0.00635872	0.00209	-0.02952	0.02262	-0.001	0.0077	0.0119	0.0086	-0.0112	0.0088	-0.0078	0.0108
1	200265345	T	C	0.00315783	0.00205994	0.007693	0.002746	-0.0016	0.0018	-0.0077	0.0059	-0.0393	0.0184	-0.00321	0.00182	-0.0058	0.0025	-0.0026	0.0025	0.0093	0.0015	-0.006329	0.003246	0.00429606	0.0047089	-0.00393	0.001605	-0.00137794	0.00379265	-0.0098	0.0068	-0.00398	0.003275	-0.005	0.0045	-0.000146035	0.0021	-0.00170197	0.00203	-0.007871	0.02193	0.0058	0.0075	-0.0138	0.0084	-0.0163	0.0085	0.0002	0.0107
1	203784993	C	T	-0.000871415	0.00214527	0.003097	0.002876	0.0022	0.0019	0.0075	0.0062	0.0362	0.0193	0.00492	0.00189	0.0027	0.0026	0.0046	0.0026	0.015	0.0016	-0.004124	0.003451	2.24e-05	0.00495987	0.00224	0.001685	0.00356786	0.00394244	-0.005	0.007	-0.0003319	0.00348	0.0005	0.0045	0.00709	0.0022	0.00911	0.00212	-0.01919	0.02346	0.0129	0.0078	-0.0079	0.0087	-0.0014	0.0091	0.0078	0.011
1	204279027	C	T	-0.00343402	0.00250451	0.000974	0.003339	-0.0019	0.0022	0.0032	0.0072	-0.0031	0.0224	0.00181	0.0022	-0.003	0.003	-0.0038	0.0031	0.0102	0.0018	-0.003201	0.004114	-0.00355135	0.00578566	-0.002505	0.001955	-0.00230774	0.00458804	0.0001	0.0084	0.003925	0.004149	0.012	0.0053	0.00156175	0.00256	0.000839848	0.00248	0.00535	0.02784	-0.0203	0.0089	0.0147	0.0101	-0.0006	0.0108	0.0013	0.0135
1	205719532	G	A	-0.00803081	0.00194205	0.012546	0.002552	0.0077	0.0016	-0.0037	0.0052	-0.023	0.0173	0.00207	0.00171	-0.0056	0.0023	-0.0124	0.0024	0.0182	0.0014	-0.004662	0.003157	-0.011123	0.00444282	-0.002635	0.00151	-0.0106287	0.00357278	0.021	0.0064	0.004639	0.003184	0.0067	0.0034	-0.00303	0.00198	0.000232	0.00191	0.002656	0.02129	0.0374	0.0071	-0.0038	0.0079	0.0191	0.0085	-0.0017	0.0101
1	207217359	T	C	-0.00316387	0.00193989	-0.002006	0.0026	0.0041	0.0017	-0.0025	0.0057	0.1141	0.0175	0.00254	0.0017	-0.0007	0.0024	-0.0018	0.0024	0.0113	0.0014	0.0009907	0.003166	0.00385278	0.00445565	0.00739	0.001525	-0.00245445	0.00356881	-0.0072	0.0064	-0.01217	0.003192	0.0066	0.0043	-0.00401	0.00198	-0.00397	0.00191	0.00719	0.02143	0.0306	0.0073	0.0073	0.0079	-0.0125	0.0086	-0.0158	0.0104
1	207980901	A	G	-0.00113647	0.00234436	0.000224	0.003129	-0.0002	0.0021	0.0011	0.007	-0.0256	0.021	-4e-05	0.00206	0.0135	0.0028	0.0124	0.0029	0.0107	0.0017	-0.001899	0.003871	-0.0014097	0.00539	-0.00639	0.001835	-0.00626486	0.00431291	-0.016	0.0077	0.0002134	0.003904	-0.0046	0.0052	0.0124	0.00238	0.0108	0.0023	0.04828	0.02581	-0.0028	0.0091	-0.0071	0.0094	-0.0037	0.0107	0.0001	0.0121
1	212220847	A	G	-0.00245831	0.00196194	0.014082	0.002608	0.003	0.0017	-0.0026	0.0057	-0.0022	0.0175	-0.00266	0.00173	-0.0033	0.0024	-0.0001	0.0024	0.0151	0.0014	-0.001281	0.003154	-0.0047788	0.00449145	0.00278	0.001525	-0.00167301	0.0036081	-0.0078	0.0064	-0.003277	0.003181	-0.0038	0.0043	-0.00323873	0.00199	-0.00501873	0.00193	0.03422	0.02137	-0.0014	0.0072	0.0157	0.008	0.0099	0.0083	-0.0048	0.01
1	212421629	A	G	0.000892744	0.00197174	0.003929	0.002612	-0.0016	0.0017	0.0053	0.0057	0.0394	0.0175	0.00867	0.00173	-0.0054	0.0024	-0.0081	0.0024	0.0134	0.0014	-0.005159	0.003202	-0.00136342	0.00449609	0.0021	0.00153	0.00247458	0.0036289	0.013	0.0064	0.001561	0.00323	0.0097	0.0042	-0.00232	0.002	-0.00149	0.00194	0.01098	0.02165	-0.0002	0.0072	0.0012	0.008	0.0051	0.0088	0.0056	0.0103
1	214627139	G	A	0.00325272	0.00198692	0.002456	0.002636	0.0063	0.0018	-0.0061	0.0057	-0.0109	0.0176	-0.00047	0.00175	-0.0006	0.0024	0.001	0.0024	0.0221	0.0015	0.003655	0.003117	-0.0077556	0.00452787	-0.001595	0.001535	-0.00225071	0.00366078	-0.0017	0.0065	-0.004206	0.003144	0.006	0.0048	0.00391278	0.00201	0.00682898	0.00194	-0.001681	0.02109	-0.0007	0.0072	-0.0081	0.0081	-0.005	0.0083	0.0039	0.0104
1	215038587	G	A	-0.000213512	0.00196553	0.015621	0.002656	0.0004	0.0018	-0.0009	0.0059	0.0244	0.0181	-0.00079	0.00174	-0.0068	0.0024	-0.0068	0.0024	0.0126	0.0015	0.004399	0.003154	0.00244092	0.00451381	0.000725	0.001585	0.00143386	0.00361873	-0.0003	0.0064	-0.0006495	0.003181	-0.0051	0.0048	-0.00176524	0.00201	-0.0011896	0.00194	0.01836	0.02136	0.014	0.0075	0.0062	0.0081	-0.0071	0.0084	-0.0189	0.0109
1	215345938	C	T	-0.00178318	0.00219495	0.010024	0.002907	0.0036	0.0019	-0.0072	0.0062	-0.0206	0.0195	-0.00301	0.00193	-0.0087	0.0026	-0.0094	0.0027	0.0089	0.0016	-0.006735	0.003564	-0.0179093	0.00496382	0.00151	0.001695	-0.000163131	0.00405302	-0.011	0.0071	-0.003435	0.003595	-0.0055	0.0048	0.00204	0.00221	0.00229	0.00214	-0.0591	0.02447	0.0005	0.0079	0.0097	0.0091	0.0001	0.0094	-0.0014	0.0113
1	217685198	G	A	0.000373032	0.00840452	0.017208	0.011816	0.0004	0.0073	0.0111	0.0243	0.0258	0.0796	0.00634	0.00761	-0.0101	0.0104	-0.0116	0.0105	0.0354	0.0061	-0.0213	0.01582	-0.00849277	0.0196697	0.0001	0.007	0.00060359	0.0151849	0.013	0.028	-0.0007653	0.01595	0.014	0.015	0.00648436	0.00877	0.00857316	0.00848	0.008782	0.1074	-0.0293	0.0394	0.0342	0.0352	0.0081	0.0387	0.119	0.0524
1	218021662	G	A	-0.00440421	0.00194451	-0.006325	0.002603	0.003	0.0018	-0.0006	0.0058	-0.0336	0.0174	0.00315	0.00171	0.0046	0.0024	0.0037	0.0024	0.0121	0.0014	-0.002119	0.003241	-0.00103349	0.00448451	-0.00359	0.00152	-0.00337523	0.00357975	-0.005	0.0063	-0.001159	0.003269	0.0019	0.0043	0.00832	0.00199	0.00873	0.00193	-0.01473	0.02194	0.0277	0.0074	0.0027	0.0079	0.0058	0.0087	-0.0036	0.0102
1	218520995	G	A	0.000695172	0.00217667	0.007492	0.002899	-0.0029	0.002	0.0068	0.0063	0.1348	0.0195	0.00172	0.00192	0.0081	0.0026	0.0219	0.0027	0.0214	0.0016	-0.006121	0.00353	0.0048628	0.00501135	0.003935	0.0017	0.00118181	0.0040044	0.0064	0.0071	2.72e-05	0.003562	0.0029	0.0049	0.0103	0.00223	0.02	0.00215	0.03692	0.02372	0.0139	0.0079	0.0103	0.0088	-0.0026	0.0092	0.0137	0.0112
1	218615451	C	A	-0.00178587	0.00214527	-0.001493	0.00281	0.0006	0.0018	-0.0052	0.0057	-0.0701	0.019	-0.00306	0.00188	0.0148	0.0026	0.0117	0.0026	0.0368	0.0016	-0.005554	0.003393	-0.00158181	0.00489375	-0.00527	0.001655	-0.00348111	0.00394665	0.013	0.007	0.007698	0.003422	0.0093	0.0037	0.022	0.00218	0.0212	0.00211	0.04916	0.02276	0.0159	0.0078	0.0124	0.0086	0.007	0.0088	0.0171	0.0112
1	218884573	C	T	-0.00380382	0.00380763	9.6e-05	0.005186	-0.0034	0.0035	-0.0141	0.0119	0.0126	0.0352	0.00446	0.00344	0.0036	0.0046	0.006	0.0047	0.0217	0.0029	-0.01193	0.006071	0.0118389	0.00869666	-0.001365	0.003095	-0.00279318	0.00700487	0.0007	0.013	-0.0004297	0.006123	-0.0063	0.0095	0.0131	0.00383	0.0144	0.00371	0.05195	0.0404	0.0028	0.0156	0.0013	0.0158	0.0276	0.0171	0.004	0.0226
1	218963142	G	A	0.000489426	0.0020682	0.004728	0.002776	-0.0007	0.0019	-0.0048	0.0062	0.0384	0.0187	0.00123	0.00182	0.0046	0.0025	0.0109	0.0025	0.0212	0.0015	0.0005479	0.003442	0.0108884	0.00477229	0.002875	0.001625	0.00430823	0.00380797	0.0035	0.0068	6.37e-05	0.003472	-0.0003	0.0045	0.0072867	0.00212	0.0129216	0.00205	0.0122	0.02331	0.0014	0.0079	0.0008	0.0083	0.015	0.0097	-0.0058	0.0107
1	219104226	C	T	0.00519221	0.00263594	-0.005018	0.003549	0.0032	0.0024	-0.0096	0.0076	0.047	0.0237	-0.00078	0.00232	-0.0011	0.0032	-0.0027	0.0032	0.0153	0.002	0.003663	0.004543	0.00554262	0.00606623	0.006595	0.002065	0.00202862	0.00484933	0.0017	0.0084	-0.001016	0.004583	-0.0027	0.0059	0.00538588	0.0027	0.00537362	0.00261	0.0199	0.03096	0.019	0.0094	-0.0153	0.0108	0.0077	0.0118	0.0122	0.0137
1	219554317	A	G	0.00502398	0.00304065	0.000249	0.003992	-0.0019	0.0027	-0.0022	0.009	0.053	0.027	0.00231	0.00267	-0.008	0.0037	-0.0054	0.0037	0.0131	0.0022	-0.001943	0.004788	-0.00326647	0.0069173	0.00319	0.00235	-0.000929322	0.00559386	-0.0087	0.01	-0.005841	0.004829	-0.006	0.0067	-0.00273	0.00309	0.00202	0.00299	-0.01299	0.03239	0.0086	0.0112	-0.0063	0.0123	0.0017	0.0129	-0.0027	0.0153
1	219787214	A	G	-0.00287697	0.00194408	0.002331	0.002553	0.0025	0.0016	-0.0136	0.0051	-0.0065	0.0173	0.00029	0.00172	0.0058	0.0023	0.0093	0.0024	0.0179	0.0014	-0.001848	0.003054	-0.00498285	0.00444868	-0.005415	0.001515	0.00183846	0.0035781	-0.011	0.0064	-0.002468	0.003081	-0.0035	0.0034	0.0108475	0.00198	0.0123978	0.00191	0.04703	0.0207	0.0116	0.0071	-0.0055	0.0079	-0.0009	0.0081	-0.0067	0.0101
1	219969217	C	T	-0.000538835	0.0023767	-0.002754	0.003193	-0.0061	0.0021	0.0053	0.0069	0.0064	0.0213	-0.00267	0.00215	-0.0008	0.0029	-0.0084	0.0029	0.0109	0.0018	0.006658	0.003846	0.0153764	0.0055314	0.00201	0.00186	0.00409914	0.00436473	0.0058	0.008	0.00525	0.003879	0.0032	0.0051	0.00422768	0.00245	0.00154185	0.00237	0.006742	0.0261	0.0022	0.0088	0.0067	0.0095	-0.0047	0.0102	0.003	0.0123
1	221010513	G	T	0.00398812	0.00207332	-0.00269	0.002761	-0.0057	0.0019	-0.0049	0.0061	0.0036	0.0186	-0.00265	0.00182	-0.0078	0.0025	-0.0077	0.0025	0.0095	0.0015	-0.01746	0.003434	0.00460301	0.00478113	-6.5e-05	0.00162	-0.00150905	0.00382068	0.0075	0.0068	-0.003819	0.003465	0.0043	0.0044	-0.00308	0.00212	-0.00192	0.00205	0.008388	0.02322	0.0062	0.0077	-0.0028	0.0085	0.0073	0.0091	0.0195	0.0106
1	221298122	A	G	0.000943632	0.00210477	-0.000397	0.002798	-0.0067	0.0019	-0.0033	0.006	-0.1292	0.0188	0.00077	0.00185	-0.0172	0.0025	-0.0229	0.0026	0.0194	0.0015	0.002985	0.003332	0.00676911	0.00483044	-0.01046	0.00164	-0.000740089	0.00386851	0.0027	0.0069	0.00533	0.003361	0.0046	0.0045	-0.00495	0.00215	-0.00651	0.00208	0.01286	0.02241	0.0182	0.0076	0.004	0.0086	0.013	0.0088	-0.0175	0.0108
1	221696457	G	A	-0.000209068	0.00209698	0.00512	0.002784	-0.0033	0.0019	-0.0101	0.0062	0.008	0.0188	0.00585	0.00184	-0.0044	0.0025	-0.0025	0.0025	0.0084	0.0015	-0.005737	0.003324	-0.00400709	0.00478465	-0.000765	0.00164	-0.00109929	0.00386491	-0.0064	0.0069	-0.004044	0.003353	-0.014	0.0045	0.00435	0.00213	0.00179	0.00205	-0.001283	0.02245	0.0007	0.0079	0.0107	0.0085	0.0117	0.0091	-0.0073	0.0108
1	224637070	C	T	0.00197122	0.00234436	0.006379	0.003141	-0.0003	0.0021	-0.003	0.007	-0.0453	0.021	-0.0066	0.00206	-0.0148	0.0029	-0.0164	0.0029	0.0221	0.0017	0.006763	0.003708	-0.00454952	0.00544233	-0.00409	0.00183	-0.000314281	0.00431291	-0.0041	0.0076	-0.004594	0.00374	0.0002	0.005	0.000568137	0.00241	0.00218662	0.00233	-0.01599	0.0249	0.0183	0.009	0.0042	0.0093	0.0069	0.0101	-0.0182	0.0119
1	225934295	G	A	0.00391043	0.00199294	0.001019	0.002675	0.0106	0.0018	-0.005	0.0059	-0.0297	0.0179	-6e-05	0.00175	0.0017	0.0024	0.0001	0.0024	0.0098	0.0015	-0.005822	0.003289	-0.00166603	0.00458244	-0.001755	0.00156	0.00749598	0.0036664	0.012	0.0066	0.004743	0.003318	0.013	0.0044	0.0043	0.00206	0.00336	0.00199	0.02254	0.02222	0.0043	0.0074	0.0071	0.008	0.0057	0.0089	0.006	0.0103
1	227525760	G	A	-0.00111999	0.00219227	-0.006004	0.002918	-0.0039	0.002	0.0055	0.0063	0.0485	0.0196	-0.0014	0.00193	-0.0012	0.0027	0.004	0.0027	0.0134	0.0016	0.008721	0.003502	0.00189197	0.00503535	0.002895	0.001705	-0.00647814	0.00403311	0.0054	0.0072	0.0004763	0.003532	-0.0038	0.0052	0.00473	0.00227	0.00777	0.0022	-0.009287	0.02373	0.0216	0.0079	-0.0086	0.0088	0.0035	0.0093	-0.0117	0.0111
1	227814332	G	A	-0.00253473	0.00243905	0.000133	0.003231	-0.0078	0.0022	0.0084	0.0072	0.0111	0.0218	-5e-05	0.00214	0.0029	0.0029	0.0037	0.003	0.0379	0.0018	-0.001102	0.003942	-0.0124517	0.00559157	0.005305	0.0019	0.00163324	0.00447842	0.015	0.0081	-0.004547	0.003977	0.0054	0.0054	0.0117797	0.00252	0.0139928	0.00243	-0.04138	0.02638	0.0012	0.0092	0.0067	0.0098	0.0044	0.0102	0.0092	0.0125
1	228107262	G	A	0.00129856	0.00241137	-0.001044	0.003256	-0.0022	0.0022	-0.0282	0.0071	-0.0762	0.0222	-0.00571	0.00217	-0.01	0.003	-0.0116	0.003	0.0149	0.0018	0.01044	0.003895	-0.00132725	0.00559023	-0.006245	0.00194	-0.00776016	0.00443618	-0.024	0.0081	0.007657	0.003928	-0.0024	0.0059	0.00213928	0.00248	0.000995187	0.0024	0.006999	0.02642	-0.0114	0.0089	-0.0038	0.0099	0.0048	0.01	-0.012	0.0125
1	228824848	C	T	-0.00454288	0.00258435	0.004473	0.003324	-0.0057	0.0022	0.0114	0.0073	0.0104	0.0223	0.00021	0.00225	-0.0013	0.003	-0.0015	0.003	0.0112	0.0018	0.005874	0.004192	-0.00671797	0.00570782	0.002915	0.00195	0.00354222	0.00482035	0.021	0.0088	0.00332	0.004228	-0.0018	0.0053	0.00075583	0.00254	0.00265926	0.00245	0.0038	0.02842	0.0059	0.0096	-0.0056	0.0116	0.0119	0.0118	0.0121	0.0132
1	231067236	T	C	4.61e-05	0.0019337	0.000539	0.002578	0.0006	0.0017	-0.0101	0.0056	0.0348	0.0173	0.00178	0.0017	0.0021	0.0023	0.0024	0.0024	0.0102	0.0014	0.002134	0.003255	0.000524515	0.00443732	-0.0011	0.00151	0.0021523	0.00355764	-0.0055	0.0064	0.002173	0.003284	0.0015	0.0042	-0.00408279	0.00197	-0.00409605	0.00191	0.0135	0.02202	0.0054	0.0071	-0.0148	0.0078	0.0018	0.0092	-0.0058	0.0099
1	234763265	G	A	-0.000656026	0.00203425	0.003543	0.002713	-0.0008	0.0018	0.0026	0.006	0.0007	0.0182	0.00048	0.00179	0.0008	0.0025	0.0007	0.0025	0.012	0.0015	-0.01207	0.003224	-0.00284719	0.00468157	-0.004125	0.00159	0.000550018	0.0037424	-0.011	0.0067	-0.00384	0.003253	-0.0028	0.0044	0.0048	0.00208	0.00546	0.00201	0.02128	0.02179	0.0043	0.0076	0.0109	0.0082	0.0025	0.0087	0.0004	0.0107
1	235346286	T	C	0.000320559	0.00203146	0.006613	0.002715	0.0061	0.0018	0.0071	0.0059	0.0054	0.0182	0.00482	0.0018	0.0046	0.0025	0.0015	0.0025	0.0144	0.0015	-0.00512	0.003375	-0.00907194	0.00467072	0.00248	0.001585	-0.00235318	0.00373473	0.019	0.0066	-0.004699	0.003404	0.0012	0.0044	0.00840928	0.00207	0.00673689	0.002	-0.01618	0.02277	0.0004	0.0075	-0.0017	0.0082	0.0095	0.0094	0.0096	0.0103
1	240376531	G	A	-0.00333496	0.00196856	-0.003116	0.002616	-0.0049	0.0017	-0.0128	0.0058	0.0245	0.0176	0.00019	0.00173	-0.0071	0.0024	-0.0079	0.0024	0.0093	0.0014	0.002806	0.003211	0.00125321	0.00453048	0.001035	0.001535	0.00340747	0.00361598	0.0028	0.0065	-0.002426	0.00324	0.0034	0.0042	-0.00188	0.00201	-0.00087	0.00194	-0.02202	0.02175	-0.016	0.0075	0.0021	0.0079	-0.0055	0.0088	0.0028	0.01
1	243650716	C	T	0.000430573	0.00227248	0.001011	0.003088	-0.0036	0.0021	0.0039	0.0068	0.031	0.0206	0.00246	0.00202	0.0031	0.0028	0.0009	0.0028	0.0159	0.0017	0.0007339	0.003819	0.00597736	0.00528319	0.000395	0.0018	-0.00361972	0.0041686	-0.013	0.0075	-0.004304	0.003853	-0.0067	0.005	0.00816	0.00235	0.00615	0.00227	-0.01307	0.02592	0.0221	0.0084	-0.0054	0.0092	0.0193	0.0104	0.0147	0.0119
2	230442	C	T	0.00227906	0.00210699	0.005024	0.002803	-0.0129	0.0019	-0.0136	0.0061	-0.0477	0.0188	0.00283	0.00186	0.0006	0.0025	0.0007	0.0025	0.016	0.0015	0.001219	0.003371	-0.00752524	0.00483268	-0.00276	0.001635	-0.00472644	0.0038983	-0.02	0.0069	-0.01242	0.0034	-0.011	0.0045	-0.00556046	0.00214	-0.00630643	0.00207	-0.05674	0.02262	0.007	0.0078	-0.0001	0.0087	-0.0117	0.009	-0.0034	0.0108
2	1518726	C	T	-0.00498254	0.00261156	0.004458	0.00355	-0.0036	0.0023	0.0134	0.0077	-0.0159	0.0238	-0.00199	0.0023	0.002	0.0032	0.0019	0.0032	0.0107	0.0019	0.0009409	0.004311	-0.00272241	0.00609827	-0.00108	0.002075	0.00143287	0.00478956	0.0007	0.0086	0.0001513	0.004347	0.0009	0.0055	0.00716428	0.00272	0.00842019	0.00263	0.01279	0.0294	-0.0014	0.0095	0.0177	0.0103	0.0088	0.0112	-0.0078	0.0133
2	1645673	T	C	0.00457297	0.00392129	0.002164	0.005332	-0.0129	0.0036	-0.0152	0.012	-0.0023	0.036	0.00191	0.00349	-0.0024	0.0048	0.002	0.0048	0.03	0.003	0.0007121	0.006348	-0.0074268	0.00917923	0.002655	0.00313	0.00985097	0.00724258	0.017	0.013	0.0007592	0.006405	-0.01	0.009	0.00614	0.00405	0.0122	0.00392	0.000487	0.04282	0.0049	0.0149	0.0175	0.0159	0.0239	0.0156	0.0182	0.0205
2	1748702	C	T	0.000967455	0.00215791	-0.002329	0.002895	-0.0023	0.0019	-0.0115	0.0063	0.0052	0.0195	0.00261	0.0019	0.0059	0.0026	0.0041	0.0026	0.0158	0.0016	0.00268	0.003488	-0.00268234	0.00496639	-5.5e-05	0.0017	-0.000901521	0.00397257	-0.0004	0.0071	0.003425	0.003518	0.003	0.0049	0.00659	0.00221	0.00725	0.00213	0.02429	0.02349	-0.0025	0.0079	0.0075	0.0087	-0.0074	0.0091	0.0145	0.0115
2	5825923	G	T	7.81e-05	0.00195843	0.00363	0.002632	-0.0031	0.0017	-0.0018	0.0058	-0.004	0.0176	0.00453	0.00173	0.0005	0.0024	0.0021	0.0024	0.0097	0.0014	-0.003153	0.003156	0.00582357	0.00450379	0.00049	0.00153	0.0016891	0.00360938	-0.0045	0.0064	-0.001218	0.003184	-0.0043	0.0044	-0.00347	0.002	-0.00512	0.00193	-0.01885	0.02139	0.004	0.0075	-0.0022	0.0079	-0.0192	0.0087	-0.0071	0.0101
2	5830599	C	A	0.00330321	0.0025561	0.003327	0.003434	-0.0123	0.0023	0.0011	0.0074	-0.0366	0.023	0.00789	0.0023	-0.0004	0.0031	0.0007	0.0031	0.0159	0.0019	0.004232	0.004001	0.00308321	0.00587862	-0.00509	0.002005	-0.000782249	0.00470008	-0.015	0.0085	-0.0008455	0.004036	-0.0009	0.0067	0.00763958	0.00259	0.0101593	0.00251	-0.004545	0.02697	0.007	0.0098	-0.0108	0.0105	-0.0128	0.01	-0.0381	0.0133
2	6421045	A	G	0.00388416	0.00193484	0.005759	0.002581	-0.0032	0.0017	-0.0041	0.0056	0.0176	0.0173	0.00198	0.0017	-0.0024	0.0023	-0.0024	0.0023	0.0105	0.0014	-0.004975	0.003064	0.0019766	0.00444912	0.002095	0.00151	0.000139003	0.00356536	-0.0073	0.0062	-4.05e-05	0.003091	-0.0019	0.0042	-0.0021105	0.00197	-0.00265787	0.0019	0.001712	0.02069	0.0027	0.0071	-0.0147	0.0079	-0.0089	0.0083	-0.0036	0.0102
2	9634381	T	C	0.00407508	0.00209323	0.021244	0.002792	-0.0016	0.0019	0.0248	0.0062	0.0248	0.0187	0.00216	0.00185	-0.0017	0.0025	-0.0018	0.0025	0.0155	0.0015	-0.00457	0.00342	0.00423574	0.00481849	-0.00459	0.001635	0.0059625	0.00386491	0.0079	0.0069	0.006786	0.00345	0.0063	0.0045	0.00536	0.00214	0.00628	0.00207	0.007157	0.02311	0.0172	0.008	0.0065	0.0084	0.0048	0.0095	-0.0039	0.0109
2	10178479	C	T	0.00109377	0.00195192	0.010917	0.002618	-0.0041	0.0017	-0.0011	0.0058	0.0032	0.0176	0.00248	0.00172	0.0086	0.0023	0.007	0.0024	0.022	0.0014	-0.001855	0.003224	0.00197114	0.00448226	-0.002225	0.00153	-0.00165297	0.00359851	-0.0051	0.0065	-0.001613	0.003252	-0.01	0.0044	-0.012	0.00199	-0.0122	0.00192	0.01299	0.02174	0.005	0.0074	0.0047	0.008	-0.0045	0.0092	0.0032	0.0102
2	11502656	A	G	-0.000139356	0.00194376	0.004304	0.002603	-0.0069	0.0017	0.0026	0.0056	0.0388	0.0175	0.00249	0.00171	-0.0045	0.0023	-0.0017	0.0024	0.0106	0.0014	-0.002627	0.003122	0.00235905	0.00448631	0.002715	0.001525	-0.00214994	0.00375396	-0.0073	0.0064	0.005462	0.00315	0.0026	0.0042	1.69e-05	0.00199	-0.00347	0.00193	0.01363	0.02106	0.0101	0.0072	0.0043	0.008	0.0271	0.0082	-0.0123	0.0101
2	11774324	A	G	-0.00121717	0.00192934	0.001375	0.002591	-0.0037	0.0017	-0.0079	0.0057	-0.0065	0.0174	0.00114	0.00171	0.0001	0.0023	0.002	0.0023	0.0083	0.0014	0.005698	0.003053	0.00670056	0.00442276	-0.001385	0.001515	-0.00348574	0.00355576	-0.004	0.0063	-0.003839	0.003079	-0.0032	0.0045	-0.00258823	0.00197	-0.00273304	0.0019	-0.02193	0.02063	0.0016	0.0072	-0.0122	0.0079	-0.0011	0.0081	0.0064	0.0102
2	16123173	T	C	0.00341976	0.00305873	0.006639	0.004273	0.0033	0.0029	0.0048	0.009	0.035	0.0289	0.001	0.0029	0.0135	0.0037	0.01	0.0038	0.0219	0.0024	0.002219	0.005239	0.00490868	0.00720891	0.007075	0.002535	0.00758788	0.00559386	0.0035	0.01	0.003266	0.005283	-0.0039	0.0084	0.0146125	0.00319	0.0143473	0.00309	0.02885	0.03575	0.0123	0.0108	0.0061	0.0129	-0.0107	0.0127	0.0047	0.0163
2	17986683	G	T	-0.00412537	0.00239378	0.003977	0.003218	0.0039	0.0022	0.0222	0.0069	-0.0322	0.0217	-0.00331	0.00211	0.0055	0.0029	0.0035	0.0029	0.0129	0.0018	-0.00819	0.003999	0.00262844	0.00552794	-0.002255	0.001895	-0.00780176	0.00439579	-0.01	0.008	-0.00309	0.004034	0.001	0.0055	0.00654191	0.00246	0.00510756	0.00238	0.03951	0.02731	-0.0181	0.0089	-0.0108	0.0096	0.0087	0.0104	0.0066	0.0122
2	18583011	T	C	-0.00179228	0.00246888	0.000655	0.003301	-0.0028	0.0022	0.0047	0.0069	0.01	0.0221	0.00116	0.00218	-0.025	0.003	-0.0241	0.003	0.0138	0.0018	-0.007523	0.00402	-0.0086802	0.00570726	0.00051	0.00193	0.00143595	0.00454088	-0.022	0.0082	-0.004488	0.004053	-0.0007	0.0054	-0.0119917	0.00254	-0.00867387	0.00245	-0.02593	0.02708	-0.0066	0.0088	-0.0033	0.0098	0.0146	0.0102	-0.0316	0.0126
2	18695331	A	G	0.000596888	0.00198632	0.002176	0.002687	0.0017	0.0018	0.0028	0.0059	-0.0398	0.0181	-0.00017	0.00177	-0.0079	0.0024	-0.0072	0.0024	0.0088	0.0015	-0.004367	0.003257	-0.000481466	0.00459883	0.00114	0.00158	0.001459	0.00365894	-0.0084	0.0066	-0.006654	0.003285	-0.0016	0.005	-0.00289755	0.00204	-0.00196542	0.00197	0.01065	0.022	-0.001	0.0076	-0.0044	0.0082	0.0072	0.0089	-0.0004	0.0105
2	19629304	T	C	0.00242628	0.00280538	0.007231	0.003759	-0.0096	0.0025	0.0025	0.0079	-0.0558	0.0255	0.00119	0.00247	0.0011	0.0034	0.0007	0.0034	0.0159	0.0021	0.006546	0.00461	-0.0054403	0.00647183	-0.000235	0.00222	0.00906081	0.00515452	0.0049	0.0092	-0.0005302	0.004654	0.008	0.0064	0.00227426	0.00287	0.00596297	0.00278	-0.005867	0.03113	-0.0164	0.01	-0.0021	0.0115	-0.0089	0.0115	-0.0126	0.0145
2	20042817	C	T	0.00117221	0.00195913	0.002296	0.002575	-0.0019	0.0016	-0.0112	0.0051	-0.047	0.0175	0.00262	0.00172	-0.0068	0.0023	-0.0075	0.0024	0.0114	0.0014	-0.003725	0.003097	0.00260573	0.0044941	-0.002025	0.00153	-0.00300141	0.00361066	0.0092	0.0064	-0.003289	0.003124	-0.0031	0.0033	-9.64e-05	0.00199	0.000623705	0.00193	0.02329	0.02101	0	0.0072	-0.0158	0.008	0.0044	0.0082	0.0018	0.01
2	20524350	T	C	0.000541424	0.0050709	0.018209	0.006781	-0.0063	0.0045	0.0012	0.0146	0.1364	0.0455	0.00502	0.00449	0.0071	0.006	0.0071	0.006	0.0258	0.0037	-0.008142	0.00853	0.00904586	0.011364	0.00284	0.003985	0.00969202	0.00936963	-0.024	0.017	0.01119	0.008604	-0.025	0.012	0.0129	0.00508	0.0121	0.00491	-0.06809	0.05878	0.0294	0.0201	-0.0057	0.0209	-0.0263	0.0229	-0.0313	0.0277
2	20928042	C	T	0.00234748	0.00217024	0.004885	0.002881	-0.0035	0.0019	0.003	0.0063	-0.0023	0.0194	-0.00059	0.00191	-0.0019	0.0026	-0.002	0.0026	0.0101	0.0016	0.01503	0.003501	-0.00213962	0.00497142	0.0037	0.001695	0.00227757	0.00399513	-0.012	0.0072	0.006796	0.003532	-0.0077	0.0046	0.00158	0.00221	0.00277	0.00214	-0.06092	0.02395	0.0101	0.008	-0.0106	0.0088	-0.0036	0.0097	0.0023	0.0104
2	23871024	A	G	0.00227894	0.00274751	0.008935	0.003706	-0.0039	0.0024	-0.0019	0.0075	0.0378	0.0254	-0.00433	0.00244	0.0041	0.0033	0.004	0.0034	0.0168	0.0021	0.003558	0.004683	-0.00158599	0.00634935	0.004705	0.002225	-0.00281476	0.00506364	-0.0087	0.0093	-0.004898	0.004724	-0.0053	0.0053	0.0123	0.00282	0.0135	0.00273	-0.004565	0.03169	-0.0022	0.0104	-0.0078	0.0114	-0.0155	0.0126	0.0034	0.0151
2	23904703	G	A	0.0117754	0.00519896	0.016872	0.006845	-0.0067	0.0046	-0.0366	0.0144	-0.0056	0.0457	0.02217	0.00454	0.0041	0.0061	0.0016	0.0061	0.0432	0.0038	-0.0006951	0.008892	-0.01207	0.0117229	-0.003805	0.003965	-0.00258877	0.00959461	-0.036	0.017	-0.01553	0.008963	0.0012	0.012	0.017479	0.00519	0.0187035	0.00502	0.04859	0.06089	-0.0303	0.02	0.0112	0.0218	-0.0199	0.0239	-0.0097	0.0269
2	24234440	G	A	0.00596239	0.00194059	0.014622	0.002564	-0.0041	0.0016	-0.013	0.0051	0.0177	0.0174	0.00578	0.00171	0.0133	0.0023	0.0142	0.0024	0.0293	0.0014	0.001144	0.003155	-0.00540678	0.00447715	-0.00466	0.001515	0.00232885	0.0035765	0.0043	0.0064	0.004024	0.003183	-0.0042	0.0034	0.0154	0.00199	0.0159	0.00192	0.001221	0.02136	0.017	0.0072	0.0052	0.008	-0.0147	0.0084	0.0079	0.0099
2	24739410	G	A	0.000624273	0.00233628	0.001178	0.003119	-0.0173	0.0021	-0.0213	0.0067	0.1288	0.0211	0.0022	0.00207	0.0028	0.0028	0.008	0.0028	0.0259	0.0017	0.0005743	0.003783	-0.0097373	0.00540024	0.007475	0.00184	-0.0013003	0.00429866	0.017	0.0077	0.0001422	0.003815	-0.0008	0.0051	-0.0116892	0.0024	-0.0137398	0.00232	-0.009857	0.0255	0.0009	0.0085	0.0073	0.0096	-0.0157	0.0098	0.0279	0.012
2	24872463	C	T	-0.00400339	0.00370114	-0.000838	0.004919	-0.0056	0.0034	-0.0066	0.0103	0.0449	0.0331	0.00347	0.00327	0.0019	0.0044	0.0089	0.0044	0.0236	0.0028	-0.008958	0.006192	-0.00680617	0.00850801	0.00178	0.002895	0.00133936	0.00680837	-0.0015	0.012	0.0002742	0.006246	-0.0089	0.0095	0.00924965	0.00377	0.0147872	0.00364	-0.02068	0.04154	-0.0109	0.0131	-0.013	0.0149	-0.0132	0.0154	-0.0245	0.0193
2	24875110	C	A	-0.000902761	0.00209323	0.005804	0.002796	-0.0106	0.0019	-0.0069	0.0061	0.0137	0.0188	-0.00135	0.00184	-0.0038	0.0025	-0.0015	0.0025	0.0155	0.0016	-0.000396	0.003447	-0.00899903	0.0048468	0.00152	0.00164	0.000638581	0.00385781	-0.017	0.0069	-0.00457	0.003477	-0.011	0.0045	-0.00327	0.00215	-0.00575	0.00208	0.02149	0.02317	-0.0148	0.0079	-0.011	0.0084	-0.0132	0.0091	0.0013	0.0106
2	25463483	A	G	0.00114155	0.00195774	-0.001209	0.002589	-0.0101	0.0016	-0.01	0.0051	0.0559	0.0176	0.00145	0.00173	-0.006	0.0024	-0.0025	0.0024	0.0375	0.0014	0.003659	0.003216	-0.00482604	0.00450043	0.0033	0.00154	-0.00320676	0.00360561	-0.0017	0.0064	-0.005442	0.003244	0.0019	0.0033	0.00694	0.002	0.0116	0.00193	0.05622	0.02164	0.0087	0.0073	0.0172	0.0079	-0.0078	0.0091	-0.0119	0.0107
2	26041469	T	C	-0.00364526	0.00192928	0.003777	0.002576	-0.0016	0.0017	-0.0041	0.0057	0.0062	0.0174	0.00277	0.00171	-0.0062	0.0023	-0.007	0.0023	0.0094	0.0014	0.002892	0.003179	0.00378642	0.00443037	0.00333	0.001515	-0.00506593	0.00355558	0.0072	0.0063	0.001697	0.003208	0.0047	0.0042	0.00234	0.00196	0.0018	0.0019	-0.008023	0.02149	-0.0064	0.0074	0.0047	0.0077	0.0013	0.0091	0.0043	0.0106
2	27730940	C	T	0.023812	0.00198433	0.005963	0.002599	0.0105	0.0017	-0.0181	0.0058	-0.0534	0.0176	-0.00375	0.00174	-0.0051	0.0024	-0.0052	0.0024	0.0205	0.0014	-0.02406	0.003091	0.00183615	0.00452508	-0.007285	0.001535	0.00287318	0.00366078	0.067	0.0065	-0.1151	0.00311	-0.0026	0.0035	-0.00272785	0.00201	-0.00415479	0.00194	-0.02556	0.02094	0.0069	0.0073	-0.0087	0.0081	-0.0123	0.0089	-0.0061	0.0112
2	28325201	T	C	0.000271787	0.00195132	0.001679	0.002579	0.0013	0.0016	0.0074	0.0051	-0.027	0.0175	-0.00617	0.00172	-0.004	0.0023	-0.0022	0.0024	0.0116	0.0014	0.002367	0.003127	0.00629643	0.00448047	-0.00311	0.001525	0.0142949	0.00359627	-0.0012	0.0064	-0.008852	0.003154	0.0006	0.0033	0.00136	0.002	0.00299	0.00193	0.01006	0.02108	0.0095	0.0072	0.0152	0.0079	-0.0008	0.009	-0.0074	0.0106
2	32736043	T	C	-0.00186506	0.00211312	0.003754	0.002797	-0.0006	0.0019	-0.0077	0.0061	-0.0696	0.0188	0.00468	0.00186	0.0066	0.0025	0.0059	0.0025	0.0102	0.0015	-0.004509	0.003399	0.0100928	0.00484255	-0.004425	0.00164	-0.0146672	0.00390605	-0.025	0.0069	0.004185	0.003428	0.0054	0.0046	0.00770816	0.00215	0.00905334	0.00208	0.02237	0.02314	0.0219	0.0077	-0.0002	0.0086	-0.0175	0.0093	-0.0183	0.0114
2	32981965	T	C	0.00335682	0.00195774	-0.003347	0.002619	-0.0004	0.0017	-0.0058	0.0057	0.0245	0.0175	0.00193	0.00173	-0.0059	0.0024	-0.0094	0.0024	0.008	0.0014	0.0002728	0.003129	-0.012404	0.00450982	0.00178	0.00153	-9.37e-05	0.00361197	-0.0015	0.0064	0.004502	0.003156	-0.0007	0.0042	0.000547	0.002	0.00202	0.00194	0.009649	0.02111	0.0073	0.0072	-0.0036	0.008	-0.0102	0.0084	-0.0028	0.0099
2	33263907	T	G	-0.000118516	0.00210498	-0.003034	0.002766	-0.0056	0.0018	0.0107	0.0056	-0.0114	0.0188	0.0005	0.00185	-0.004	0.0025	0.0003	0.0025	0.0147	0.0015	0.008132	0.003342	-0.00110845	0.00483515	-0.001165	0.00164	-0.00399415	0.00387946	0.01	0.0069	0.002138	0.003372	0.0002	0.0036	0.00275135	0.00215	0.00547914	0.00207	-0.01338	0.02245	0.0159	0.0081	-0.0145	0.0085	0.0291	0.0092	0.0109	0.0107
2	33360338	G	A	0.000620149	0.00213464	0.002973	0.002818	-0.0023	0.0018	-0.0035	0.0064	-0.0058	0.0192	0.00159	0.00188	-0.0062	0.0026	-0.0075	0.0026	0.0308	0.0016	-0.005288	0.003406	-0.00688385	0.00490295	0.006425	0.00167	-0.0034477	0.00393413	0.0065	0.0069	-0.002057	0.003434	-0.0091	0.0038	-0.0072546	0.00217	-0.00803294	0.0021	0.03139	0.02313	0.0045	0.0082	0.0011	0.0089	0.0113	0.0093	-0.0049	0.0116
2	33389595	C	A	-0.00046716	0.00193147	-0.000489	0.00257	-0.0078	0.0017	-0.0095	0.0056	0.0206	0.0173	0.00159	0.0017	-0.0067	0.0023	-0.0103	0.0023	0.0211	0.0014	0.001687	0.003143	-0.000687137	0.00445763	0.004805	0.00151	-0.00259934	0.0035604	0.0047	0.0063	0.001945	0.00317	0.0062	0.0042	-0.0043083	0.00197	-0.00248228	0.00191	-0.005551	0.02126	0.0004	0.0071	-0.0061	0.0078	0.0147	0.0084	0.0178	0.0117
2	33501627	A	C	0.000717315	0.00193095	0.003099	0.002583	-0.0031	0.0017	-0.0006	0.0057	0.0354	0.0173	-0.00227	0.0017	0.002	0.0023	0.0034	0.0023	0.0164	0.0014	0.001022	0.003169	-0.000527966	0.00444442	0.00126	0.001505	0.00301154	0.00355903	-0.0029	0.0063	0.001807	0.003196	-0.0018	0.0042	-0.00671	0.00197	-0.00855	0.00191	0.05272	0.02144	0.0025	0.0072	0.0031	0.0078	0.0059	0.0084	0.0064	0.0105
2	33504308	T	C	0.000242485	0.00497047	0.004738	0.006486	-0.014	0.0043	-0.0175	0.0149	0.0131	0.0444	0.00243	0.00435	-0.0003	0.0058	-0.0073	0.0058	0.05	0.0035	-0.0001825	0.008415	0.0209938	0.0110544	0.00592	0.00388	-2.26e-06	0.00913822	0.021	0.017	0.00545	0.00849	-0.012	0.011	0.0181923	0.00481	0.015162	0.00465	0.1153	0.05949	-0.0136	0.0208	-0.0115	0.0208	0.0185	0.0234	-0.0016	0.0301
2	33815948	T	C	-0.00193424	0.00235602	0.002889	0.003202	-0.0007	0.0021	-0.0026	0.0069	0.0322	0.0214	0.00054	0.00209	-0.0021	0.0029	-0.0017	0.0029	0.0145	0.0018	-0.003472	0.004008	-0.00398746	0.00550546	0.000415	0.001865	-0.0065421	0.00434214	0.001	0.0079	0.004031	0.004043	-0.0045	0.0053	0.000675797	0.00246	0.0031873	0.00238	-0.02077	0.027	0.0051	0.0088	-0.002	0.0095	-0.0259	0.0101	-0.0106	0.0128
2	36768875	G	A	0.000545824	0.00204989	0.011927	0.002741	0.0007	0.0018	-0.0027	0.0059	0.0291	0.0185	0.00293	0.00181	0.0039	0.0025	0.0098	0.0025	0.0236	0.0015	0.004516	0.003396	-0.00377528	0.00472816	-0.00174	0.001615	-0.00346931	0.00378083	0.0015	0.0067	-0.0006998	0.003425	-0.0036	0.0045	0.010751	0.0021	0.0159644	0.00203	0.02566	0.02302	0.0027	0.0076	-0.0204	0.0084	0.0031	0.0096	-0.0031	0.0114
2	37649362	A	G	-0.00109293	0.00252738	0.004042	0.003349	0.0007	0.0023	0.005	0.0071	0.0885	0.0228	-0.0025	0.00224	-0.0054	0.003	-0.0048	0.003	0.0113	0.0019	0.005084	0.004408	0.00598829	0.00575833	0.008565	0.00199	-0.00312115	0.00467881	0.0039	0.0082	-0.00157	0.004447	-0.017	0.0057	0.000611522	0.00255	0.00039953	0.00247	0.01774	0.02993	0.0024	0.0093	-0.0062	0.0106	0.0201	0.0123	0.0044	0.0144
2	37999909	A	G	-0.00252035	0.00228182	0.001157	0.003237	-0.0056	0.0021	-0.014	0.0071	-0.0607	0.022	0.00055	0.00216	-0.0019	0.0028	-0.0017	0.0028	0.0199	0.0018	-0.001606	0.003617	0.00438159	0.00530602	-0.00527	0.001935	0.000929951	0.00420538	0.0069	0.0076	-0.001736	0.003649	0.0072	0.0061	-0.00402928	0.00235	-0.00593762	0.00227	-0.007301	0.02443	-0.0043	0.0094	0.0066	0.0098	0.0091	0.0104	0.0028	0.0154
2	40854895	G	T	0.000555499	0.00193166	-2.8e-05	0.002582	-0.0039	0.0017	0.0014	0.0057	0.0132	0.0173	0.00054	0.0017	0.0018	0.0023	0.0027	0.0023	0.0089	0.0014	0.000578	0.003259	-0.00399958	0.00445463	0.00354	0.00151	-0.00466849	0.00355969	-0.0069	0.0063	0.001439	0.003288	0	0.0042	-0.0024	0.00198	-0.00442	0.00191	0.02143	0.02208	0.0047	0.0071	0.006	0.0078	0.0109	0.0087	0.0006	0.0106
2	42182063	T	C	-0.000376457	0.00227842	-0.002604	0.003115	-0.0022	0.0021	-0.0037	0.0068	-0.0172	0.021	0.00066	0.00202	-0.0077	0.0028	-0.0092	0.0028	0.0129	0.0017	-0.001419	0.003984	-9.7e-05	0.00536675	-0.003715	0.00184	-0.00173392	0.00420538	0.014	0.0076	0.0006993	0.00402	0.0032	0.0053	0.000395568	0.00239	-0.000116026	0.00231	0.0003146	0.02692	-0.0082	0.0085	-0.0116	0.0093	0.0067	0.01	-0.0054	0.0126
2	42649664	C	T	-9.09e-06	0.00285898	0.004042	0.003826	0.0053	0.0025	0.0033	0.0082	0.0402	0.0255	0.00478	0.00251	0.0008	0.0034	0.0005	0.0035	0.0233	0.0021	-0.006889	0.004713	-0.00165008	0.0066172	-0.00027	0.00223	-0.00834781	0.00526909	0.013	0.0095	-0.0005266	0.004753	-0.01	0.0061	0.00884097	0.00293	0.00983681	0.00284	0.02329	0.0321	0.0084	0.0104	0.0293	0.0117	0.0135	0.012	0.0133	0.0161
2	43146858	A	C	0.00131427	0.00194627	0.001142	0.002605	-0.0036	0.0017	-0.0061	0.0057	-0.028	0.0174	0.00051	0.00171	0.0021	0.0023	0.001	0.0024	0.0091	0.0014	-0.0008053	0.003211	0.000983234	0.00449859	-0.00297	0.00152	-0.00236934	0.00358415	-0.012	0.0064	-0.005865	0.003239	0.001	0.0042	0.00346441	0.00199	0.00327064	0.00193	0.01249	0.02171	0.0073	0.0072	-0.0234	0.0078	-0.0007	0.0091	0.0145	0.0106
2	43422557	A	G	-0.002784	0.00193036	0.006744	0.002588	-0.0054	0.0018	-0.0132	0.0057	-0.1193	0.0175	-0.00103	0.00171	-0.0036	0.0023	-0.0034	0.0023	0.009	0.0014	0.00295	0.003196	0.00327283	0.00447522	-0.00641	0.00153	0.00404228	0.00355903	0.037	0.0064	0.001714	0.003224	-0.004	0.0044	0.000384	0.00198	0.00162	0.00192	-0.003352	0.02159	0.0013	0.0073	-0.0037	0.0079	0.007	0.0085	-0.0045	0.0106
2	43753913	C	A	-0.00625917	0.00317352	-0.010428	0.004147	0.0017	0.0026	0.0146	0.0085	-0.0237	0.0283	-0.00368	0.0028	0.0107	0.0038	0.0002	0.0038	0.0206	0.0023	-0.01019	0.004992	0.0134231	0.00710785	0.000415	0.002465	0.00688034	0.00589984	-0.12	0.011	-0.02443	0.005033	0.013	0.0055	0.00838	0.00317	0.00456	0.00306	0.002338	0.03371	0.0156	0.0119	0.0012	0.0132	-0.0086	0.0127	-0.0287	0.0177
2	44388614	G	A	0.00400664	0.0024161	0.005496	0.003245	-0.0065	0.0022	-0.0019	0.0072	-0.0166	0.0219	0.00813	0.00213	-0.0085	0.0029	-0.0019	0.003	0.0296	0.0018	0.007754	0.00402	-0.00593977	0.00564338	-0.000915	0.001905	0.00684219	0.00444448	-0.016	0.008	-0.001802	0.004056	-0.0012	0.0052	-0.00446	0.0025	-0.0112	0.00242	-0.04492	0.02747	0.0152	0.0089	0.0062	0.0097	-0.025	0.0106	0.0158	0.0133
2	44958514	T	C	-0.00315078	0.00267246	0.010914	0.003522	0.0053	0.0023	0.008	0.0078	0.0275	0.0237	0.00293	0.00233	-0.0011	0.0032	-0.004	0.0032	0.0201	0.0019	0.002259	0.004343	0.000189463	0.00607658	0.002225	0.002065	-0.00292582	0.00493848	0.002	0.0089	0.0006825	0.00438	-0.0063	0.0056	0.00781	0.0027	0.00588	0.00261	-0.08106	0.03	0.0143	0.0102	-0.021	0.0109	-0.0131	0.0118	-0.0248	0.015
2	45669349	T	C	-0.000235343	0.00347752	-0.005986	0.00458	0.0056	0.0031	0.0292	0.0092	0.0502	0.0307	-0.00058	0.00305	-0.005	0.0041	-0.0081	0.0042	0.0192	0.0026	0.004753	0.005628	-0.00719232	0.00800614	0.003305	0.00267	0.00834328	0.00643698	0.0051	0.011	0.004291	0.005679	0.012	0.0074	0.000671012	0.00357	0.000862405	0.00346	-0.01878	0.03786	0.0101	0.0121	0.0263	0.0142	0.005	0.0129	0.002	0.0178
2	46174418	C	T	-0.00187764	0.00208756	0.01259	0.002804	-0.0015	0.0019	-0.0105	0.0062	-0.0166	0.0187	0.0006	0.00184	0.0037	0.0025	0.0023	0.0025	0.0096	0.0015	-0.01149	0.003332	-0.00539129	0.00482331	0.00113	0.00163	0.00367368	0.00384053	-0.012	0.0069	-0.003187	0.00336	0.0046	0.0046	-0.00485877	0.00214	-0.00441656	0.00207	0.005434	0.02256	0.0008	0.0078	-0.0025	0.0086	-0.0004	0.009	-0.02	0.0107
2	46921285	A	G	0.00152469	0.00200721	0.010164	0.002679	-0.013	0.0018	-0.0033	0.0059	-0.0042	0.018	0.00013	0.00177	0.0054	0.0024	0.009	0.0024	0.0263	0.0015	0.001011	0.003187	0.0144982	0.00459573	0.00032	0.00157	0.00647109	0.00369927	-0.018	0.0066	-0.005183	0.003214	-0.0038	0.0044	0.0125	0.00204	0.0144	0.00197	0.03436	0.02144	0.0128	0.0076	-0.0005	0.0082	0.0049	0.0086	-0.0026	0.0107
2	54724992	T	C	-0.00273191	0.00492256	0.003092	0.006652	0.0046	0.0044	0.0088	0.0134	-0.0289	0.0448	0.00698	0.0044	-0.003	0.0059	-0.0053	0.0059	0.0343	0.0037	0.01342	0.008018	-0.00979988	0.0111513	-0.008605	0.003935	0.00313149	0.00903984	0.03	0.017	0.01369	0.00809	-0.005	0.013	0.0124	0.00488	0.0125	0.00472	0.04196	0.05308	-0.0103	0.0168	0.0025	0.0208	-0.0033	0.0174	-0.0064	0.0279
2	54941951	G	A	0.000949846	0.00193484	-0.00122	0.00258	-0.0003	0.0017	-0.0047	0.0057	-0.0263	0.0174	0.00081	0.0017	0.0066	0.0023	0.0039	0.0024	0.0131	0.0014	0.001517	0.003186	0.000321051	0.00445843	-0.00295	0.001515	0.00448367	0.00356702	-0.0069	0.0063	0.002218	0.003214	0.0051	0.0042	0.00772762	0.00197	0.00561696	0.00191	0.006823	0.02154	0.0008	0.0072	0.0028	0.0079	-0.021	0.0086	-0.0072	0.0099
2	55074978	A	G	-0.000740735	0.00355564	0.012839	0.004722	-0.0053	0.0032	0.0005	0.0104	0.1217	0.0319	-0.00412	0.00314	-0.0001	0.0043	0.0024	0.0043	0.0182	0.0027	0.006408	0.006097	0.006209	0.00822121	0.01233	0.002785	0.00341764	0.00655303	0.021	0.012	0.00516	0.006146	-0.0026	0.0084	-0.00552902	0.00363	-0.0094981	0.00351	0.04427	0.04164	0.0245	0.0134	-0.014	0.0148	0.0194	0.017	-0.002	0.0191
2	55312854	T	C	-0.00327656	0.00761784	-0.005396	0.010067	-0.0003	0.0067	-0.0234	0.0221	0.1569	0.0669	0.00088	0.00661	-0.0059	0.009	-0.0005	0.0091	0.0499	0.0055	-0.02052	0.01312	-0.0421936	0.0170705	0.00728	0.005835	-0.00856281	0.0142123	0.04	0.026	0.01971	0.01322	0.016	0.016	0.015091	0.00761	0.0198045	0.00735	0.2235	0.0969	0.0332	0.0319	-0.0407	0.0317	0.0236	0.0368	-0.0182	0.0412
2	56004396	G	A	-0.00331429	0.00362917	0.004405	0.004988	-0.01	0.0033	-0.0032	0.0113	0.1455	0.0334	-0.00429	0.00325	-0.0002	0.0045	0.0053	0.0045	0.048	0.0027	0.001284	0.006498	-0.0137848	0.00839921	0.000675	0.00292	-0.0089522	0.00667258	0.0023	0.012	0.008824	0.006559	-0.014	0.0085	0.015	0.00375	0.0183	0.00363	-0.02269	0.04448	0.0063	0.0148	0.0041	0.0146	0.0071	0.0181	0.0082	0.0187
2	56096892	A	G	-0.00260531	0.00230279	0.006953	0.003022	-0.0089	0.0019	-0.015	0.006	0.0501	0.0204	-0.00023	0.00202	0.0203	0.0028	0.0344	0.0028	0.0666	0.0017	0.003853	0.00359	-0.00939716	0.00528924	-0.0047	0.00178	0.00275474	0.00425066	-0.0064	0.0075	0.001482	0.00362	-0.0022	0.0039	0.0324696	0.00235	0.0433287	0.00227	0.05569	0.02465	0.0281	0.0084	-0.012	0.0095	0.0188	0.0101	-0.0086	0.012
2	56163904	G	T	-0.00288074	0.00348317	0.009234	0.004612	-0.0038	0.0031	-0.0036	0.0101	0.1155	0.0312	0.00292	0.00305	0.0092	0.0042	0.0063	0.0042	0.0453	0.0026	-0.006367	0.005711	-0.00219851	0.00792707	0.003315	0.00272	0.00449207	0.00643698	-0.032	0.011	-0.01278	0.005758	-0.013	0.008	0.0199	0.00353	0.0216	0.00342	0.04493	0.03793	0.0406	0.013	0.0172	0.014	0.0205	0.0141	0.0071	0.0178
2	60137193	C	T	-0.00052767	0.00194899	-0.000152	0.002597	-0.0083	0.0017	-0.0045	0.0057	0.0298	0.0174	0.00845	0.00172	-0.0026	0.0024	0.0002	0.0024	0.0136	0.0014	-0.003357	0.003093	0.0135076	0.00446174	0.00194	0.001515	-0.0143721	0.00359303	-0.01	0.0064	-0.004628	0.003121	-0.0045	0.0042	-0.00454	0.00198	-0.00641	0.00192	0.005863	0.02094	0.0072	0.0071	0.0046	0.0079	-0.0142	0.0082	-0.011	0.01
2	60713235	A	G	0.00614518	0.00194425	0.008919	0.002597	-0.0064	0.0017	-0.02	0.0057	-0.0282	0.0175	0.01725	0.00171	0.008	0.0024	0.0064	0.0024	0.0106	0.0014	-0.007136	0.003081	-0.000826436	0.00449168	0.001205	0.001525	-0.00254763	0.00358146	-0.023	0.0064	-0.01011	0.003108	0.0002	0.0043	0.00933053	0.00199	0.00837296	0.00192	-0.0423	0.0208	-0.0028	0.0072	-0.0085	0.0079	-0.0129	0.0082	-0.0083	0.01
2	61059010	G	A	0.00347448	0.00309531	0.003433	0.00417	-0.0046	0.0028	0.0092	0.009	0.0422	0.0277	0.00024	0.00273	-0.0064	0.0038	-0.0048	0.0038	0.0142	0.0023	0.0006588	0.004823	0.0159654	0.00714181	-1.5e-05	0.002415	-0.0102207	0.00570465	-0.0058	0.01	0.0008243	0.004866	-0.0005	0.0065	0.00103192	0.00321	0.00288816	0.00311	-0.02792	0.0324	-0.022	0.0111	-0.0135	0.0124	-0.0085	0.0128	-0.0202	0.0157
2	61482261	G	A	-0.00223572	0.00214143	0.003103	0.002829	-0.0037	0.0018	-0.0114	0.0058	-0.0421	0.0191	0.01403	0.00188	0.0016	0.0026	-0.0023	0.0026	0.0143	0.0016	-0.01334	0.003447	-0.00432222	0.00494454	-0.00575	0.00167	-0.00936278	0.00394244	-0.0057	0.0071	-0.01084	0.003478	-0.0066	0.0037	0.0060084	0.00219	0.00519785	0.00212	0.03466	0.02346	0.0165	0.0081	0.0159	0.0086	0.0076	0.0091	0.0139	0.0109
2	64527455	A	G	0.000425902	0.00230639	0.003937	0.003087	-0.002	0.002	-0.0092	0.0069	-0.0864	0.0206	0.00383	0.00203	0.0022	0.0028	0.0012	0.0028	0.0116	0.0017	-0.005593	0.003698	-0.00671213	0.00532279	-0.004405	0.0018	0.00407531	0.00447054	-0.0095	0.0075	-0.001326	0.003732	-0.0038	0.005	0.00601638	0.00235	0.00583314	0.00227	0.03384	0.02527	0.011	0.0089	0.0042	0.0093	0.0129	0.0103	-0.0004	0.012
2	65680310	G	T	-9.89e-05	0.00205304	0.005622	0.002745	0.0002	0.0018	0.0105	0.006	0.0789	0.0184	-0.00584	0.00181	-0.0007	0.0025	0.0024	0.0025	0.0091	0.0015	0.01107	0.003242	-0.00403685	0.00472299	0.002685	0.001605	-0.00217849	0.00378083	0.024	0.0067	0.01079	0.00327	0.011	0.0045	0.000303	0.00209	0.00296	0.00203	0.01815	0.02187	-0.0026	0.0077	0.0035	0.0083	0.0055	0.0093	0.0021	0.0105
2	65756965	A	G	0.000853815	0.00202374	0.005352	0.002718	-0.0024	0.0018	-0.0097	0.0059	0.0207	0.0182	0.00343	0.00178	0.0001	0.0024	-0.0002	0.0025	0.0142	0.0015	0.00185	0.003199	-0.00548055	0.00464798	0.00121	0.001585	-0.005175	0.00373473	-0.0018	0.0066	-0.0009511	0.003226	-0.0031	0.0045	0.00591	0.00207	0.00603	0.002	-0.006341	0.02159	0.0105	0.0073	-0.0138	0.0083	0.0062	0.0091	0.0054	0.0105
2	67647431	T	C	0.00661873	0.0021857	0.009352	0.002923	-0.003	0.002	-0.0002	0.0064	-0.049	0.0196	-0.00079	0.00192	0.0096	0.0027	0.0113	0.0027	0.0093	0.0016	-0.003135	0.003562	0.000824447	0.00505127	-0.00382	0.001705	0.00361869	0.00402823	-0.02	0.0073	-0.002128	0.003594	-0.012	0.0049	-0.00558932	0.00225	-0.00532825	0.00217	0.02011	0.02421	-0.0011	0.008	-0.0112	0.009	-0.0108	0.0101	-0.0236	0.0112
2	68107869	T	C	0.000197704	0.00200841	0.005598	0.002653	-0.0019	0.0017	-0.0072	0.0052	0.0114	0.018	0.00325	0.00177	0.0005	0.0024	0.0007	0.0025	0.0089	0.0015	-0.01048	0.003204	0.00392701	0.00462321	0.00227	0.00157	-0.00443173	0.003706	0.0084	0.0066	-0.005569	0.003232	0.0001	0.0034	0.00246	0.00205	0.00353	0.00199	-0.03185	0.02171	-0.0066	0.0074	-0.0029	0.0082	0.0022	0.0092	0.0028	0.0103
2	68359897	C	T	-0.000269296	0.00356379	0.011862	0.004757	-0.004	0.0032	-0.0149	0.0104	-0.1097	0.0321	0.01547	0.00318	-0.0045	0.0043	-0.0032	0.0043	0.0291	0.0027	-0.002107	0.005862	0.0132739	0.00814864	-0.015515	0.002805	0.00909574	0.00656428	-0.021	0.012	-0.01211	0.005913	-0.0077	0.0087	0.0141889	0.00361	0.0153682	0.00349	0.003573	0.03958	0.0353	0.0139	-0.0059	0.0151	-0.0123	0.0164	0.0123	0.0189
2	68880436	C	T	0.00111917	0.00201334	0.004669	0.002696	-0.0003	0.0018	-0.002	0.0059	0.0143	0.0181	0.00065	0.00177	-0.0019	0.0025	0.0008	0.0025	0.0088	0.0015	0.004366	0.003245	0.00107341	0.00466571	0.000965	0.001575	-0.00238461	0.00371058	-0.005	0.0066	-0.0007613	0.003273	-0.0005	0.0044	0.00188	0.00207	0.00522	0.002	0.03803	0.02181	-0.0048	0.0074	-0.0146	0.0083	-0.0012	0.0093	0.0123	0.0103
2	69330284	G	A	0.00201541	0.00224908	0.002558	0.003018	-0.0005	0.002	-0.0155	0.0066	0.0128	0.0202	0.00434	0.00198	-0.0047	0.0027	-0.001	0.0027	0.015	0.0017	0.005551	0.003579	-0.0015518	0.00512502	0.003455	0.00176	0.00966359	0.00415087	-0.0079	0.0075	0.005792	0.003611	0.0041	0.0052	0.000487	0.00228	-0.00171	0.00221	0.03885	0.024	0.0118	0.0082	0.0091	0.0094	0.0218	0.0102	0.0105	0.0117
2	69371634	G	A	0.000148259	0.00218835	0.000773	0.002916	0.0035	0.0019	0.0063	0.0063	0.0172	0.0195	-0.00303	0.00193	0.0013	0.0026	-0.0001	0.0027	0.0147	0.0016	0.007479	0.003605	-0.00368805	0.00500583	0.003015	0.0017	0.00352259	0.00403803	0.0023	0.0072	0.006855	0.003638	-0.0009	0.005	0.00803	0.00222	0.0076	0.00214	0.008205	0.02433	0.0061	0.0079	0.0151	0.0089	-0.0018	0.0102	0.0013	0.0114
2	69431269	G	A	0.00166031	0.00194059	0.003682	0.002605	0.0064	0.0017	0.0103	0.0058	0.0691	0.0174	-0.0009	0.00171	-0.0106	0.0024	-0.0111	0.0024	0.0111	0.0014	-0.00152	0.003102	-0.00521825	0.00446477	0.00627	0.001515	-0.00334816	0.00357729	0.0026	0.0063	0.0003854	0.003129	0.0069	0.0042	0.00168602	0.00199	0.000906303	0.00192	0.007625	0.02101	0.0021	0.0073	0.002	0.0079	0.0069	0.0089	-0.0132	0.01
2	70241214	G	A	-0.00619806	0.00432891	0.006143	0.005631	-0.0041	0.0038	-0.0298	0.0103	-0.118	0.0378	0.00041	0.0038	-0.0008	0.0051	0.0011	0.0051	0.0239	0.0031	-0.01441	0.006509	-0.0116573	0.00973378	-0.01153	0.0033	-0.00219901	0.00805115	-0.037	0.014	-0.009821	0.006566	-0.0083	0.0093	0.0080304	0.00435	0.012262	0.00421	-0.0001239	0.04429	0.0197	0.0139	-0.0057	0.0177	-0.031	0.0137	-0.0212	0.0225
2	71958303	G	A	0.00123845	0.00202508	-0.002211	0.00271	0.0006	0.0018	0.0069	0.0061	-0.011	0.0182	0.00108	0.00179	0.0042	0.0024	0.0071	0.0025	0.0148	0.0015	0.0003206	0.003215	-0.00436633	0.00465119	-0.00269	0.001585	0.00351862	0.00372973	-0.0005	0.0067	0.0007117	0.003244	0.0033	0.0044	0.00675	0.00206	0.00974	0.00199	-0.002882	0.02182	0.0081	0.0077	0.0076	0.0082	0.0021	0.0087	0.0138	0.0104
2	72336974	T	G	-0.00199429	0.00544799	-0.010977	0.00708	0.0028	0.0048	0.0103	0.0154	0.0412	0.0485	-0.00131	0.00487	0.0061	0.0065	0.0094	0.0065	0.0309	0.004	0.005075	0.009477	-0.0258926	0.0121599	-0.001175	0.004245	0.00106425	0.0101472	0.035	0.018	0.0006868	0.00956	0.018	0.013	0.00905	0.00536	0.0136	0.00519	0.1297	0.06134	0.028	0.0199	-0.0096	0.0235	0.0388	0.0257	0.0656	0.0319
2	73090001	A	G	0.00327151	0.00313354	0.002193	0.004215	-0.0038	0.0028	-0.0208	0.0094	-0.1341	0.0284	0.00461	0.00279	-0.0123	0.0038	-0.0112	0.0038	0.0178	0.0023	-0.01718	0.005148	0.017111	0.00717996	-0.00847	0.00248	0.0171122	0.0057751	0.014	0.011	-0.006112	0.005192	-0.0024	0.0071	0.00124	0.00318	0.000153	0.00307	-0.05772	0.03559	0.0213	0.0121	-0.0251	0.0129	-0.0059	0.0125	0.0034	0.0164
2	74128433	C	T	-0.00150234	0.00237244	0.00701	0.003136	-0.0021	0.002	0.0027	0.0061	0.0095	0.0212	-0.00014	0.00209	0.0055	0.0029	0.0025	0.0029	0.0126	0.0018	0.003833	0.003875	-0.00659275	0.00542619	0.00115	0.00185	0.003629	0.00438793	0.0049	0.0077	0.006517	0.003911	-0.0013	0.0042	-0.00924	0.00242	-0.0077	0.00234	-0.003139	0.02617	-0.0042	0.0085	-0.0032	0.0098	0.0297	0.0101	-0.0268	0.0127
2	74755778	C	A	-0.00169139	0.00270148	0.005569	0.003645	0.0042	0.0024	0.0054	0.0077	-0.0607	0.0246	-0.00036	0.00244	-0.0041	0.0033	-0.0031	0.0033	0.0147	0.002	0.002716	0.004383	-0.00417749	0.00622775	-0.00492	0.002155	0.00718304	0.00499256	0.0034	0.0091	0.01275	0.004423	0.004	0.0061	0.000602	0.00277	0.00265	0.00268	-0.01275	0.02977	0.0064	0.0099	0.0029	0.0112	-0.0173	0.0109	-0.0158	0.0141
2	85818886	T	C	0.00426725	0.0021152	0.001798	0.002808	0.0038	0.0019	0.0389	0.0063	-0.0462	0.0188	-0.00208	0.00186	-0.0029	0.0025	-0.0022	0.0026	0.0169	0.0015	-0.009932	0.003455	-0.00537759	0.00482169	-0.001575	0.001645	-0.000619449	0.00390216	-0.022	0.0073	-0.008976	0.003484	0.0042	0.0046	0.00349	0.00213	0.00522	0.00206	0.02668	0.02324	0.0061	0.0081	0.0203	0.0088	0.0028	0.0094	0.001	0.0112
2	86766212	A	C	0.00365483	0.00199685	-0.000521	0.002662	-0.0156	0.0018	-0.0107	0.0058	-0.0009	0.0179	0.0024	0.00176	0.0049	0.0024	0.0033	0.0024	0.0092	0.0015	-0.005064	0.003253	-0.00348181	0.00458677	-0.00085	0.00156	0.00276229	0.00367815	-0.026	0.0065	-0.01044	0.003281	-0.008	0.0043	-0.00241731	0.00203	-0.00162104	0.00196	0.007915	0.02194	-0.0276	0.0073	-0.0272	0.0081	-0.012	0.0085	0.0026	0.0105
2	88881648	G	A	0.000355449	0.00215128	0.006107	0.002845	-0.0016	0.0019	0.0047	0.0063	-0.0069	0.0192	-0.00221	0.00189	-0.0119	0.0026	-0.0118	0.0026	0.0303	0.0016	-0.006607	0.003428	-0.000855098	0.00492398	0.000345	0.00167	0.00208668	0.00396475	-0.005	0.007	-0.003695	0.003458	-0.0011	0.0045	-0.00288	0.00218	-0.00404	0.00211	-0.02704	0.0233	0.0103	0.0079	-0.0103	0.0087	-0.0038	0.0096	0.0032	0.0111
2	97333492	A	C	0.00159953	0.00450617	0.028017	0.006117	-0.0026	0.004	0.0031	0.0143	-0.0061	0.041	0.00521	0.00405	0.0127	0.0054	0.0118	0.0055	0.0333	0.0033	0.003303	0.008015	0.0216779	0.0102104	-0.010925	0.003595	0.00748777	0.00838732	-0.028	0.016	-0.008309	0.008095	-0.013	0.0099	0.0210649	0.00453	0.0210318	0.00438	0.01849	0.05454	0.0122	0.0187	-0.0083	0.0198	0.0223	0.0225	-0.0389	0.0261
2	97410949	A	G	-0.00106413	0.00205554	0.000873	0.002722	0.0011	0.0018	-0.0048	0.0061	-0.1209	0.0184	0.00215	0.0018	0.0002	0.0025	0.0013	0.0025	0.0089	0.0015	-0.008203	0.003253	-0.0151436	0.00471993	-0.00326	0.001605	0.000927319	0.00378262	-0.012	0.0068	-0.002065	0.003282	-0.01	0.0043	0.00471638	0.0021	0.00483785	0.00203	0.03007	0.02221	0.011	0.0076	0.0049	0.0084	0.0057	0.0091	-0.0031	0.0104
2	99172244	A	G	0.00691109	0.00226017	-0.003069	0.003011	0.0025	0.002	-0.0078	0.0065	-0.0364	0.02	0.00054	0.00198	-0.0005	0.0027	0.0036	0.0027	0.0102	0.0016	9.35e-05	0.003492	-0.00655533	0.00511992	-0.004685	0.00174	-0.00248186	0.00417725	0.011	0.0074	-0.01011	0.003522	-0.0005	0.0049	0.00732471	0.00228	0.0089411	0.00221	0.01018	0.02364	0.0056	0.0082	-0.0084	0.0093	-0.015	0.0092	0.0045	0.0119
2	102297982	C	T	0.00225394	0.00206619	0.000441	0.002784	-0.006	0.0019	-0.0017	0.0061	-0.0316	0.0187	0.00134	0.00183	0.0013	0.0025	0.0021	0.0025	0.0109	0.0015	0.007058	0.00344	0.00627793	0.00478117	-0.003105	0.00163	0.00491696	0.00380486	-0.0048	0.0069	0.002644	0.003471	-0.0014	0.0048	-0.00453618	0.00211	-0.00694985	0.00204	0.02607	0.02336	0.0089	0.0078	-0.0095	0.0085	0.0152	0.0098	0.0188	0.0108
2	104936545	A	G	0.00609572	0.00415725	0.007819	0.00553	-0.0035	0.0037	-0.0093	0.0121	0.0384	0.0373	0.00057	0.00375	-0.0018	0.005	-0.0043	0.005	0.022	0.0031	-1.24e-05	0.006879	-0.00241644	0.00948348	-0.00011	0.003255	-0.0113291	0.0076555	-0.01	0.014	0.004214	0.006939	0.0082	0.0096	0.0097313	0.00423	0.00763046	0.00409	-0.1246	0.04454	-0.0038	0.0161	0.0141	0.0174	-0.0055	0.0192	0.0051	0.0239
2	105132332	G	A	-0.00283899	0.00194524	0.003785	0.00265	-0.0054	0.0018	-0.0034	0.0059	-0.0578	0.018	-0.00087	0.00174	-0.0039	0.0024	-0.0038	0.0024	0.0151	0.0015	-0.0003536	0.003309	-0.000114982	0.00448267	-0.004975	0.00157	0.00151679	0.00358508	-0.02	0.0065	-0.002791	0.003339	0.0011	0.0044	0.00326	0.002	0.00302	0.00193	0.01086	0.02242	-0.0111	0.0075	0.0006	0.008	-0.0111	0.0089	-0.001	0.0103
2	105481485	A	G	-0.00323371	0.00202107	0.002583	0.002728	-0.0032	0.0018	-0.0132	0.006	0.0076	0.0182	0.00202	0.00178	-0.0059	0.0025	-0.0079	0.0025	0.0094	0.0015	0.003605	0.003258	0.000154686	0.00464711	0.00021	0.001585	-0.00192	0.00372973	-0.0061	0.0067	-0.001024	0.003286	-0.0004	0.0045	-0.000217	0.00207	0.00173	0.002	-0.0356	0.02213	0.0141	0.0076	-0.0065	0.0082	-0.0029	0.0088	-0.0131	0.011
2	105999009	C	A	5.33e-05	0.00196128	0.003858	0.002619	-0.0011	0.0017	-0.0013	0.0057	0.0522	0.0176	0.00288	0.00173	-0.0011	0.0024	-0.0007	0.0024	0.0123	0.0014	0.0001797	0.003123	-0.000613254	0.00448847	-0.00273	0.00153	0.00177383	0.00361329	-0.0034	0.0064	0.002859	0.003149	-0.0073	0.0043	0.00392	0.002	0.00432	0.00193	0.01214	0.02112	0.0172	0.0072	0.0059	0.0079	0.0097	0.0083	0.0081	0.0098
2	109717094	C	T	0.00558774	0.0037932	-0.00081	0.005083	-0.0028	0.0034	-0.0028	0.0118	0.0155	0.0342	0.00251	0.00334	-0.0046	0.0046	-0.0043	0.0046	0.0172	0.0028	0.0004162	0.006411	-0.00838867	0.00880229	-0.001095	0.00299	0.0106252	0.00699086	0.0078	0.013	-0.007986	0.006469	0.0069	0.0083	0.00217	0.00383	0.00192	0.0037	0.03086	0.04278	0.0082	0.0151	0.0026	0.0155	-0.0245	0.0182	0.0286	0.0203
2	111685417	C	T	0.00374553	0.0020224	0.005858	0.002693	-0.0052	0.0018	-0.0017	0.006	0.0273	0.0181	0.00179	0.00178	-0.0044	0.0025	-0.0056	0.0025	0.0098	0.0015	0.003792	0.003256	-0.00299142	0.00465836	0.00078	0.001575	0.0101185	0.00372973	0.014	0.0066	-0.0008824	0.003284	-0.0025	0.0043	-0.00305231	0.00207	-0.0023958	0.002	-0.03397	0.02187	-0.008	0.0075	0.0011	0.0081	-0.0087	0.009	-0.0042	0.0102
2	111909247	G	A	0.00480953	0.00193	0.01104	0.002568	0.0065	0.0017	-0.0001	0.0057	0.05	0.0173	-0.00041	0.0017	0.0016	0.0023	0.0014	0.0024	0.012	0.0014	0.004382	0.003136	0.00597004	0.00443885	0.0038	0.001505	-0.00211012	0.00355661	-0.026	0.0063	-0.01262	0.003164	0.0067	0.0042	0.00768	0.00197	0.00633	0.00191	-0.009734	0.02126	0.0185	0.0071	0.0061	0.0078	0.0014	0.0084	0	0.0099
2	113319186	C	T	-0.000703133	0.00195014	0.003738	0.002623	0.0006	0.0017	-0.0008	0.0057	0.0155	0.0176	-0.0001	0.00172	0.0002	0.0024	0.0002	0.0024	0.0081	0.0014	0.002345	0.003094	0.00585469	0.00448736	0.001485	0.00153	-0.00536554	0.00359303	0.0025	0.0063	0.009645	0.003121	0.0027	0.0042	-0.00479	0.00199	-0.00551	0.00193	0.01616	0.02089	-0.0032	0.0072	-0.0124	0.0079	0.0012	0.0082	-0.0262	0.0103
2	114657475	A	G	-0.000767361	0.00199466	0.000953	0.002674	-0.0003	0.0018	0.0053	0.0059	0.0284	0.0179	0.00102	0.00176	-0.0028	0.0024	-0.004	0.0024	0.0111	0.0015	-0.0002797	0.003197	-0.00107904	0.0045893	0.001865	0.001565	0.000116013	0.00367416	0.0065	0.0065	0.002369	0.003224	0.0093	0.0043	-0.00237807	0.00204	-0.00120051	0.00197	0.01375	0.02169	-0.0118	0.0076	-0.0009	0.008	0.0018	0.0089	-0.0003	0.0105
2	121575289	C	T	-0.00634691	0.00385548	-0.000491	0.005387	-0.0028	0.0039	0.0007	0.0116	0.0036	0.0368	0.00191	0.00357	0.0091	0.0049	0.0083	0.0049	0.0369	0.0032	-0.003951	0.006223	0.000377308	0.00933378	-0.00282	0.003215	-0.0118866	0.00709093	-0.0076	0.013	-0.005478	0.006277	0.0066	0.012	0.0153209	0.00422	0.0154185	0.00408	0.03893	0.04302	0.0148	0.0144	0.0028	0.0154	-0.0072	0.0157	0.0014	0.0207
2	121612659	G	A	0.000916589	0.00259251	0.003553	0.003407	-0.0029	0.0022	0.0027	0.0069	0.008	0.0234	0.00116	0.00231	-0.0061	0.0031	-0.0038	0.0031	0.0303	0.0019	-0.003547	0.004155	-0.00799965	0.00592981	-0.00103	0.00204	0.00424995	0.00476651	-0.014	0.0084	-0.0004264	0.004191	0.006	0.0047	0.0041621	0.00262	0.00652696	0.00253	-0.02762	0.02781	0.0129	0.0098	0.0144	0.0107	0.0131	0.0111	0.0007	0.0137
2	128169899	A	G	0.00280772	0.0019468	0.004118	0.002603	-0.0002	0.0017	0.0155	0.0058	-0.0078	0.0174	0.00474	0.00172	-0.0033	0.0024	-0.0076	0.0024	0.0101	0.0014	-0.006086	0.003111	0.000841222	0.00448507	-0.002045	0.00152	-0.00327649	0.00358993	-0.0078	0.0064	-0.0004336	0.003137	0.0043	0.0042	0.000359	0.00199	-0.00136	0.00193	0.0304	0.02099	0.0019	0.0074	0.004	0.0079	0.0229	0.0083	-0.0017	0.0106
2	128854625	T	C	0.00110754	0.00194575	0.002254	0.002593	-0.0009	0.0017	-0.0086	0.0057	-0.047	0.0174	0.00311	0.00172	-0.0005	0.0024	-0.0004	0.0024	0.0148	0.0014	-0.007191	0.00317	5.62e-05	0.0044873	-0.003875	0.00152	0.00377518	0.00358324	0.0052	0.0064	-0.006176	0.003199	0.0045	0.0042	-0.00375	0.00199	-0.00404	0.00193	0.02707	0.02143	-0.0011	0.0071	-0.0073	0.0078	0.0053	0.0084	0.0163	0.01
2	129056884	T	C	0.00190614	0.00192943	0.003261	0.002582	-0.0036	0.0017	-0.0046	0.0057	-0.0384	0.0173	0.00416	0.0017	0.0007	0.0023	-0.0006	0.0024	0.0114	0.0014	-0.001929	0.003153	0.0103051	0.00443809	-0.00013	0.001505	0.00533467	0.00355645	-0.0064	0.0065	0.001789	0.003181	-0.0074	0.0043	0.00338686	0.00197	0.0032658	0.0019	-0.006095	0.02131	-0.0056	0.0072	-0.0086	0.0078	0.009	0.0084	0.0114	0.0099
2	134488999	C	A	0.00127038	0.00251081	0.002009	0.003332	0.0009	0.0022	0.0033	0.0074	0.0007	0.0224	-0.00499	0.00222	-0.0026	0.003	-0.0017	0.003	0.0146	0.0018	0.001972	0.004021	0.00461162	0.0057152	0.001385	0.001955	-0.00069102	0.00462741	0.011	0.0084	-0.002305	0.004057	0.0062	0.0055	0.00185012	0.00253	0.00488842	0.00244	-0.005395	0.02709	0.0072	0.0094	0.004	0.0102	0.0135	0.0109	0.0054	0.013
2	134493642	C	T	-0.00424268	0.00269411	0.003362	0.003577	-0.0051	0.0024	0.0039	0.0081	0.0343	0.0242	0.00266	0.00237	-0.0068	0.0033	-0.0043	0.0033	0.0205	0.002	-0.0005177	0.004498	-0.00969035	0.00620795	0.006485	0.002115	-0.000773493	0.00495178	-0.0005	0.0089	-0.005908	0.004537	-0.009	0.0059	0.00125	0.00275	0.00346	0.00266	-0.02442	0.03062	0.034	0.0102	0.0112	0.0107	-0.0094	0.0117	0.0131	0.0138
2	136129791	A	G	-0.00188218	0.0030695	0.007015	0.004884	0.0033	0.0033	-0.0116	0.0094	0.0236	0.0323	0.00035	0.00324	-0.023	0.0045	-0.0218	0.0045	0.0259	0.0027	-0.01421	0.005255	0.0175348	0.00844358	-0.003455	0.002795	0.003071	0.0056351	-0.02	0.012	0.002826	0.005299	0.01	0.0074	-0.00941125	0.0039	-0.00609579	0.00378	-0.03731	0.03581	0.0179	0.0119	0.004	0.0163	-0.0313	0.0126	0.0014	0.0183
2	145242122	A	G	-0.00121186	0.00208756	0.001034	0.002737	0.0039	0.0018	0.0212	0.0054	-0.0032	0.0186	-0.00292	0.00183	0.0001	0.0025	-0.0026	0.0025	0.0106	0.0015	0.0005709	0.003357	-0.00680575	0.00478295	0.00371	0.001625	0.00395757	0.00384393	0.021	0.007	0.007361	0.003386	-0.0023	0.0036	0.00107	0.00212	0.00232	0.00205	0.02509	0.02263	0.0084	0.0075	0.0217	0.0084	0.0228	0.0087	0.0016	0.0106
2	156752459	T	C	-0.00222584	0.0026796	0.003542	0.003587	-0.0031	0.0024	-0.0004	0.0082	-0.045	0.0242	0.00981	0.00235	0.0065	0.0032	0.007	0.0032	0.012	0.002	-0.00942	0.004183	0.00141613	0.00605283	0.00177	0.00211	-0.00245264	0.00496522	-0.011	0.0089	-0.008125	0.00422	-0.0058	0.0067	0.00583	0.00269	0.00562	0.00261	-0.04246	0.02859	0.018	0.0104	0.0022	0.0113	-0.0118	0.0119	-0.0088	0.0144
2	157143309	G	A	-0.0021364	0.00251081	-0.001291	0.003342	-0.0032	0.0022	-0.0028	0.0072	0.0386	0.0225	0.00198	0.00222	0.0018	0.003	-0.0001	0.0031	0.0116	0.0018	0.001342	0.003973	-0.00566408	0.00575382	0.00423	0.00196	-0.00258621	0.00463749	-0.0099	0.0082	0.007141	0.004006	-0.0036	0.0054	0.00555	0.00256	0.00536	0.00248	-0.02195	0.0271	-0.0058	0.0089	0.0021	0.0104	0.0211	0.0107	0.0089	0.0129
2	157464770	C	T	0.0047585	0.00210298	0.004137	0.002813	-0.0031	0.0019	-0.0062	0.0063	-0.0459	0.019	0.00859	0.00185	0.0077	0.0026	0.0065	0.0026	0.0098	0.0016	0.0004453	0.003396	-0.0118911	0.00485739	-0.0024	0.001655	-0.00234895	0.00387213	-0.017	0.0068	-0.006277	0.003424	-0.0034	0.0048	0.00740654	0.00215	0.00782722	0.00208	-0.02385	0.02287	-0.0035	0.0079	0.002	0.0085	0.0121	0.0092	0.0132	0.0111
2	159964552	T	C	0.00341111	0.0020645	0.002007	0.002715	0.0008	0.0017	-0.0016	0.0056	0.0047	0.0186	0.00148	0.00182	-0.0056	0.0025	-0.0065	0.0025	0.01	0.0015	-0.004987	0.003287	-0.001909	0.00475697	-0.000885	0.00162	0.00374238	0.00380177	-0.0047	0.0068	-0.0007226	0.003315	0.0014	0.0036	-0.0010707	0.00211	-0.00107449	0.00204	0.005326	0.02224	0.0027	0.0075	0.0102	0.0083	0.0027	0.0086	-0.0025	0.0109
2	161203395	C	T	0.00326413	0.00194376	-0.00328	0.002587	-0.0051	0.0017	-0.0101	0.0057	0.0078	0.0175	0.00457	0.00171	-0.0042	0.0024	-0.0012	0.0024	0.0124	0.0014	0.005627	0.003146	-0.00103491	0.00446218	-0.00179	0.00152	-0.00405605	0.00358508	-0.0039	0.0064	0.003357	0.003173	-0.0007	0.0042	-0.000236	0.00199	0.00166	0.00192	-0.01557	0.02131	-0.0098	0.0071	-0.0003	0.0079	0.0056	0.0084	0.0076	0.0099
2	164456639	C	T	-0.00220056	0.00326232	0.004082	0.004273	-0.0021	0.0029	-0.0282	0.0091	-0.1833	0.0288	0.00496	0.00286	-0.001	0.0039	-0.0043	0.0039	0.0184	0.0024	0.003186	0.00515	0.0042494	0.00751015	-0.01678	0.0025	-0.00170396	0.00603197	-0.0021	0.011	0.000804	0.005191	0.0042	0.0066	0.00886798	0.00334	0.00947916	0.00323	0.004671	0.03497	-0.0104	0.0108	-0.0185	0.013	-0.0107	0.0131	-0.0238	0.0166
2	169707428	T	C	0.00150553	0.00193399	0.00675	0.002544	-0.0022	0.0016	0.0011	0.0051	-0.0224	0.0174	0.00172	0.0017	-0.0006	0.0023	-0.0034	0.0023	0.0231	0.0014	0.0005041	0.003056	-0.000836167	0.00442265	-0.000315	0.001515	0.00846602	0.00356484	-0.0072	0.0064	-0.01191	0.003082	-0.0039	0.0034	0.00746	0.00197	0.00699	0.0019	0.02961	0.02061	0.0127	0.0071	0.0048	0.0079	-0.0072	0.0083	-0.0065	0.0106
2	171874024	G	A	-0.00272765	0.00201085	0.005329	0.002676	-0.0057	0.0018	0.0055	0.0061	-0.0708	0.018	0.00351	0.00181	0.0036	0.0024	0.0085	0.0025	0.0176	0.0015	-0.0005174	0.003194	0.0118292	0.00460167	-0.0043	0.001575	-0.000297541	0.00371058	-0.0022	0.0066	-0.005406	0.003222	-0.0005	0.0044	-0.00932747	0.00205	-0.01297	0.00198	-0.01257	0.02156	0.0096	0.0076	-0.0056	0.0082	0.0097	0.0085	0.0166	0.0103
2	172172864	G	A	0.00194581	0.00217277	2.6e-05	0.002888	-0.001	0.0019	-0.0281	0.0065	0.0054	0.0195	0.00356	0.00191	-0.0001	0.0026	0.0047	0.0026	0.0228	0.0016	-0.004452	0.003589	-0.000974048	0.00498209	-0.000715	0.001695	0.00239877	0.00400909	-0.0001	0.0071	0.002309	0.003621	-0.011	0.0046	-0.00664	0.00222	-0.0105	0.00214	-0.01711	0.0243	0.0215	0.0083	-0.0051	0.0088	-0.0063	0.0096	0.0045	0.0113
2	172464008	T	C	-0.00176234	0.00224908	0.004679	0.003028	0.0059	0.002	-0.0105	0.0068	0.0203	0.0203	-0.00404	0.00198	-0.0023	0.0027	-0.0049	0.0028	0.0154	0.0017	0.001677	0.003733	-0.00991029	0.00522952	0.00162	0.001775	0.00696073	0.00414505	-0.0062	0.0074	0.001216	0.003766	-0.0006	0.0049	0.00347	0.00232	0.00115	0.00224	-0.006547	0.02534	0.0128	0.0087	0.0094	0.0092	0.0103	0.01	0.0124	0.0116
2	174816356	G	A	0.00250414	0.00223977	0.005053	0.002989	0.0014	0.002	-0.001	0.0067	0.0216	0.02	0.00094	0.00198	0.0006	0.0027	0.0017	0.0027	0.0189	0.0016	-0.002924	0.003812	-0.00309162	0.00515637	-0.00024	0.001745	0.00868413	0.00411667	0.017	0.0074	0.004783	0.003845	0.0047	0.0048	0.00635407	0.00228	0.00817664	0.00221	0.01184	0.02583	0.0291	0.0085	-0.0074	0.0091	0.0119	0.0107	-0.0058	0.0114
2	176964304	A	C	0.000120558	0.00204073	-7.7e-05	0.002718	0.0049	0.0018	0.0014	0.0061	0.0074	0.0184	0.00127	0.00181	0.0025	0.0025	-0.0008	0.0025	0.0105	0.0015	-0.003097	0.003241	-0.00287975	0.00465403	-0.00094	0.00161	0.00291758	0.00376659	0.0044	0.0067	0.0008819	0.003269	0.0064	0.0048	0.00552	0.00207	0.00252	0.002	0.03017	0.02176	0.0027	0.0078	-0.0072	0.0086	-0.0132	0.0085	0.0032	0.0109
2	178565913	C	T	-0.012127	0.00508391	0.000286	0.006532	-0.0074	0.0041	-0.0152	0.0137	0.0253	0.0438	0.01478	0.00445	0.0252	0.0059	0.0253	0.006	0.0502	0.0035	-0.0053	0.007871	-0.000817656	0.0110216	-0.007235	0.003815	-0.0245651	0.00945512	0.004	0.017	-0.01909	0.007938	-0.013	0.0082	0.0306	0.00496	0.0336	0.00479	-0.009618	0.05365	0.0649	0.0199	-0.0018	0.0223	-0.0013	0.022	0.009	0.0275
2	179440029	G	A	-3.24e-05	0.00209132	-0.00131	0.002767	-0.003	0.0019	0.0033	0.0063	0.0894	0.0188	-3e-05	0.00183	-0.0144	0.0025	-0.0176	0.0025	0.0121	0.0015	-0.001622	0.003314	-0.00412142	0.00479048	0.004125	0.001635	-0.00898157	0.00385082	0.028	0.0069	-3.19e-05	0.003343	-0.0003	0.0045	-0.00354364	0.00212	-0.00554697	0.00205	0.008142	0.02246	0.0098	0.008	-0.0034	0.0086	0.0147	0.0092	-0.0005	0.0107
2	179598228	G	A	-0.00444577	0.00366681	-0.001796	0.004879	-0.0139	0.0033	0.0113	0.0113	-0.1342	0.0326	0.00442	0.00323	-0.0055	0.0044	-0.006	0.0044	0.0164	0.0027	-0.002625	0.006049	-0.00247453	0.00825732	-0.005445	0.002845	-0.011049	0.00677459	0.009	0.012	-0.001587	0.0061	-0.012	0.0084	0.00271	0.00369	0.00154	0.00357	-0.01791	0.04121	0.0862	0.0139	-0.0091	0.0152	-0.0096	0.017	0.0373	0.0188
2	183223013	T	C	0.00280504	0.00195913	0.002771	0.002614	0.0046	0.0017	-0.0184	0.0058	-0.1511	0.0175	0.00263	0.00172	0.0001	0.0024	0.0002	0.0024	0.0131	0.0014	0.0008893	0.003158	0.00603731	0.00447538	-0.007665	0.001525	0.00383957	0.00361197	0.008	0.0064	0.00504	0.003186	-0.0029	0.0043	-0.00372	0.00199	-0.00433	0.00193	-0.005814	0.02141	0.0035	0.0075	-0.0068	0.0079	-0.001	0.0085	-0.0192	0.0101
2	183692791	G	A	0.00252239	0.00352171	0.011628	0.004746	-0.0041	0.0032	-0.0041	0.0102	-0.0355	0.0318	0.01427	0.00316	0.0059	0.0043	0.003	0.0043	0.0189	0.0026	0.007058	0.00579	-0.00439757	0.00792981	-0.00338	0.00277	-0.0110658	0.00648688	-0.021	0.012	-7.84e-05	0.005841	-0.0077	0.0081	0.0126	0.00357	0.00821	0.00345	-0.05118	0.03992	0.0273	0.0131	-0.0049	0.0148	0.0008	0.0141	-0.0212	0.0189
2	183703336	A	G	0.00348702	0.00301232	0.006908	0.004021	0.0022	0.0027	0.0087	0.0093	-0.0208	0.027	0.00998	0.00269	-0.0031	0.0036	-0.0071	0.0037	0.0237	0.0022	0.000239	0.004735	-0.00358078	0.00682489	-0.003205	0.00235	0.00805626	0.00557263	-0.0095	0.01	-0.006312	0.004772	-0.0058	0.0072	0.00633	0.00304	0.00427	0.00294	-0.03579	0.03245	0.0164	0.0117	0.014	0.013	0.0054	0.0133	0.0172	0.0165
2	191808883	C	T	0.00109462	0.002216	0.017352	0.002926	-0.0036	0.002	0.0035	0.0065	-0.1387	0.0197	0.00267	0.00195	-0.008	0.0027	-0.0063	0.0027	0.0171	0.0016	-0.009125	0.003665	0.00311719	0.00503417	-0.011545	0.00172	-0.00108196	0.00408941	0.0092	0.0072	-0.003857	0.003698	0.0048	0.0049	0.00135	0.00224	0.00319	0.00216	-0.01664	0.02484	-0.0045	0.008	-0.0133	0.009	0.0127	0.0098	-0.0106	0.0114
2	199238013	T	C	-0.00155659	0.00236828	0.004854	0.00317	0.0007	0.0021	0.001	0.0069	-0.0147	0.021	-0.00296	0.00208	0.0055	0.0029	0.0076	0.0029	0.0162	0.0017	0.0002489	0.003655	-0.000444184	0.00541515	0.0029	0.00183	0.00105032	0.00438013	-0.002	0.0077	-0.002948	0.003686	0.0054	0.0051	0.00858665	0.00241	0.0111188	0.00233	0.03825	0.02501	0.0118	0.0086	0.0142	0.0096	0.0067	0.0095	-0.0034	0.0122
2	199485363	A	G	0.00396516	0.00221314	0.000329	0.002956	-0.0026	0.002	0.0004	0.0067	-0.0123	0.0197	0.01293	0.00199	-0.0024	0.0027	0.0003	0.0027	0.01	0.0016	-0.001406	0.003575	-0.00480951	0.00504803	-0.002265	0.00172	-0.00780263	0.00408409	-0.0073	0.0072	-0.001497	0.003606	0.0003	0.0048	0.000875	0.00225	0.00101	0.00217	-0.04236	0.02432	0.0142	0.0085	0.0132	0.0089	-0.0116	0.0097	-0.0172	0.0114
2	199705711	T	C	-0.000949836	0.00231736	0.004784	0.003104	-0.0049	0.0021	0.0002	0.0069	-0.0593	0.0206	0.00123	0.00204	0.0122	0.0028	0.0161	0.0028	0.0106	0.0017	-0.004562	0.003726	0.00712858	0.00529665	-0.002895	0.001795	0.00718127	0.00429163	0.0063	0.0076	-0.000485	0.003759	0.001	0.0055	0.0113	0.00236	0.0141	0.00228	0.008831	0.02515	0.0068	0.0087	0.0041	0.0097	-0.0066	0.0102	0.0053	0.0122
2	201007114	T	C	0.00329408	0.00258012	-0.001389	0.003415	0.0017	0.0023	0.0183	0.0078	0.0008	0.0229	-0.00154	0.00227	-0.0074	0.0031	-0.0071	0.0031	0.0117	0.0019	-0.002882	0.004224	-0.0140162	0.00585313	-0.004665	0.001995	0.012785	0.00477798	0.018	0.0087	0.006409	0.00426	0.0037	0.0055	0.00126275	0.00262	0.00306778	0.00253	0.033	0.02881	0.0236	0.0098	0.0164	0.0106	-0.0196	0.0114	0.0021	0.0131
2	201854175	A	C	0.00396656	0.00540783	0.008499	0.007199	-0.0135	0.0047	0.0182	0.0153	-0.078	0.0469	0.00202	0.00463	0.0075	0.0065	0.0081	0.0066	0.0251	0.0039	-0.01286	0.008317	-0.00615111	0.012341	-0.00621	0.004075	-0.0168467	0.0100859	-0.015	0.018	-0.006928	0.008389	-0.005	0.01	0.00967	0.00558	0.0119	0.00539	0.04631	0.05571	0.0209	0.021	0.0082	0.0224	-0.0175	0.0237	0.0241	0.0277
2	202897368	C	T	0.00196746	0.00252738	-0.004525	0.00336	-0.0082	0.0022	0.0058	0.0073	-0.0575	0.0224	-0.00581	0.00222	0.005	0.003	0.0067	0.003	0.0121	0.0018	-0.008269	0.004079	-0.0106214	0.00573864	-0.004785	0.00196	0.00166648	0.00465795	-0.012	0.0084	0.004305	0.004116	0.0061	0.0056	0.00848933	0.00254	0.00909006	0.00245	-0.02058	0.02741	0.0024	0.0092	-0.0085	0.0103	0.0013	0.0113	-0.0096	0.0131
2	203198147	A	G	-0.00190454	0.00223369	-0.002934	0.002979	-0.0016	0.002	-0.0048	0.0065	-0.0325	0.02	0.00608	0.00197	0.0109	0.0027	0.0147	0.0027	0.0177	0.0016	-0.01651	0.003608	-0.00511254	0.00515031	-0.002275	0.001745	-0.00952189	0.00411667	-0.014	0.0073	-0.008423	0.00364	-0.0079	0.0048	0.0115573	0.00228	0.0132385	0.00221	0.02644	0.02461	-0.0037	0.0084	-0.0085	0.0089	-0.0041	0.0093	-0.0229	0.0115
2	204426761	A	G	-0.000426917	0.00204222	-0.00046	0.002687	-0.0064	0.0017	0.0133	0.0054	0.0393	0.0182	-0.00015	0.00179	-0.0019	0.0025	0	0.0025	0.0092	0.0015	-0.003574	0.003245	-0.00316727	0.00467159	0.008195	0.001585	-0.000547535	0.00376939	-0.0092	0.0067	0.003276	0.003274	0.0046	0.0035	0.0029387	0.00208	0.00400211	0.00201	0.03832	0.02213	-0.006	0.0075	0.004	0.0083	0.0104	0.0089	-0.0025	0.0105
2	208756352	C	T	-0.0011334	0.00216525	0.002014	0.002906	0.0012	0.0019	-0.0004	0.0065	0.0026	0.0195	0.0005	0.00192	0.0041	0.0026	0.0039	0.0026	0.0119	0.0016	-0.00157	0.003472	0.000478295	0.00496095	0.00252	0.0017	-0.00224324	0.00399055	-0.006	0.0071	0.001397	0.003501	-0.0062	0.0046	0.00858837	0.00221	0.00725932	0.00214	0.008776	0.02348	0.0003	0.0081	-0.0147	0.0089	0.0127	0.0097	-0.0112	0.0114
2	210880893	T	C	-0.00419528	0.00193514	0.001194	0.002585	0.0008	0.0017	0.0067	0.0057	0.0429	0.0174	-0.0053	0.00171	-0.0004	0.0023	-0.0012	0.0024	0.0092	0.0014	-0.0002655	0.003072	-0.00269767	0.00443994	0.00686	0.001515	0.000307164	0.0035659	-0.0051	0.0063	0.002777	0.003099	0.0036	0.0043	0.00161	0.00198	0.00215	0.00191	0.01393	0.02078	0.0007	0.0071	0.0059	0.0079	0.0154	0.0081	-0.0088	0.01
2	213314225	A	G	-0.00289887	0.00195442	0.001609	0.002607	-0.0036	0.0017	0.0055	0.0058	-0.033	0.0175	-0.00074	0.00172	0.0048	0.0024	0.0071	0.0024	0.0103	0.0014	-0.003936	0.003189	-0.00414398	0.00449828	-0.00286	0.00152	0.00295399	0.00360081	-0.0068	0.0065	-0.002331	0.003217	-0.0005	0.0043	0.00702	0.002	0.00858	0.00193	0.01675	0.02153	-0.0234	0.0075	-0.0052	0.0078	-0.0011	0.0085	-0.0116	0.01
2	216403098	T	C	-0.00104335	0.00196128	0.001937	0.002613	0.0011	0.0017	0.0025	0.0058	-0.0193	0.0176	-0.00141	0.00172	-0.0028	0.0024	-0.0029	0.0024	0.0142	0.0014	4.67e-05	0.003203	-0.00868453	0.00450426	0.00069	0.001535	-0.00167993	0.00361462	0.0091	0.0064	-0.003145	0.003231	0.0011	0.0043	-0.00209	0.00199	-0.00181	0.00193	0.001729	0.02167	0.0115	0.0072	0.006	0.008	0.0031	0.0085	0.0154	0.0101
2	217720468	A	G	-0.00213707	0.0026246	0.002551	0.003518	-0.0018	0.0023	0.0048	0.0078	-0.0054	0.0234	-0.00116	0.0023	0.0019	0.0032	-0.0004	0.0032	0.0173	0.0019	-0.005883	0.004264	0.000805237	0.00598365	0.00025	0.00204	0.00484933	0.00484933	0.0006	0.0087	-0.007791	0.004302	-0.0041	0.0056	0.0061451	0.00266	0.00667182	0.00257	-0.03471	0.02854	-0.0038	0.01	-0.0059	0.0107	0.0099	0.0113	0.0016	0.0136
2	217892397	A	G	-0.000161251	0.00205787	0.005103	0.002726	-0.004	0.0018	-0.0147	0.0061	-0.0168	0.0183	0.00032	0.00181	-0.0035	0.0025	-0.0024	0.0025	0.0145	0.0015	0.008532	0.003247	0.00476184	0.00470562	-0.001635	0.001595	-0.00659582	0.00380177	-0.016	0.0068	0.002729	0.003275	-0.002	0.0045	-0.00154744	0.0021	-0.00354414	0.00203	-0.007565	0.02196	0.014	0.0078	-0.0067	0.0084	-0.0223	0.0088	-0.0099	0.0106
2	218146080	C	T	-0.00328906	0.00310787	0.017205	0.004255	0.0048	0.0028	0.0221	0.0095	-0.0368	0.0287	-0.00224	0.00279	0.001	0.0038	-0.0014	0.0038	0.0262	0.0023	-0.008824	0.005444	-0.0164625	0.007225	-0.0024	0.00251	-0.0038037	0.00572779	-0.0024	0.011	-0.00431	0.005494	-0.0017	0.0067	0.0105979	0.0032	0.0109026	0.00309	0.04148	0.03754	0.0137	0.0125	-0.0107	0.0133	-0.0066	0.015	0.0017	0.0171
2	218279110	C	T	0.00126801	0.00206789	0.011353	0.002753	0.0049	0.0018	-0.006	0.006	-0.0174	0.0186	-8e-05	0.00182	-0.0113	0.0025	-0.0071	0.0025	0.0274	0.0015	0.003037	0.003308	0.00399848	0.00477604	-0.002855	0.00162	0.00231317	0.00380797	0.0041	0.0068	-0.004811	0.003337	-0.0074	0.0044	-0.000934352	0.00212	-0.00475976	0.00205	0.01787	0.02238	0.0048	0.0075	0.0111	0.0083	-0.013	0.0086	0.0055	0.0105
2	218592780	G	A	-0.00123813	0.00309531	-5.5e-05	0.004207	-0.002	0.0028	-0.0043	0.009	-0.1008	0.0283	0.00074	0.00278	0.0193	0.0038	0.0227	0.0038	0.0293	0.0023	0.003899	0.005015	0.008026	0.00721516	-0.001305	0.002465	0.00718703	0.00568185	0.01	0.011	0.01029	0.005056	0.013	0.0067	-0.0161914	0.00321	-0.0188907	0.0031	-0.05956	0.03329	-0.0012	0.0117	-0.0088	0.0128	0.0218	0.0121	-0.01	0.0162
2	219142860	A	C	0.00355161	0.00194627	0.00719	0.002592	-0.0022	0.0017	-0.0091	0.0057	-0.0485	0.0174	0.0038	0.00173	0.0056	0.0024	0.007	0.0024	0.0217	0.0014	-0.009355	0.003078	0.00177836	0.00445188	-0.006735	0.001515	0.000646007	0.00358893	-0.017	0.0064	-0.01148	0.003105	-0.013	0.0043	-0.0107482	0.00198	-0.0128728	0.00192	-0.009288	0.02077	-0.0014	0.0072	0.0017	0.0078	-0.0069	0.0084	-0.0083	0.0099
2	219349752	T	C	-0.00060513	0.00194899	-0.001914	0.002573	-0.0115	0.0016	0.0134	0.0052	0.0617	0.0175	0.00742	0.00173	-0.0036	0.0024	-0.004	0.0024	0.0279	0.0014	0.005838	0.003283	0.00186812	0.00447017	0.000385	0.00153	-0.00241621	0.00358993	-0.0014	0.0064	0.009657	0.003311	-0.0032	0.0034	-0.00447247	0.00199	-0.00611632	0.00192	0.01879	0.02224	-0.0021	0.0073	-0.0024	0.0079	0.0076	0.0086	-0.0062	0.0103
2	219878756	A	G	0.00816673	0.0055312	0.005385	0.007568	0.0009	0.0052	-0.0125	0.0143	0.0594	0.0509	0.01468	0.00511	-0.0047	0.0069	0.0056	0.0069	0.0251	0.0043	-0.01136	0.008395	-0.0119704	0.012941	0.004025	0.00444	0.00189155	0.0102735	-0.0077	0.018	-0.005534	0.008466	-0.015	0.015	0.00565	0.0058	0.0101	0.00561	-0.04629	0.05779	-0.0223	0.0195	-0.0623	0.0226	-0.0148	0.0166	0.058	0.0313
2	219890663	T	G	0.00645716	0.00513704	0.00177	0.006846	-0.0277	0.0044	0.0033	0.0122	0.0729	0.0477	0.00865	0.00466	-0.0058	0.0062	-0.0078	0.0063	0.06	0.0039	-0.0004266	0.008618	-0.0169943	0.0119135	0.010005	0.004175	0.00344484	0.00951773	0.0014	0.018	0.009034	0.008694	-0.0012	0.0093	0.0127	0.00524	0.016	0.00507	0.04384	0.05795	0.0087	0.0166	0.0029	0.0218	0.0274	0.022	-0.0133	0.0294
2	219982100	C	T	0.000711494	0.00251081	0.008238	0.003319	-0.0003	0.0022	-0.0018	0.0074	0.0122	0.0223	-0.00164	0.00222	0.0045	0.003	0.0037	0.003	0.0174	0.0018	-0.003215	0.004198	-0.00369637	0.00568524	0.00058	0.00194	-0.00402768	0.00464767	0.012	0.0084	0.00664	0.004236	0.0005	0.0056	0.00835904	0.00253	0.00797039	0.00245	-0.01106	0.02825	0.0247	0.0093	0.0079	0.0104	-0.017	0.0116	-0.0063	0.0128
2	220011092	A	C	0.00329204	0.00288731	0.001952	0.003849	-0.0065	0.0026	-0.0174	0.0085	-0.045	0.0259	0.00544	0.00254	-0.0044	0.0035	-0.0024	0.0035	0.0355	0.0021	-0.004983	0.004578	0.0135345	0.00665716	-0.003045	0.002255	-0.00154172	0.00530368	-0.0006	0.0095	-0.01056	0.004618	0.002	0.0061	0.00724271	0.00295	0.00891577	0.00285	0.004548	0.03098	0.0008	0.0105	-0.0042	0.0116	0.018	0.0123	0.0048	0.0147
2	220138586	C	T	0.000427025	0.00259879	-0.00331	0.00352	-0.018	0.0023	-0.0205	0.0076	0.0407	0.0236	0.00857	0.00234	-0.0018	0.0032	-0.0033	0.0032	0.0158	0.0019	-0.002894	0.004233	-0.00197658	0.005937	2.5e-05	0.00206	-0.00550279	0.00478956	-0.022	0.0087	0.0005746	0.00427	-0.013	0.0061	-0.00475	0.00263	-0.00416	0.00255	0.01695	0.02853	-0.0068	0.01	-0.0259	0.0107	0.0087	0.0109	0.0026	0.0137
2	222800746	G	A	0.000186276	0.00275549	-0.006423	0.003682	-0.006	0.0025	0.0033	0.0079	0.0043	0.0246	-0.00329	0.00244	-0.0107	0.0033	-0.0098	0.0034	0.0127	0.002	-0.0115	0.004429	0.00159469	0.00631261	-5e-05	0.00215	0.00694624	0.00509323	-0.013	0.0091	-0.004552	0.004466	-0.0031	0.0061	0.00228037	0.00283	-0.00108076	0.00273	-0.02432	0.02963	0.005	0.01	-0.0059	0.0112	-0.0098	0.0116	-0.0166	0.0144
2	225063126	A	G	-0.00176128	0.00193676	-0.000437	0.00258	-0.0048	0.0017	-0.0033	0.0057	-0.0288	0.0173	0.00168	0.00171	-0.0043	0.0023	-0.0051	0.0024	0.0231	0.0014	-0.001509	0.003134	-0.00372103	0.00445191	0.000535	0.00151	-0.00228197	0.0035682	-0.0096	0.0063	0.002185	0.003162	0.0058	0.0042	0.004997	0.00198	0.00530633	0.00191	-0.004382	0.02116	-0.0147	0.0071	0.0124	0.0078	0.0187	0.0085	0.0014	0.0099
2	226557984	C	T	0.00131738	0.00224285	-0.007722	0.003001	-0.0037	0.002	-0.005	0.0067	-0.0065	0.0201	0.00932	0.00197	0.003	0.0027	0.0041	0.0027	0.0101	0.0016	-0.003307	0.003636	-0.00303158	0.00517015	-0.00094	0.001755	-0.00184859	0.00413356	0.011	0.0074	-0.002831	0.003668	-0.0038	0.0049	0.00743859	0.00229	0.00782933	0.00221	0.004068	0.02454	0.0085	0.0083	-0.0115	0.0089	0.0158	0.0096	-0.0062	0.0116
2	227291415	A	C	-0.000148072	0.00244423	-0.009572	0.003233	-0.0036	0.0021	-0.0111	0.0066	-0.0385	0.0221	-0.00049	0.00216	-0.0035	0.003	-0.0009	0.003	0.0182	0.0018	-0.01055	0.004034	-0.00510668	0.00564792	-0.002685	0.001935	-0.000126051	0.0045047	0.022	0.0082	0.001832	0.004069	-0.0051	0.0042	0.00335825	0.00249	0.00494963	0.0024	-0.01793	0.02713	-0.0115	0.0094	-0.0206	0.0099	0.0127	0.0113	-0.0117	0.013
2	232276651	T	C	-0.00169378	0.00228182	0.006153	0.003047	-0.0044	0.002	0.0019	0.0068	0.0308	0.0205	0.0024	0.00201	-0.0086	0.0028	-0.0105	0.0028	0.0183	0.0017	0.003116	0.003666	-0.0126375	0.00528809	-0.002345	0.001785	-0.00344739	0.00420538	0.0042	0.0075	-0.002119	0.0037	0.013	0.005	-3.5e-07	0.00236	-0.000143971	0.00228	-0.001355	0.02481	-0.0023	0.0084	-0.0014	0.0092	0.0072	0.0103	0.0029	0.0117
2	232331734	C	T	0.00446295	0.00193676	0.00327	0.002587	-0.0064	0.0017	-0.0121	0.0057	0.0368	0.0174	0.00549	0.00171	0.0026	0.0023	0.0048	0.0024	0.0251	0.0014	0.002593	0.00305	-0.00496163	0.00445429	-0.000735	0.00152	0.00252057	0.0035682	-0.0045	0.0063	-0.00351	0.003077	0.0006	0.0042	0.010275	0.00198	0.0126428	0.00191	-0.0007651	0.02066	-0.0005	0.0072	-0.0289	0.0079	-0.0155	0.0081	0.008	0.01
2	232788325	T	C	-0.00445485	0.00198632	-0.000131	0.002685	-0.0075	0.0018	0.0092	0.0061	0.0382	0.0184	0.00046	0.00182	0.0009	0.0024	0.001	0.0024	0.0241	0.0015	0.0009132	0.003301	0.000478573	0.00456332	0.00117	0.00161	-0.00272507	0.00366451	0.0098	0.0067	-0.005014	0.003329	-0.011	0.0053	-0.00901822	0.00202	-0.0101415	0.00196	-0.00136	0.02232	0.0004	0.0077	0.0026	0.0084	-0.0074	0.0089	-0.0112	0.0104
2	233077064	A	G	0.00366354	0.00636776	0.016443	0.008752	-0.0137	0.0058	-0.0133	0.015	0.1203	0.0582	0.00802	0.00572	-0.0246	0.0079	-0.0228	0.008	0.0733	0.0048	0.0132	0.01024	-0.0105083	0.0152777	0.00783	0.00508	-0.00676072	0.0116633	0.015	0.021	0.007469	0.01031	0.0055	0.014	0.0108441	0.00681	0.0142071	0.00659	0.04833	0.07056	-0.0135	0.0175	-0.0159	0.0256	0.0086	0.021	-0.0674	0.0338
2	233161818	T	C	0.00154807	0.00216774	0.004529	0.002864	-0.0076	0.0019	-0.0086	0.0058	-0.036	0.0194	0.00171	0.00191	-0.0011	0.0026	-0.0034	0.0026	0.0373	0.0016	-0.0002463	0.003481	0.0068407	0.00495594	-0.001495	0.00169	-0.00388035	0.0040044	-0.011	0.0072	0.0007879	0.003512	0.0016	0.0043	0.0142357	0.0022	0.0135208	0.00213	-0.01506	0.0235	0.0169	0.008	0.008	0.009	0.0056	0.0097	-0.0073	0.0111
2	236573580	G	A	-0.00368093	0.00245395	-0.005605	0.003306	-0.001	0.0022	-0.0028	0.0071	-0.0082	0.0221	0.00977	0.00216	-0.0105	0.003	-0.0135	0.003	0.0118	0.0018	0.002248	0.00392	-0.0123453	0.00572126	-0.00118	0.00193	0.00982565	0.00452262	0.0072	0.0082	0.005252	0.003954	0.0021	0.0052	-0.00301008	0.00254	-0.00309125	0.00245	0.03164	0.0268	0.0148	0.0088	0.013	0.0099	-0.0034	0.01	0.0093	0.0129
2	238259675	A	G	0.00264163	0.00196351	-0.003183	0.00264	0.0002	0.0018	-0.0156	0.0058	0.0049	0.0177	-0.00276	0.00172	0.0095	0.0024	0.0055	0.0024	0.0092	0.0015	0.001672	0.003219	0.00721474	0.00454778	-0.002565	0.00154	0.00324805	0.00362014	0.0025	0.0064	-0.006847	0.003247	0.0004	0.0042	0.00717	0.00202	0.00509	0.00195	0.0363	0.02173	0.008	0.0072	0.0037	0.008	-0.0078	0.0087	-0.008	0.01
2	239374836	A	G	-0.00393234	0.0019468	0.005767	0.002609	-0.0066	0.0017	-0.0076	0.0057	0.0145	0.0175	-0.00096	0.00172	-0.0085	0.0024	-0.0043	0.0024	0.0119	0.0014	-0.0007831	0.003277	-0.000657922	0.0044872	0.002495	0.00152	-0.00511344	0.00358893	-0.0013	0.0064	0.002121	0.003305	-0.0015	0.0043	-0.00306813	0.00199	0.000193063	0.00193	-0.01559	0.02217	-0.0016	0.0073	0.0017	0.008	0.0173	0.0086	-0.0133	0.0103
2	241774986	A	C	0.000905549	0.00193064	0.005442	0.002578	0.0023	0.0017	0.0127	0.0057	0.0395	0.0174	0.00458	0.0017	0.0046	0.0023	0.0095	0.0024	0.0174	0.0014	0.001383	0.00311	-0.0047791	0.00443181	0.001075	0.001515	0.00603712	0.00355741	-0.0076	0.0064	-0.003813	0.003137	-0.0005	0.0042	-0.00859	0.00197	-0.0113	0.0019	-0.0015	0.02101	0.0103	0.0072	0.0025	0.0078	0.0044	0.0083	0.0054	0.0101
2	241927005	A	G	0.00182888	0.00280538	0.009919	0.003714	-0.0018	0.0024	-0.0141	0.0075	-0.0304	0.0253	0.00271	0.0025	0.0012	0.0035	0.0055	0.0034	0.0137	0.0021	0.006483	0.005058	-0.0142952	0.00636407	-0.00288	0.00221	-0.00104307	0.0051703	-0.0045	0.0096	0.007172	0.005103	0.0043	0.0051	0.00252	0.00283	0.00547	0.00274	0.03245	0.03374	0.0072	0.0108	0.0186	0.0116	-0.0065	0.0134	0.0151	0.0151
2	242028282	T	C	-0.00766648	0.00265151	-0.000519	0.003539	-0.0037	0.0024	0.0199	0.0075	0.0036	0.0239	0.00394	0.00235	0.0108	0.0032	0.011	0.0032	0.0131	0.002	-0.003483	0.00417	-0.00385307	0.00609006	0.000925	0.00209	-0.00238518	0.00489945	0.007	0.0088	0.002681	0.004207	-0.0025	0.0069	0.0121	0.00272	0.0144	0.00263	0.0013	0.02828	-0.0009	0.0093	0.0008	0.0107	-0.0011	0.0105	-0.0047	0.0135
2	242234837	C	T	-0.00328267	0.00199041	0.003401	0.002657	-0.0023	0.0018	-0.0034	0.0058	-0.0087	0.0177	0.00595	0.00175	-0.0028	0.0024	0.0026	0.0024	0.0168	0.0015	-0.003567	0.003143	-0.008402	0.00455225	-0.001105	0.00155	-0.0012661	0.00367024	0.0068	0.0065	-0.00132	0.003171	-0.0011	0.0042	0.00393	0.00202	0.00829	0.00196	0.01293	0.02119	0.0057	0.0073	0.0032	0.0081	-0.0059	0.0086	-0.0127	0.0101
2	242500662	C	T	0.00324024	0.00193642	0.007667	0.002653	0.0016	0.0018	0.0005	0.0059	-0.0365	0.0178	0.00095	0.00172	0.0168	0.0024	0.0192	0.0024	0.0218	0.0015	-0.0006509	0.003109	-0.00122303	0.0044507	-0.00163	0.00156	0.00278374	0.00357007	-0.0079	0.0063	0.0008175	0.003136	-0.0045	0.0055	0.0184188	0.00198	0.0202334	0.00192	-0.0559	0.02097	0.0149	0.0074	0.0147	0.0081	-0.0142	0.0083	0.005	0.0104
3	8915652	G	A	0.00344403	0.00247907	0.006323	0.003327	-0.0072	0.0022	-0.017	0.0073	0.0204	0.0224	-0.00063	0.00219	0.005	0.003	0.0052	0.003	0.0135	0.0018	0.0004203	0.004034	0.00762586	0.00576478	-0.00279	0.00195	-0.00369571	0.00455948	-0.013	0.0082	0.001752	0.00407	0.0017	0.0053	-0.00476333	0.00255	-0.0066904	0.00247	0.02233	0.02745	-0.0086	0.009	-0.0028	0.0099	-0.0073	0.0107	-0.022	0.0129
3	8993372	T	C	-4.69e-05	0.00282281	0.006836	0.0038	-0.0039	0.0025	-0.0129	0.0079	-0.0243	0.0255	0.00617	0.00251	-0.0128	0.0034	-0.0163	0.0034	0.015	0.0021	-0.002186	0.004461	-0.00692848	0.00651079	-0.00292	0.00222	-0.00885658	0.00521879	0.021	0.0094	0.001602	0.004499	0.0053	0.0062	-0.00218	0.00289	-0.00171	0.0028	0.02383	0.0299	0.0076	0.0102	-0.0028	0.0115	-0.0042	0.0115	0.0092	0.0146
3	9403515	T	G	0.00340644	0.00270148	-0.001179	0.003622	-0.0049	0.0025	-0.0085	0.0081	-0.0338	0.0243	0.00263	0.00238	-0.0011	0.0033	0.0014	0.0033	0.0139	0.002	0.002522	0.004314	0.00530564	0.00633148	-0.00212	0.002115	-0.0117708	0.00496522	-0.014	0.0089	-0.007123	0.004351	-0.012	0.0057	-0.00774873	0.00283	-0.00943067	0.00274	0.06204	0.02976	0.0103	0.0102	-0.0145	0.0108	-0.0194	0.0118	0.0095	0.0139
3	10006079	C	A	0.00273232	0.00224596	0.007992	0.003009	0.0073	0.002	0.0079	0.0065	0.0218	0.0203	0.00069	0.002	-0.003	0.0027	-0.0005	0.0027	0.0137	0.0017	0.001745	0.003577	0.00665132	0.00515304	0.00076	0.001765	0.0103008	0.00413356	-0.0011	0.0074	0.004069	0.003609	-0.0067	0.0051	0.0019	0.00228	0.00427	0.00221	0.03296	0.02404	0.0128	0.0084	-0.0043	0.0091	0.0125	0.0093	0.0158	0.0118
3	10391426	A	G	-0.000871254	0.00248423	0.003476	0.003359	0.0001	0.0023	0.0018	0.0072	0.0033	0.0226	-0.00172	0.00221	-0.0065	0.003	-0.0064	0.0031	0.0123	0.0019	-0.004475	0.004069	-0.0110826	0.00584228	0.001135	0.00197	-0.00694414	0.00456891	-0.0076	0.0083	0.001561	0.004104	-0.0004	0.0054	0.0011027	0.00259	0.000704815	0.00251	-0.03179	0.02729	-0.0059	0.009	0.0029	0.01	-0.014	0.0108	0.0179	0.0133
3	11654412	A	G	-0.00222183	0.00442599	0.014569	0.00596	-0.0089	0.004	-0.001	0.0121	-0.0003	0.0395	0.00323	0.00386	0.0154	0.0054	0.0053	0.0054	0.0418	0.0033	-0.01151	0.007127	-0.00634485	0.0104108	-0.001165	0.003445	-0.0025782	0.00815707	-0.008	0.014	0.005042	0.007184	0.0008	0.0092	-0.0155947	0.00463	-0.0129143	0.00448	0.06107	0.04918	0.0239	0.0159	0.0128	0.0173	0.0192	0.0196	0.0104	0.0222
3	12631774	A	G	0.000459979	0.00194899	-7.7e-05	0.002587	-0.0023	0.0017	0.0079	0.0058	0.0383	0.0174	0.00046	0.00172	-0.0019	0.0023	-0.0017	0.0023	0.0153	0.0014	0.007469	0.003099	-0.00464197	0.00447182	0.002855	0.001515	-0.00472316	0.00359095	0.013	0.0064	0.006124	0.003126	0.011	0.0042	0.00595901	0.00199	0.00715199	0.00192	0.04873	0.02106	-0.0385	0.0073	-0.0042	0.0078	0.0083	0.0082	-0.0205	0.0109
3	13555836	C	T	0.00183407	0.00317352	0.005028	0.004195	-0.0049	0.0027	-0.0144	0.0084	0.0135	0.0286	0.00687	0.00283	-0.0131	0.0038	-0.0066	0.0038	0.0372	0.0023	-0.001331	0.005002	0.00267346	0.00729365	0.000195	0.002495	0.000430335	0.00582385	0.0025	0.011	-0.0004685	0.005047	-0.0088	0.0055	-0.00195	0.00323	-0.0088	0.00312	0.03438	0.0335	0.0316	0.012	0.019	0.0129	0.0104	0.0128	0.0171	0.0161
3	13810670	C	A	0.00175991	0.00217788	0.00525	0.002934	-0.0017	0.002	0.0012	0.0066	0.0019	0.0197	-0.00096	0.00192	0.0113	0.0026	0.0092	0.0026	0.0161	0.0016	0.006717	0.003671	0.000534784	0.00502961	-0.0045	0.001715	0.00473122	0.00419828	-0.013	0.0072	0.006749	0.003704	-0.0064	0.0048	-0.0123	0.00223	-0.0122	0.00216	-0.01397	0.02482	-0.0037	0.0083	0.0192	0.009	-0.0062	0.0101	0.0102	0.0113
3	14223224	C	T	0.00367199	0.00509703	0.008756	0.006868	-0.0002	0.0046	-0.013	0.013	0.032	0.0456	-0.00202	0.00445	0.0061	0.0061	0.0098	0.0062	0.0367	0.0038	0.007128	0.008615	-0.0305726	0.0119913	-0.010625	0.00396	-0.00427946	0.00940597	-0.014	0.017	-0.01102	0.008692	0.004	0.011	0.0156601	0.00533	0.0206066	0.00515	-0.03955	0.05747	0.006	0.0161	-0.0035	0.0202	-0.0252	0.0217	-0.0234	0.0265
3	14965466	C	T	0.00345587	0.0020224	0.010508	0.002712	0.0027	0.0018	-0.0249	0.006	-0.0705	0.0182	-2e-05	0.00178	0.0012	0.0024	0.0014	0.0024	0.0119	0.0015	0.008225	0.003201	0.00330197	0.00466028	-0.00741	0.001585	0.00346054	0.00372727	-0.015	0.0066	0.003165	0.003229	-0.0024	0.0045	-0.00664	0.00207	-0.0079	0.002	0.01406	0.02162	0.0174	0.0074	-0.0001	0.0082	-0.009	0.0087	-0.001	0.0104
3	15007714	C	A	0.0017227	0.00277999	0.001973	0.00365	0.0039	0.0024	0.0082	0.0075	-0.007	0.0247	0.00167	0.00245	-0.001	0.0033	-0.0004	0.0033	0.0131	0.0021	-2.47e-05	0.004354	-0.00190824	0.00634132	-0.002745	0.002155	0.00326231	0.00513892	-0.0012	0.0093	0.002808	0.004393	-0.0004	0.005	0.00261	0.0028	0.00431	0.00271	0.03072	0.02924	0.0051	0.0104	-0.0159	0.0116	0.0084	0.0122	-0.009	0.0145
3	17238673	A	G	0.00160097	0.00194146	0.000211	0.002596	0.0058	0.0017	0.01	0.0057	-0.0169	0.0174	-0.00014	0.00172	-0.0021	0.0023	-0.0008	0.0023	0.0083	0.0014	0.001596	0.003258	-0.00201809	0.00447368	-0.0016	0.001515	-0.00664754	0.00357892	0.0069	0.0063	0.001269	0.003287	0.0005	0.0042	0.00231	0.00198	0.0023	0.00192	0.03028	0.02201	-0.0027	0.0074	-0.0015	0.0078	0.005	0.0086	-0.0104	0.0099
3	23193928	A	G	-0.00556028	0.00206789	0.00055	0.002772	0.0009	0.0019	0.0013	0.0061	-0.0494	0.0185	0.00665	0.00182	0.0006	0.0025	-0.0053	0.0025	0.0114	0.0015	0.004252	0.003363	-0.0143324	0.00476108	-0.003615	0.00161	-0.00361252	0.00382068	-0.02	0.0067	-0.0005828	0.003393	-0.0061	0.0044	-0.0075257	0.00211	-0.00421203	0.00204	0.008712	0.02283	-0.0044	0.0078	-0.0074	0.0084	0.0141	0.0094	-0.0254	0.0105
3	24106647	A	G	-0.00417597	0.0027241	0.001901	0.003623	-0.0055	0.0024	-0.0077	0.0078	-0.0147	0.0244	0.00516	0.00241	0.0051	0.0033	0.0035	0.0033	0.0149	0.002	-0.00121	0.004337	0.00337304	0.00620226	0.00126	0.00213	-0.0109266	0.00503473	-0.0025	0.009	0.002228	0.004376	0.0044	0.0059	0.00855965	0.00275	0.00809786	0.00266	-0.000181	0.0293	0.0058	0.0102	-0.008	0.0112	-0.0188	0.0115	-0.0203	0.014
3	24362252	G	A	0.00304091	0.00243468	-0.002504	0.003202	-0.0024	0.0021	0.0079	0.0063	0.0219	0.0219	-0.00036	0.00214	0.0033	0.0029	0.0023	0.0029	0.0132	0.0018	0.00025	0.00388	0.0105225	0.00557597	0.000485	0.001915	-0.00171197	0.00449586	0.0087	0.0081	0.01083	0.003915	-0.0024	0.0044	0.00543	0.00247	0.00753	0.00239	-0.01518	0.02635	0.0232	0.0087	0.0022	0.0099	0.0113	0.0098	0.0477	0.0127
3	25149547	C	A	0.00631829	0.00232108	0.003582	0.003089	0.009	0.0021	0.0113	0.0066	-0.0491	0.0207	-0.00115	0.00205	-0.0006	0.0028	-0.0006	0.0028	0.0134	0.0017	-0.006326	0.00372	-0.0134964	0.00532813	-0.00369	0.001805	0.0128767	0.00447767	0.014	0.0082	-0.005597	0.003752	0.0028	0.0051	-0.00333148	0.00236	-0.00285604	0.00229	0.005421	0.0251	0.008	0.0086	0.0082	0.011	0.0015	0.0098	-0.0205	0.0121
3	25383666	A	G	0.00109817	0.00227506	0.00308	0.003041	0.0007	0.002	-0.0032	0.0067	0.013	0.0204	-0.00136	0.002	-0.0081	0.0027	-0.0078	0.0028	0.014	0.0017	0.003172	0.003729	0.00693847	0.00525966	7e-05	0.001785	0.0062988	0.00418066	-0.009	0.0075	0.004078	0.003762	-0.0048	0.0049	0.00148	0.00233	0.00178	0.00225	-0.0001098	0.02525	0.0133	0.0086	0.0049	0.0092	0.004	0.0104	0.0102	0.0119
3	30078357	C	T	-0.00408784	0.00193782	0.001935	0.002598	0.0079	0.0017	0.0034	0.0057	-0.0297	0.0175	0.00748	0.00171	-0.0024	0.0023	-0.0033	0.0023	0.0122	0.0014	0.003484	0.003123	-0.00681459	0.00446561	-0.000865	0.00152	-0.00267974	0.0035714	0.018	0.0064	0.003516	0.003149	-0.0033	0.0043	-0.00172377	0.00198	-0.00144896	0.00191	0.004287	0.0211	0.0081	0.0072	-0.0017	0.0079	0.009	0.0083	0.0084	0.0104
3	33194990	C	A	-0.00316141	0.00196821	-0.003675	0.002629	0.0002	0.0018	-0.0068	0.0058	0.0052	0.0178	-0.00031	0.00173	0.0083	0.0024	0.0102	0.0024	0.0127	0.0015	0.0008968	0.003121	-0.0070223	0.00453499	-0.003035	0.00155	-0.010328	0.0036289	0.0034	0.0064	0.002557	0.003148	-0.0017	0.0044	0.00978231	0.00201	0.0102123	0.00194	0.02314	0.02119	0.0237	0.0074	-0.003	0.008	-0.0075	0.0083	0.004	0.0104
3	33559622	G	A	0.00507616	0.00194376	0.003609	0.002586	0.0005	0.0017	-0.0097	0.0056	0.0431	0.0173	0.00459	0.00171	-0.0011	0.0023	-0.0026	0.0023	0.0082	0.0014	-0.001605	0.003072	0.00168106	0.00444679	0.001045	0.001515	0.00463057	0.00358324	0.006	0.0064	0.001344	0.003099	-0.0081	0.0043	-0.00028	0.00198	0.000191	0.00191	0.007643	0.02077	-0.0092	0.0072	-0.0097	0.0079	0.0029	0.0082	-0.0102	0.0099
3	33566770	G	T	-0.00207769	0.00597294	0.028485	0.008046	0.0085	0.0059	-0.0434	0.0172	0.1424	0.0541	0.01217	0.00534	0.0005	0.0072	0.0011	0.0072	0.0553	0.005	0.009361	0.01004	-0.00265894	0.0134819	0.00285	0.00472	0.00654959	0.0110081	0.035	0.019	-0.00698	0.01014	-0.03	0.059	0.0175	0.00598	0.0195	0.00578	0.1322	0.06438	0.0475	0.0232	-0.0217	0.0242	-0.0142	0.0225	-0.0489	0.0318
3	37182198	T	C	0.000286827	0.00193819	0.000603	0.002578	0.0046	0.0017	-0.0029	0.0057	-0.0614	0.0174	-0.00047	0.00171	-0.0065	0.0023	-0.0095	0.0023	0.0096	0.0014	0.007753	0.003134	-0.0123067	0.00444516	0.00451	0.00152	0.00515274	0.00357278	0.016	0.0063	0.00631	0.003162	0.002	0.0043	0.000398412	0.00197	0.000484594	0.00191	0.005443	0.02118	-0.0067	0.0072	0.0018	0.0079	0.0251	0.0084	-0.0167	0.0098
3	37716880	T	C	0.000971706	0.00193186	0.00073	0.002582	-0.0027	0.0017	-0.0078	0.0056	-0.0094	0.0173	0.0003	0.0017	-0.004	0.0023	-0.0037	0.0023	0.0119	0.0014	0.0007992	0.003096	0.00522388	0.00444776	-0.0021	0.00151	0.0025584	0.00356158	0.0074	0.0063	-0.001188	0.003123	-0.0011	0.0042	-0.00435	0.00197	-0.00466	0.00191	-0.02512	0.0209	-0.0009	0.0071	0.0062	0.0079	0.0058	0.0084	-0.0017	0.0101
3	38019428	T	C	0.000821373	0.00225224	0.00194	0.002983	-0.001	0.0019	-0.0027	0.006	-0.0069	0.0202	0.00114	0.002	-0.0018	0.0027	0.0001	0.0027	0.0223	0.0017	-0.007196	0.003876	0.003782	0.00516409	0.001295	0.001765	0.00364906	0.00414505	0.0025	0.0075	0.002413	0.003908	-0.0052	0.0041	0.00738	0.00229	0.0098	0.00221	0.02867	0.02599	0.0182	0.0085	0.0066	0.0094	0.022	0.0098	0.0064	0.0118
3	41306063	C	A	-0.00137042	0.00193227	0.005193	0.002589	0.0093	0.0017	0.0069	0.0056	0.1032	0.0173	0.00331	0.0017	0.0073	0.0023	0.0044	0.0023	0.0161	0.0014	-0.001072	0.003107	-0.00908084	0.00444987	0.00793	0.00151	0.00581836	0.00356078	0.01	0.0064	0.003254	0.003134	0.0055	0.0042	-0.00898938	0.00197	-0.0083511	0.00191	-0.008663	0.02104	0.0029	0.0072	0.0066	0.0078	0.006	0.0084	0.0119	0.0101
3	43097765	G	A	-0.0069721	0.0025561	0.002242	0.003444	-0.0063	0.0023	0.0037	0.0073	0.0055	0.0232	0.00121	0.00226	-0.0039	0.0031	-0.0014	0.0031	0.0215	0.0019	-0.005284	0.004015	0.00133785	0.00591719	0.005335	0.00202	0.000662879	0.00471088	0.006	0.0085	-0.001002	0.004049	-0.0002	0.0055	0.00148212	0.00263	0.00243292	0.00254	-0.004139	0.02704	-0.0064	0.0095	-0.0037	0.0104	0.0009	0.0113	-0.014	0.0134
3	46688562	G	A	0.00327582	0.00195072	0.003047	0.00258	-0.0009	0.0017	-0.0295	0.0052	0.0039	0.0175	-0.00245	0.00172	-0.002	0.0023	-0.0033	0.0024	0.0118	0.0015	0.01203	0.003236	-0.00494927	0.00450293	0.00158	0.001525	0.00747244	0.00359518	-0.025	0.0064	-0.0009425	0.003265	-0.0018	0.0033	0.00074313	0.00199	0.000913923	0.00193	0.008359	0.02193	0.0195	0.0073	-0.0014	0.008	-0.0149	0.0088	0.004	0.0112
3	46935734	A	C	0.000674658	0.00197238	0.01559	0.002625	-0.0006	0.0018	-0.0156	0.0057	-0.0472	0.0179	0.00144	0.00176	-0.0031	0.0024	-0.0048	0.0024	0.0136	0.0015	0.006813	0.003151	-0.00415109	0.00451172	-0.00552	0.00156	0.00244931	0.00363509	-0.031	0.0065	-0.005024	0.003178	-0.0058	0.0056	-0.00164	0.002	-0.00167	0.00194	0.03501	0.02123	0.0211	0.0073	0.0026	0.008	0.0007	0.0085	-0.0009	0.011
3	47511698	T	C	-0.00160542	0.00245395	0.001035	0.003276	-0.002	0.0022	0.0082	0.0074	0.0536	0.0223	0.00324	0.00218	0.0028	0.003	-0.0005	0.003	0.0259	0.0018	-0.006618	0.004052	0.00316323	0.005665	0.002155	0.00194	-0.00517638	0.00452262	0.023	0.0082	0.003064	0.004086	0.0069	0.0053	0.00857176	0.0025	0.00931787	0.00242	0.007267	0.02745	0.0032	0.0095	0.0044	0.0101	-0.0164	0.0114	0.0082	0.0134
3	48625266	C	T	-0.00509627	0.002129	0.010235	0.002901	-0.0043	0.002	-0.021	0.0064	-0.0448	0.0196	0.00935	0.00189	0.0088	0.0026	0.0068	0.0026	0.0178	0.0016	-0.005989	0.003668	-0.00233186	0.00498861	-0.002555	0.00172	-0.00846098	0.00392369	0.011	0.0072	0.009103	0.003699	0.0049	0.0048	-0.0105857	0.0022	-0.01009	0.00213	-0.0439	0.02464	0.0066	0.008	-0.0071	0.0088	-0.0154	0.0103	-0.0029	0.0123
3	50034637	T	G	-0.00748477	0.00300112	0.006988	0.004047	-0.0228	0.0027	-0.0309	0.0094	0.0733	0.0274	0.02123	0.00265	0.0092	0.0036	0.0084	0.0036	0.0205	0.0022	-0.01353	0.005041	0.00803065	0.00684536	0.002465	0.002395	-0.0241093	0.00553105	0.018	0.01	0.002219	0.005086	0.0062	0.0074	0.0133418	0.00301	0.0138413	0.00291	-0.003277	0.03409	-0.0124	0.0118	-0.0116	0.0128	-0.0072	0.0141	0.0153	0.0164
3	51243837	T	C	-0.00346978	0.00194575	0.002494	0.002629	-0.0085	0.0018	0.0031	0.0058	0.06	0.018	0.0046	0.00174	-0.0041	0.0024	-0.0039	0.0024	0.0099	0.0015	-0.006512	0.003066	-0.00816249	0.00448845	0.00412	0.00158	-0.00762173	0.00358893	0.0004	0.0064	-0.0008359	0.003092	0.001	0.0045	-0.000186	0.00199	-0.00134	0.00192	-0.006575	0.02077	-0.0034	0.0075	0.0089	0.0081	0.004	0.0086	-0.0042	0.0102
3	51389976	T	G	-0.000952945	0.0032197	0.011418	0.004486	-0.0089	0.003	-0.0328	0.0098	0.0693	0.0301	-0.00559	0.00288	-0.0041	0.0041	-0.0078	0.0041	0.0268	0.0025	-0.009345	0.005452	-0.00422991	0.00762778	0.007335	0.00263	0.000431347	0.00594185	-0.0054	0.011	0.001465	0.005498	0.004	0.0066	0.00439	0.0034	0.00504	0.00329	-0.01778	0.03698	0.0239	0.0124	0	0.0134	-0.0148	0.0144	0.0283	0.0168
3	52070874	G	A	0.00205081	0.00323856	0.001802	0.004373	-0.0124	0.003	-0.0049	0.0088	-0.0084	0.0297	-0.00284	0.00288	0.0029	0.004	0.0004	0.004	0.0139	0.0025	0.0103	0.005269	0.0232062	0.00748656	0.00596	0.002585	0.00405303	0.00601522	0.016	0.011	0.004602	0.005316	-0.0099	0.0074	0.00477	0.00334	0.00461	0.00323	0.06079	0.03502	-0.007	0.0111	-0.0245	0.0133	-0.0012	0.0122	-0.0027	0.0175
3	52575831	G	A	-0.00299789	0.00193111	0.006473	0.002545	-0.0063	0.0016	-0.0148	0.0053	0.0101	0.0173	-0.0033	0.0017	-0.0069	0.0023	-0.0035	0.0024	0.0171	0.0014	-0.009515	0.003069	0.00117232	0.00444161	-0.006555	0.00151	-0.00821048	0.00373204	0.0046	0.0063	0.003962	0.003096	0.0051	0.0033	-0.000425278	0.00197	0.00234574	0.0019	-0.0007806	0.02077	-0.0087	0.0071	-0.0122	0.0079	0.0129	0.0081	-0.001	0.0102
3	53131772	T	C	-0.00410397	0.00194329	0.009578	0.002584	-0.0069	0.0017	-0.0161	0.0057	-0.0435	0.0174	0.00776	0.00171	0.0023	0.0024	-0.0004	0.0024	0.0296	0.0014	0.002421	0.003075	0.00213419	0.00445809	-0.00444	0.001515	-0.0151949	0.00358146	-0.035	0.0064	-0.01285	0.003102	-0.0089	0.0042	-0.0109	0.00198	-0.0103	0.00192	0.006059	0.02082	-0.0123	0.0073	-0.0156	0.0079	0.0057	0.0083	-0.0077	0.0101
3	53669904	C	A	-0.0011029	0.00242997	0.00379	0.003263	0.0093	0.0022	0.0089	0.0073	0.1723	0.0218	0.00371	0.00213	-0.0222	0.003	-0.0122	0.003	0.0123	0.0018	-0.00417	0.003903	-0.00497487	0.00558714	0.01116	0.001905	0.00239459	0.00446982	0.016	0.008	0.005326	0.003939	0.013	0.0053	-0.0095	0.00248	-0.00225	0.0024	-0.001497	0.02631	0.0278	0.0093	0.0138	0.0098	0.0097	0.0109	0.0196	0.0126
3	55063628	C	A	0.000954476	0.00221314	0.002735	0.002968	0.0029	0.002	-0.0141	0.0065	-0.0043	0.0199	0.00269	0.00195	-0.0066	0.0027	-0.0056	0.0027	0.0093	0.0016	0.0001798	0.003573	0.00363302	0.00509715	0.00015	0.001735	0.0041503	0.00408941	-0.0041	0.0073	-0.002868	0.003604	0.0012	0.0049	0.0018566	0.00226	0.00388098	0.00219	0.04856	0.02439	-0.0235	0.0082	-0.0051	0.009	-0.0075	0.0093	0.0139	0.0118
3	55489798	A	G	0.00132546	0.00193545	0.00525	0.002594	0.0007	0.0017	0.0065	0.0056	0.0432	0.0173	0.00384	0.0017	-0.0033	0.0024	-0.0017	0.0024	0.0172	0.0014	-0.008068	0.003138	-0.000607506	0.00446079	0.001695	0.00151	0.00372348	0.00356645	-0.0024	0.0064	-0.0003946	0.003165	-0.0008	0.0042	0.00332	0.00198	0.00492	0.00191	0.02514	0.0212	0.0177	0.0071	0.0051	0.0078	-0.0069	0.0084	0.0107	0.01
3	56715363	T	C	-0.000384753	0.00193346	0.009647	0.002576	0.0009	0.0017	0.0052	0.0058	0.1075	0.0174	0.00814	0.0017	-0.0018	0.0023	-0.0012	0.0024	0.0231	0.0014	-0.001643	0.003053	-0.0110389	0.00445328	0.006215	0.00152	-0.00153659	0.00356289	0.0023	0.0063	0.004355	0.003079	0.0047	0.0042	0.00442849	0.00198	0.00494493	0.00191	-0.01378	0.02067	0.0091	0.0073	-0.0059	0.0078	-0.0173	0.0084	0.0108	0.0099
3	58009018	T	C	0.00307692	0.00204222	0.005551	0.002748	-0.0011	0.0018	0.002	0.0062	0.0016	0.0184	-0.00068	0.0018	-0.0052	0.0025	-0.0013	0.0025	0.0209	0.0015	0.001297	0.003278	-3.94e-06	0.00471361	0.000535	0.001605	0.00443099	0.00375832	-0.0083	0.0067	-0.003442	0.003307	-0.0029	0.0045	-0.00249	0.00209	-0.00541	0.00202	-0.006531	0.02229	0.0298	0.0078	0.0144	0.0084	0.0013	0.009	-0.0119	0.0107
3	58154327	T	C	-0.00266876	0.0021937	0.001077	0.002949	-0.0037	0.002	-0.0055	0.0064	0.0067	0.0199	0.00277	0.00194	-0.0019	0.0027	-0.0055	0.0027	0.0134	0.0016	0.0005416	0.003476	0.00169745	0.00505688	-0.00013	0.001735	-0.00513631	0.00404798	0.012	0.0072	0.001584	0.003508	0.0051	0.0049	0.000869	0.00225	-1.78e-05	0.00218	0.03382	0.02335	-0.0104	0.0084	-0.0136	0.009	0.0015	0.0089	0.0027	0.0115
3	61514749	G	A	-0.00455466	0.00307075	-0.002125	0.004154	-0.0118	0.0028	-0.0027	0.0088	0.0099	0.0278	0.00367	0.00272	-0.0157	0.0038	-0.0145	0.0038	0.0278	0.0023	6.35e-05	0.005187	-0.00156952	0.00720474	-0.00294	0.00242	0.00207939	0.00565938	-0.021	0.01	0.01295	0.005233	0.003	0.0065	0.00547006	0.0032	0.00404245	0.00309	-0.006187	0.03503	-0.0004	0.0114	0.0105	0.0126	-0.008	0.0146	-0.0063	0.016
3	61516583	A	G	0.00216177	0.00315999	0.001297	0.004224	0.0029	0.0029	-0.0077	0.0094	0.0123	0.0283	-0.00439	0.00278	-0.0023	0.0038	0.0007	0.0039	0.0129	0.0024	-0.009926	0.005193	-0.00758416	0.00725826	0.00132	0.002465	0.00725026	0.00610582	0.0021	0.011	0.00252	0.005237	-0.0019	0.0073	-0.00796	0.00321	-0.00946	0.0031	0.07307	0.03422	0.0016	0.0117	0.0232	0.0133	-0.0049	0.0133	0.0041	0.0164
3	62005655	G	A	0.000846296	0.00217788	0.000455	0.0029	-0.0021	0.0019	0.0039	0.0062	-0.0024	0.0194	-0.00062	0.00191	-0.0079	0.0026	-0.0084	0.0026	0.0143	0.0016	0.0002773	0.003432	-0.0104783	0.0049857	-7.5e-05	0.001695	-0.00244481	0.00401382	-0.0012	0.0071	-0.001697	0.003462	0.0062	0.0048	0.000345853	0.00221	0.00132979	0.00213	-0.01241	0.02309	0.0048	0.0079	0.0139	0.0089	0.0124	0.0091	-0.0015	0.0112
3	62135989	A	G	-0.00134386	0.00338084	0.010663	0.004492	-0.0085	0.003	-0.0184	0.0092	0.0274	0.0302	0.00558	0.00298	0.0047	0.0041	0.0025	0.0041	0.0161	0.0025	0.003785	0.005292	-0.000314024	0.00772876	-0.00109	0.00263	0.00397157	0.00625619	-0.017	0.011	-0.003465	0.005341	0.003	0.0076	0.00637	0.00345	0.00481	0.00334	-0.02995	0.036	-0.0191	0.0117	-0.0142	0.014	-0.0187	0.0132	0.0136	0.0174
3	67416322	T	C	0.00828685	0.00305873	-0.00305	0.004009	-0.0067	0.0026	0.0059	0.0081	0.0349	0.0271	0.01127	0.00269	-0.0154	0.0037	-0.0119	0.0037	0.0261	0.0022	-0.009141	0.004651	-0.0142292	0.00689457	0.002325	0.00236	0.0097696	0.00565938	0.013	0.01	-0.0003187	0.004692	-0.0094	0.0054	-0.00132312	0.00307	0.00128034	0.00297	-0.07101	0.03089	0.0135	0.0115	-0.0143	0.0126	-0.022	0.013	-0.0124	0.0159
3	70330835	A	G	-0.0029345	0.00245395	0.003142	0.00329	-0.0044	0.0022	-0.0085	0.0071	-0.0034	0.022	0.00541	0.00215	-0.0002	0.003	-0.0004	0.003	0.0104	0.0018	0.0058	0.003983	-0.00958595	0.00569715	-0.000395	0.00192	0.00765986	0.00451362	0.01	0.0081	0.00175	0.004019	0.006	0.0053	0.00294418	0.00252	0.00252563	0.00244	-0.0167	0.02678	-0.0082	0.0091	0.01	0.0098	-0.0059	0.0103	0.0034	0.0124
3	71473987	C	T	0.000801066	0.00218835	-0.00121	0.002919	-0.0033	0.002	-0.0188	0.0063	-0.0504	0.0197	0.00406	0.00193	0.0014	0.0027	0.0039	0.0027	0.0124	0.0016	0.006686	0.003629	0.00387111	0.00502554	-0.00287	0.001715	0.000827579	0.00404299	-0.025	0.0074	-0.00177	0.003663	-0.0035	0.0046	-0.00448113	0.00224	-0.00686109	0.00216	-0.003683	0.0246	0.0136	0.0083	0.0003	0.0091	-0.0202	0.0094	-0.0022	0.0115
3	72393312	A	C	-0.000605916	0.00192963	-0.001607	0.002579	-0.0045	0.0017	-0.0174	0.0056	-0.0575	0.0173	0.00179	0.0017	0.0031	0.0023	0.0022	0.0024	0.0252	0.0014	-0.005412	0.003081	-0.00281565	0.00444594	-0.003945	0.001505	0.00344599	0.00355616	-0.0026	0.0063	0.0005167	0.003107	-0.0029	0.0042	-0.0107	0.00197	-0.0117	0.00191	-0.004736	0.02084	-0.0125	0.0071	-0.0092	0.0079	-0.0026	0.0083	-0.0015	0.01
3	73094058	T	C	0.00104826	0.00193	0.005942	0.002591	0.0025	0.0017	-0.0095	0.0056	-0.0485	0.0173	0.00455	0.0017	-0.0021	0.0023	-0.0039	0.0024	0.0106	0.0014	0.002091	0.003067	-0.00215461	0.00444791	-0.00538	0.001505	0.00857372	0.00355698	-0.0019	0.0063	-0.001467	0.003094	-0.0018	0.0042	-0.000618056	0.00197	0.000989858	0.0019	0.01518	0.02073	0.0111	0.0071	0.0061	0.0078	0.0088	0.0081	-0.0049	0.01
3	87032004	T	C	-0.000765111	0.00217277	-0.005172	0.002894	0.0067	0.0019	0.0177	0.0063	-0.0164	0.0195	0.00031	0.00192	0.0008	0.0026	-0.0007	0.0026	0.0093	0.0016	-0.003001	0.003645	0.00447874	0.00496196	-0.00056	0.0017	0.00535753	0.0040044	0.0072	0.0071	0.006984	0.003678	0.0028	0.0048	-0.00264012	0.0022	-0.00200524	0.00213	-0.02726	0.02447	0.0097	0.0079	0.002	0.0089	0.0081	0.0097	-0.0003	0.0113
3	87325753	G	A	-0.00132051	0.00425308	0.011001	0.005878	-0.0051	0.0039	-0.0189	0.0136	0.0322	0.0396	0.01043	0.00383	0.0051	0.0054	0.0156	0.0054	0.0273	0.0032	-0.01102	0.007602	0.00816739	0.010173	-1e-05	0.003445	-0.0171797	0.00774519	-0.0027	0.014	-0.01114	0.007667	0.012	0.0094	0.0162105	0.00454	0.022681	0.00439	0.03868	0.05218	0.0179	0.0176	-0.0175	0.0172	-0.0142	0.0212	0.0082	0.0224
3	98600385	C	T	0.00324414	0.0044816	0.013827	0.005895	0.0034	0.004	0.0032	0.0132	0.0381	0.0401	-0.00117	0.00388	0.0013	0.0053	-0.0021	0.0054	0.028	0.004	-0.004506	0.00716	-0.00522817	0.0101957	0.000425	0.0035	0.00948953	0.00825958	-0.011	0.015	0.002467	0.007222	-0.0006	0.011	0.00669	0.0045	0.00522	0.00435	-0.05889	0.05005	0.0306	0.0172	0.0157	0.0178	0.0044	0.02	0.013	0.0243
3	98837799	T	C	-0.00540351	0.00208756	4.5e-05	0.002805	0.0003	0.0019	-0.0104	0.006	0.0183	0.0187	0.00145	0.00184	0.0263	0.0026	0.0276	0.0026	0.0095	0.0016	0.003206	0.003324	-0.00111721	0.00482666	0.002135	0.001635	-0.00257572	0.00384393	-0.0003	0.0068	-0.005445	0.003354	0.0011	0.0046	-0.0174909	0.00215	-0.0184173	0.00208	0.01584	0.02249	0.0164	0.0076	-0.0041	0.0083	0.0006	0.0089	-0.0014	0.0107
3	99088366	G	A	0.000189103	0.00265842	-0.005035	0.003558	0.0005	0.0023	0.0097	0.0082	-0.0423	0.024	-0.00606	0.00235	-0.002	0.0032	0.0008	0.0033	0.0113	0.0019	-0.002821	0.004794	-0.0030254	0.00612814	-0.001185	0.002095	0.00365035	0.00488672	-0.004	0.009	-0.0008276	0.004838	0.0016	0.0053	0.00302	0.00271	0.00485	0.00262	0.01273	0.03233	-0.0096	0.0106	0.019	0.0109	0.0099	0.0131	-0.0101	0.0141
3	101242751	G	A	0.00569494	0.00204833	0.003289	0.00272	-0.0072	0.0018	-0.0076	0.0061	-0.0761	0.0184	0.00187	0.00179	0.004	0.0025	0.0005	0.0025	0.0108	0.0015	0.006212	0.003235	0.00436723	0.00470025	-0.002445	0.0016	-0.000418993	0.00377793	0.0046	0.0067	-0.004111	0.003263	0.0059	0.0044	0.00599	0.00208	0.00527	0.00201	-0.01935	0.02192	-0.0066	0.0077	-0.0135	0.0083	-0.0094	0.0092	0.0019	0.0105
3	105257485	G	A	0.00286687	0.00270894	-0.000888	0.003596	0.004	0.0024	-0.0125	0.0079	-0.0169	0.0242	0.00488	0.00238	-0.0052	0.0033	-0.0053	0.0033	0.0112	0.002	-0.00163	0.004214	0.00864398	0.00614692	-0.00298	0.002105	0.00695383	0.00499256	0.014	0.009	0.0003887	0.004252	0.0053	0.0059	-0.000580731	0.00274	-0.00160373	0.00265	0.0008405	0.02854	-0.0076	0.01	-0.0121	0.0111	-0.0221	0.0112	0.0055	0.0139
3	107206802	C	T	-0.00410483	0.00195913	0.00337	0.002616	-0.0031	0.0018	0.0029	0.0058	0.0403	0.0176	0.00269	0.00173	-0.0029	0.0024	-0.0003	0.0024	0.0097	0.0015	-0.003859	0.003265	-0.00426877	0.0045267	0.00409	0.00153	-0.00419521	0.00361066	0.0068	0.0064	0.0007966	0.003293	-0.0019	0.0044	-0.00244	0.00201	-0.00496	0.00194	0.04127	0.022	0.0041	0.0074	0.0082	0.0079	0.0128	0.0086	0.0057	0.01
3	112826253	T	C	-0.00264396	0.00202782	0.001542	0.002719	-0.0001	0.0018	-0.0014	0.0058	-0.0004	0.0183	-9e-05	0.00178	-0.0009	0.0025	-0.0019	0.0025	0.0174	0.0015	0.001372	0.00339	-0.00460092	0.00471087	-0.001285	0.001595	-0.00723228	0.00373473	0	0.0066	-0.001063	0.003419	-0.0017	0.0043	0.00309	0.00209	0.00187	0.00202	-0.04135	0.02307	0.0043	0.0074	-0.0054	0.0083	0.0062	0.0089	0.0088	0.0104
3	112958324	A	G	0.00219023	0.00252738	0.008767	0.003387	-0.0072	0.0023	-0.0065	0.0071	0.004	0.0227	-0.00209	0.00222	-0.0115	0.0031	-0.0046	0.0031	0.0173	0.0019	-0.003218	0.004222	-0.00872073	0.00591298	-0.00143	0.001975	0.00265135	0.00465795	-0.027	0.0084	0.002914	0.004258	-0.0033	0.0054	-0.00311923	0.00261	0.00216375	0.00253	-0.03662	0.02821	0.0133	0.0091	-0.0118	0.0101	-0.0162	0.0112	0.0021	0.013
3	114199650	C	T	0.00460874	0.00202107	0.0073	0.002707	0.0027	0.0018	0.0005	0.0059	-0.009	0.0182	-0.00608	0.00183	-0.0062	0.0025	-0.0023	0.0025	0.0166	0.0015	-0.006132	0.003242	-0.013766	0.00465473	0.00015	0.001585	0.0167105	0.00372727	0.018	0.0067	-0.002191	0.003269	0.0022	0.0045	0.000526313	0.00207	-0.00336867	0.002	0.01731	0.02196	0.0159	0.0074	0.014	0.0083	-0.0055	0.0088	-0.017	0.0104
3	114557105	T	C	0.00386617	0.00406179	-0.000786	0.005515	-0.0131	0.0036	-0.0295	0.0113	0.034	0.0365	0.00792	0.00362	-0.0125	0.005	-0.0089	0.005	0.0334	0.003	-0.003037	0.006152	0.021111	0.00931235	-0.000575	0.00318	0.00550838	0.00754502	-0.039	0.013	-0.002978	0.006207	-0.0076	0.0092	-0.00338	0.00419	-0.00788	0.00405	0.01061	0.04157	0.0042	0.0148	0.0005	0.0164	0.025	0.0137	0.0168	0.0207
3	117562436	T	C	0.000461482	0.00192955	0.002243	0.002572	-0.005	0.0017	-0.0008	0.0056	0.0668	0.0173	-0.00112	0.0017	0.0044	0.0023	0.0035	0.0024	0.0115	0.0014	0.002135	0.00306	0.00149209	0.00443814	0.006665	0.001505	-0.000931384	0.00355604	-0.011	0.0063	-0.00219	0.003087	0.0035	0.0042	0.00628	0.00197	0.00502	0.0019	-0.004826	0.02072	0.0108	0.0071	-0.0159	0.0079	-0.0087	0.0083	-0.0258	0.01
3	123065778	A	G	0.00154486	0.00228524	-0.040866	0.002989	-0.0078	0.0019	0.01	0.0062	-0.0684	0.0204	-0.00306	0.00201	0.0105	0.0027	0.0061	0.0028	0.0169	0.0017	0.008904	0.003639	0.00687089	0.00516546	-0.007625	0.00178	-0.00320824	0.00420538	0.089	0.0076	0.002149	0.003671	-0.0034	0.0041	0.0123615	0.00229	0.0100418	0.00221	0.03297	0.02481	-0.0242	0.0088	-0.0041	0.0095	0.0171	0.0099	0.0282	0.0123
3	128201013	C	A	-0.00303008	0.00225224	0.005219	0.003039	-0.0064	0.0021	-0.0022	0.0068	0.045	0.0205	0.00389	0.00199	0.0068	0.0027	0.0057	0.0028	0.0115	0.0017	0.003972	0.003719	-0.00395061	0.00519399	0.0029	0.00179	-0.00167862	0.00414505	-0.012	0.0075	-0.005606	0.003752	-0.014	0.0053	0.00711	0.00231	0.00761	0.00223	0.04111	0.025	-0.0015	0.0086	-0.0113	0.0093	0.0069	0.0098	-0.0068	0.0118
3	129027158	G	T	0.00216406	0.00318727	0.008014	0.004252	0.0087	0.0028	0.005	0.009	-0.0271	0.0282	-0.00285	0.0028	0.005	0.0039	0	0.0039	0.0292	0.0024	0.004053	0.004839	0.00652945	0.00726511	-0.00174	0.00245	0.0207832	0.00592597	-0.036	0.011	0.001158	0.004884	-0.0022	0.0071	0.0101	0.00326	0.00948	0.00315	-0.008696	0.0331	0.0255	0.0115	0.013	0.013	0.0431	0.0117	-0.0172	0.016
3	132434156	T	C	-0.0023195	0.0030352	0.001622	0.004035	-0.0022	0.0027	0.0375	0.0088	0.0949	0.0272	0.00183	0.00268	0.0106	0.0037	0.0125	0.0037	0.016	0.0023	0.01007	0.005003	-0.00359124	0.00697612	0.000685	0.002375	0.000795037	0.00559386	0.021	0.01	0.001655	0.005047	0.02	0.007	0.00952386	0.0031	0.0104991	0.003	0.03359	0.03435	-0.0184	0.0113	-0.0114	0.0124	0.0092	0.0139	0.0027	0.0157
3	133973731	A	G	0.00427549	0.00193147	0.002618	0.002574	-0.0022	0.0017	0.0176	0.0056	0.1771	0.0174	-0.00049	0.0017	-0.0027	0.0023	-0.0033	0.0024	0.0148	0.0014	0.002036	0.003157	-0.00423898	0.00443142	0.013895	0.00152	-0.00388244	0.00355903	-0.0012	0.0064	0.003957	0.003185	0.0027	0.0042	-0.00227214	0.00197	-0.00255851	0.00191	0.02863	0.02143	0.0114	0.0072	-0.0011	0.0079	0.0037	0.0086	0.0082	0.0112
3	134287597	T	C	0.00184031	0.00206789	0.004925	0.002748	-0.0005	0.0018	-0.0199	0.006	-0.0935	0.0185	0.00032	0.00182	-0.015	0.0025	-0.0142	0.0025	0.022	0.0015	-0.0009366	0.003267	-2.07e-05	0.00471889	-0.00667	0.00161	-0.00832177	0.00381428	-0.013	0.0068	-0.008201	0.003296	0.011	0.0044	0.00598783	0.0021	0.00382059	0.00203	-0.002228	0.02209	0.0152	0.0076	-0.009	0.0084	-0.0071	0.0086	-0.0039	0.0106
3	135854035	C	A	0.000203702	0.00217024	0.010191	0.002884	-0.0158	0.0018	-0.0267	0.0058	0.0608	0.0195	0.00319	0.00191	-0.0039	0.0026	-0.007	0.0027	0.0293	0.0016	-0.002712	0.003778	0.00512958	0.00500441	0.00512	0.0017	0.00550691	0.00399513	-0.03	0.0071	-0.006663	0.003811	-0.0009	0.0038	0.00539634	0.00222	0.00355848	0.00214	-0.02619	0.02544	0.016	0.0084	-0.0081	0.0087	-0.0227	0.0103	0.0179	0.0113
3	137325391	T	C	0.00200788	0.00239817	0.004655	0.00325	-0.0032	0.0022	-0.0056	0.0071	-0.0156	0.022	0.00512	0.00213	-0.0003	0.0029	-0.0012	0.0029	0.012	0.0018	0.00502	0.003992	-0.00305291	0.00548116	-0.000875	0.00193	-0.00189923	0.00440373	-0.0071	0.008	-0.0018	0.004027	0.0081	0.0061	0.00306967	0.00243	0.0025791	0.00235	-0.02091	0.02682	0.0057	0.0093	0.0017	0.01	-0.0065	0.0112	0.0051	0.013
3	141121814	C	A	-0.00101373	0.00194017	0.009485	0.002558	0.004	0.0017	-0.0117	0.0057	0.1333	0.0174	0.00859	0.00171	-0.0105	0.0024	-0.0071	0.0024	0.0773	0.0014	-0.007799	0.003079	-0.00344216	0.00446087	0.005035	0.001515	-0.00149156	0.00357573	-0.031	0.0066	-0.001213	0.003106	-0.0029	0.0035	0.0149	0.00198	0.0213	0.00191	-0.05916	0.02097	0.0261	0.0072	0.0094	0.0079	-0.0144	0.0084	0.0076	0.0102
3	142604476	A	G	0.00494407	0.00199041	0.001341	0.00267	-0.0018	0.0018	0.0126	0.0057	0.0313	0.018	-0.00074	0.00175	-0.0027	0.0024	-0.0025	0.0024	0.0124	0.0015	-0.01344	0.003243	-0.00248983	0.00457864	-0.00268	0.001565	0.00424638	0.00366831	0.011	0.0065	-0.01295	0.003271	0.003	0.0043	0.000576346	0.00203	-0.00166017	0.00196	0.01556	0.02198	0.0022	0.0073	-0.0033	0.0081	-0.0047	0.0086	-0.0101	0.0103
3	145810408	A	G	-0.00207889	0.00193857	0.000157	0.00259	-0.0038	0.0017	-0.0003	0.0056	0.0129	0.0173	-0.00222	0.00171	-0.0059	0.0023	-0.0047	0.0024	0.012	0.0014	-0.005038	0.003147	0.00926335	0.0044544	0.002095	0.00151	-0.000488768	0.00357423	0.0085	0.0063	0.000791	0.003175	-0.0025	0.0042	-0.00173	0.00197	-3.34e-05	0.00191	0.005786	0.02123	-0.004	0.0071	-0.006	0.0078	-0.0025	0.0084	0.0136	0.0099
3	151978186	A	C	-0.00266718	0.00202782	0.002601	0.002712	-0.0048	0.0018	-0.0001	0.0059	0.0064	0.0183	0.00184	0.00179	0.0016	0.0025	0.0018	0.0025	0.0119	0.0015	-0.006043	0.003244	-0.00398175	0.00465617	0.00026	0.001595	0.000261876	0.00373727	-0.0069	0.0067	-0.004323	0.003272	-0.0019	0.0044	-0.00775028	0.00207	-0.0081644	0.002	-0.01191	0.02191	-0.0166	0.0074	-0.0004	0.0083	0.0015	0.0086	0.0079	0.0106
3	152187279	T	G	0.00216775	0.00204833	0.004239	0.002734	0.0065	0.0018	0.0112	0.0059	0.0335	0.0183	0.00021	0.00184	-0.0027	0.0025	-0.004	0.0025	0.0101	0.0015	-0.004697	0.003293	-0.00109343	0.00466136	0.002255	0.0016	0.0062355	0.00378083	0.034	0.0067	0.004287	0.003323	0.0015	0.0045	0.00366431	0.00207	0.00278174	0.002	-0.02268	0.02226	-0.0076	0.0076	-0.0026	0.0084	0.0172	0.0087	-0.0248	0.0107
3	156983414	T	C	-0.00440045	0.00223977	0.009623	0.002984	-0.0116	0.002	-0.0261	0.0065	-0.0449	0.0201	0.00017	0.00198	-0.0056	0.0027	-0.0042	0.0027	0.0185	0.0016	0.003896	0.003688	-0.00752823	0.00512097	-0.002445	0.00176	0.000492213	0.0043337	0.01	0.0074	0.01134	0.00372	0.0008	0.0049	0.00486316	0.00227	0.00692159	0.0022	-0.05072	0.02467	-0.014	0.0081	0.0079	0.0092	-0.0305	0.01	0.0084	0.0116
3	157964669	G	A	0.00930699	0.00195774	-0.001638	0.002594	-0.0128	0.0017	-0.0094	0.0057	-0.0684	0.0175	-0.00163	0.00172	0.0123	0.0024	0.0153	0.0024	0.0205	0.0015	0.007388	0.003137	-0.0010364	0.00448618	-0.00527	0.001525	0.0153981	0.00360938	-0.017	0.0064	-0.0005802	0.003164	0.0055	0.0042	0.0112	0.00199	0.0151	0.00193	-0.008282	0.02121	-0.0005	0.0072	-0.0137	0.0079	0.0073	0.0083	-0.0152	0.0102
3	169097381	C	T	0.0029511	0.00195014	0.006225	0.002567	-0.0026	0.0016	-0.0089	0.0051	-0.2673	0.0174	-0.00139	0.00172	-0.0021	0.0024	-0.0022	0.0024	0.0136	0.0014	-0.01232	0.003117	-0.00920774	0.00447179	-0.02017	0.00152	-0.000592021	0.00359627	-0.0069	0.0061	-0.006618	0.003144	0.0011	0.0033	0.00191313	0.00199	0.00329593	0.00193	0.002991	0.02115	-0.0046	0.0073	0.003	0.0079	-0.0141	0.0083	-0.0267	0.0103
3	169238015	T	C	-0.000523123	0.00195774	-0.000865	0.002632	-0.0017	0.0018	-0.0057	0.0058	-0.0746	0.0176	0.00067	0.00173	0.0063	0.0024	0.0062	0.0024	0.0144	0.0015	0.004335	0.003194	0.00727291	0.00451634	-0.00653	0.00154	0.00207028	0.00360938	-0.0064	0.0065	0.0002918	0.003223	0.0006	0.0043	-0.00661	0.00201	-0.00602	0.00194	-0.02305	0.02163	0.0013	0.0074	-0.0098	0.008	0.0096	0.0087	-0.0039	0.0102
3	171783546	A	G	0.000523333	0.00194899	1.7e-05	0.002624	-0.0037	0.0017	0.0209	0.0057	0.0595	0.0175	-0.0013	0.00172	-0.0036	0.0024	0.0017	0.0024	0.012	0.0014	0.00729	0.003106	-0.00436675	0.0044873	0.00178	0.00152	0.000984733	0.00359095	0.013	0.0064	0.007958	0.003133	-0.0037	0.0042	0.000812768	0.00199	-0.00417855	0.00193	-0.007421	0.021	0.0074	0.0072	0.0053	0.0079	0.007	0.0085	-0.0192	0.0101
3	171963717	T	C	0.00290926	0.00193095	0.005674	0.002568	-0.002	0.0017	0.0008	0.0056	0.0027	0.0173	-0.00132	0.00171	-0.0074	0.0023	-0.0026	0.0024	0.0354	0.0014	-0.002393	0.003094	-0.00386369	0.00444551	-0.00052	0.001505	8.71e-05	0.00355969	0.0031	0.0064	0.001205	0.003121	0.0013	0.0042	-0.00324704	0.00197	-0.00750884	0.0019	-0.01108	0.0209	0.025	0.0072	-0.0045	0.0078	0.0096	0.0086	-0.0127	0.0101
3	172165727	T	C	0.00189709	0.00207484	0.003964	0.002731	-0.0011	0.0018	-0.0106	0.0055	-0.0561	0.0187	0.00017	0.00183	0.0086	0.0025	0.0078	0.0025	0.0328	0.0015	-0.004277	0.0033	0.00367055	0.00477263	-0.003365	0.001625	-4.85e-06	0.00382393	-0.0006	0.0068	0.007308	0.003327	0.0035	0.0036	0.0157	0.00211	0.0174	0.00204	0.03084	0.02218	0.0182	0.0076	0.011	0.0084	0.0118	0.0091	-0.005	0.011
3	184020542	G	T	-0.00390273	0.00263122	0.019676	0.003516	0.0144	0.0024	0.0126	0.0079	-0.0438	0.0238	0.01093	0.00234	0.0081	0.0032	0.0053	0.0032	0.0216	0.002	-0.009126	0.004158	0.000438088	0.00605578	-0.00071	0.00208	0.0130633	0.00486166	0.002	0.0088	0.001461	0.004194	0.0006	0.0076	0.0112705	0.00268	0.0111072	0.00259	-0.02472	0.02791	0.0437	0.0103	0.0472	0.0108	-0.0057	0.0117	-0.0264	0.0142
3	185548683	A	G	-0.00402407	0.00199466	0.005657	0.002637	-0.0034	0.0017	0.0042	0.0054	-0.0358	0.018	-0.00209	0.00176	-0.004	0.0024	0.001	0.0024	0.0329	0.0015	0.006178	0.003145	-0.00382315	0.0045842	-0.00178	0.001565	0.00548032	0.00367815	0.039	0.0065	0.007028	0.003173	-0.0003	0.0035	0.00463	0.00203	0.0113	0.00197	-0.0145	0.02125	0.019	0.0074	0.0218	0.0082	0.0031	0.0083	-0.009	0.0107
3	185651469	T	C	0.00217494	0.00195315	0.002349	0.002617	-0.0032	0.0017	-0.0086	0.0058	0.0039	0.0176	0.00334	0.00172	-0.0005	0.0024	-0.0019	0.0024	0.0159	0.0014	-0.005035	0.003261	0.00604959	0.00447749	-8e-05	0.001535	0.00203298	0.00377515	-0.0063	0.0069	-0.002304	0.00329	0.0038	0.0043	0.00759	0.00199	0.00776	0.00192	-0.02306	0.02213	0.0046	0.0074	0.0028	0.0079	-0.0055	0.009	0.0073	0.0099
3	187438522	C	T	3.91e-05	0.00201334	0.007399	0.002702	0.0008	0.0018	-0.0003	0.0059	0.0098	0.0181	0.00376	0.00177	-0.0054	0.0025	-0.0041	0.0025	0.0203	0.0015	-0.0017	0.003221	0.000469359	0.00462779	-0.004625	0.00158	0.0093886	0.00370828	-0.013	0.0066	-0.002486	0.003251	0.0034	0.0045	-0.00398	0.00206	-0.00652	0.00199	0.01157	0.02174	0.0068	0.0076	-0.0029	0.0081	0.0076	0.0088	-0.0077	0.0104
3	187600070	T	G	0.00150605	0.00219915	0.000822	0.002923	0.0027	0.002	0.0014	0.0065	0.0145	0.0197	0.00264	0.00193	-0.0014	0.0027	-0.003	0.0027	0.0114	0.0016	-0.00511	0.003523	-0.00699082	0.00503015	0.003265	0.001715	-0.00950517	0.00405302	0.015	0.0072	0.007602	0.003554	0.0077	0.005	0.00261822	0.00223	0.00259558	0.00215	0.02244	0.02395	-0.0055	0.0084	0.012	0.0088	0.0165	0.0098	0.0256	0.0114
3	187765339	A	G	0.00266154	0.00282281	0.003406	0.003842	-0.0041	0.0026	-0.0131	0.0084	0.0085	0.0257	0.00554	0.00248	0.005	0.0035	0.003	0.0035	0.0136	0.0022	0.008313	0.004596	0.00329259	0.00653969	-0.005195	0.00224	0.000157409	0.00523535	0.018	0.0093	0.001715	0.004636	0.0048	0.007	0.00934	0.00293	0.00959	0.00283	-0.01483	0.0312	0.0154	0.0109	-0.0114	0.0116	0.0122	0.0124	-0.0111	0.0147
3	187877584	G	A	0.00102627	0.00203632	0.001282	0.002728	-0.0013	0.0018	0.0103	0.0061	0.0181	0.0184	-0.00027	0.0018	0.0068	0.0025	0.0038	0.0025	0.0116	0.0015	0.005774	0.003241	-0.00109718	0.00469225	0.00376	0.0016	0.0032398	0.00393463	-0.0097	0.0067	-0.00133	0.00327	-0.0006	0.0044	0.00622	0.00208	0.00544	0.00201	-0.04653	0.02214	-0.0091	0.0077	-0.0095	0.0083	0.0068	0.0088	0.0073	0.0104
3	188059443	G	A	-0.00233321	0.00220468	0.005303	0.002905	0.0021	0.0019	0.0144	0.0057	0.0853	0.0197	0.00456	0.00194	-0.0067	0.0027	-0.0025	0.0027	0.0124	0.0016	-0.004185	0.003569	-0.00504687	0.00509022	0.005045	0.00172	0.00236924	0.00406321	0.008	0.0072	0.005921	0.0036	0.0023	0.0037	-0.000211	0.00226	0.00263	0.00219	0.001386	0.02407	-0.0036	0.008	-0.0093	0.009	0.0074	0.0093	-0.0225	0.0114
3	188540034	C	T	-0.000543701	0.00248423	-0.006303	0.00337	-0.0052	0.0022	-0.0006	0.0076	-0.0372	0.0226	0.00451	0.00218	0.0049	0.003	0.0059	0.0031	0.0137	0.0018	-0.005003	0.004014	-0.00964211	0.00579312	-0.002185	0.00197	-0.000271432	0.00458804	-0.0098	0.0083	0.003446	0.004049	-0.0099	0.0053	0.00765	0.00257	0.00903	0.00248	0.002359	0.02724	0.0056	0.0098	0.0069	0.01	0.0073	0.0115	0.0299	0.013
3	190667598	G	A	0.00595732	0.00199466	-0.000898	0.002691	-0.0037	0.0018	-0.0063	0.0059	-0.0022	0.018	0.00158	0.00177	0.0048	0.0024	0.0057	0.0024	0.0108	0.0015	9.48e-05	0.003152	0.00655334	0.00457818	-0.00245	0.00157	-0.00525059	0.00367615	-0.022	0.0066	-0.001958	0.003181	-0.0048	0.0046	0.0066856	0.00203	0.00962527	0.00197	-0.01521	0.0213	-0.0026	0.0075	0.003	0.0081	-0.0178	0.0086	-0.0172	0.0109
3	190804380	T	G	-0.00261175	0.00259879	0.000991	0.003479	-0.0035	0.0023	0.0132	0.0073	0.0149	0.0234	-0.00019	0.0023	-0.0019	0.0032	-0.0027	0.0032	0.0147	0.0019	0.005736	0.004168	-0.0218879	0.00598051	0.001335	0.00204	0.00181751	0.00478956	-0.013	0.0086	0.0009447	0.004204	-0.0036	0.0056	0.0039554	0.00265	0.00463452	0.00256	-0.04297	0.02785	0.0016	0.0093	0.0222	0.0108	0.0006	0.0119	-0.0079	0.0132
3	190920516	G	A	-0.00212234	0.00204222	-0.002246	0.002729	-0.0038	0.0018	-0.0033	0.0059	-0.0102	0.0183	-0.00019	0.0018	-0.0003	0.0025	-0.0005	0.0025	0.0119	0.0015	-0.002446	0.003286	-0.00335079	0.00468976	0.002195	0.00159	7.8e-05	0.00376939	-0.0067	0.0067	0.0007599	0.003315	-0.011	0.0044	0.00357734	0.00208	0.00489773	0.00201	0.01166	0.02233	-0.0002	0.0075	-0.0034	0.0082	-0.0064	0.0087	-0.0079	0.0106
3	194061561	G	A	1.46e-05	0.0019777	-0.000992	0.002724	-0.0018	0.0019	0.0005	0.006	0.0056	0.0183	0.00174	0.00177	0.0028	0.0024	0.0026	0.0024	0.0126	0.0015	-0.000158	0.003143	-0.000911876	0.00457661	0.00187	0.0016	-0.00146051	0.00363991	0.0001	0.0066	0.002455	0.00317	0.0063	0.0057	0.00742626	0.00203	0.0086321	0.00196	-0.002084	0.02128	0.0186	0.0075	-0.0085	0.0082	0.0031	0.0086	0.0076	0.0111
3	194656826	T	C	-0.0011416	0.0020025	0.001341	0.002703	0.0011	0.0018	-0.003	0.0058	-0.0235	0.0181	8e-05	0.00177	-0.0004	0.0024	-0.0024	0.0024	0.0091	0.0015	-0.006684	0.003152	0.00299463	0.00458469	-0.00251	0.001575	0.00614953	0.00369489	0.0097	0.0065	-0.003824	0.003179	-0.0036	0.0044	-0.00106	0.00203	-0.00142	0.00197	0.008619	0.02139	0.0042	0.0074	-0.0048	0.0082	0.0033	0.0084	-0.0028	0.0106
3	194820658	A	G	0.0029983	0.0024161	0.006217	0.003318	0.0043	0.0023	-0.0087	0.0072	-0.0089	0.0225	-0.00432	0.00217	0.001	0.003	-0.0019	0.003	0.0127	0.0019	-0.002862	0.003839	-0.00228668	0.00561352	-0.00134	0.00197	0.00738373	0.00444448	0.0044	0.0081	0.0003015	0.003872	-0.0015	0.0065	0.000640284	0.00248	0.00161128	0.0024	-0.007655	0.02587	-0.0029	0.0091	-0.0054	0.0099	-0.0075	0.0108	0.0295	0.0132
4	1281761	C	T	-0.000825303	0.00192925	0.001814	0.002578	-0.0006	0.0017	0.0082	0.0056	-0.0435	0.0173	0.00144	0.0017	0.0018	0.0023	0.0011	0.0023	0.0087	0.0014	-0.001382	0.003054	-0.00272132	0.00443439	0.000225	0.00151	0.00738159	0.00355558	-0.0018	0.0063	0.001622	0.003082	0.011	0.0042	-0.00314	0.00197	-0.00266	0.0019	0.01496	0.02063	0.0152	0.0071	0.0048	0.008	0.0091	0.0081	0.0134	0.01
4	1414684	G	A	-0.000151837	0.00331335	-0.002322	0.004409	0.0023	0.003	0.0235	0.0093	-0.024	0.0304	-0.00248	0.00299	0.0023	0.004	0.0041	0.004	0.0185	0.0025	0.006346	0.005242	-0.0120468	0.00760909	0.00782	0.002655	0.00519893	0.006157	0.011	0.011	0.01063	0.005284	0.0094	0.0074	0.0126741	0.00336	0.0145091	0.00325	-0.03923	0.03499	0.0079	0.0121	0.0198	0.0141	0.0014	0.0128	-0.0248	0.0179
4	1701317	A	G	-0.000337728	0.00202921	0.008461	0.002678	0.0025	0.0017	0.0023	0.0053	0.0209	0.0183	-0.00217	0.00179	-0.016	0.0024	-0.0125	0.0025	0.0262	0.0015	-0.00324	0.003227	-0.00892696	0.00468372	0.001835	0.0016	-0.000697178	0.00373727	-0.022	0.0066	0.002739	0.003255	-0.0001	0.0034	-0.00363	0.00208	0.000883	0.00201	0.007552	0.0218	0.0184	0.0075	0.0233	0.0082	0.0073	0.0088	0.0094	0.0108
4	2213819	A	G	-0.00311666	0.0042025	0.008036	0.005568	0.0114	0.0035	0.0157	0.0097	-0.0796	0.0375	0.00571	0.00372	-0.0087	0.0051	-0.0081	0.0051	0.0297	0.0031	0.01515	0.006434	-0.00721113	0.00967335	-0.0066	0.003255	-0.00149998	0.00779801	-0.0058	0.014	0.01259	0.00649	0.012	0.0073	0.00195616	0.00436	0.00462526	0.00421	0.002356	0.04367	0.0049	0.0136	-0.0213	0.0171	0.0008	0.0144	0.0036	0.021
4	3287655	A	G	0.00269586	0.00204373	0.00624	0.002719	-0.008	0.0018	-0.025	0.0059	-0.0315	0.0183	0.00556	0.0018	0.0038	0.0024	0.0058	0.0025	0.0143	0.0015	-0.00881	0.003278	0.0127617	0.00468495	-0.002305	0.001595	-0.00710207	0.00376939	-0.025	0.0065	-0.01359	0.003308	-0.014	0.0045	0.00660688	0.00208	0.00918808	0.00201	0.02386	0.0222	0.0081	0.0076	-0.0026	0.0083	-0.0143	0.0088	-0.0022	0.0105
4	3446883	G	A	0.00369954	0.00219915	-0.001929	0.003022	-0.0011	0.0021	-0.0112	0.0067	-0.0009	0.0205	-0.00292	0.00199	0.0014	0.0027	0.004	0.0027	0.0172	0.0018	-0.01085	0.003806	-0.00690849	0.00518445	-0.005025	0.00179	0.00238061	0.00405302	-0.0057	0.0074	-0.02073	0.003838	-0.0049	0.0056	0.00479	0.0023	0.00726	0.00222	-0.0058	0.02577	0.0126	0.0083	-0.0078	0.0091	0.0014	0.0102	0.0098	0.0118
4	3451109	G	A	0.00139464	0.00331494	0.000703	0.004333	0.0001	0.0029	-0.0379	0.0099	-0.0194	0.0296	0.00282	0.00294	0.0086	0.0039	0.0168	0.0039	0.0203	0.0024	-0.002555	0.005117	0.000776424	0.00741879	-0.015855	0.002585	-0.00665897	0.00613007	-0.0072	0.011	-0.0122	0.005162	-0.0059	0.0075	0.0112266	0.00328	0.013551	0.00317	0.02677	0.03489	-0.0011	0.0126	-0.0041	0.0137	-0.0101	0.0135	-0.016	0.0174
4	5016883	G	A	-0.00565919	0.00512359	-0.00368	0.006774	-0.0143	0.0047	-0.0097	0.0152	0.0825	0.0461	-0.00278	0.00453	-0.0054	0.006	-0.0139	0.006	0.0496	0.0039	0.01404	0.007945	-0.00806815	0.0116488	0.00513	0.004025	0.00575824	0.0095051	-0.0065	0.017	0.0005549	0.008012	0.019	0.014	0.00994072	0.00517	0.00909557	0.005	0.09473	0.05613	0.0208	0.0205	-0.0359	0.0216	0.051	0.0228	0.018	0.0312
4	5022496	A	G	-0.00345715	0.00265151	-0.006313	0.003524	-0.0093	0.0023	-0.0079	0.0072	0.0362	0.024	-0.00152	0.00233	-0.0124	0.0032	-0.0128	0.0032	0.0248	0.002	-0.004711	0.004278	-0.0036168	0.00614162	0.00253	0.002095	0.00111969	0.00488672	-0.0009	0.0088	0.001794	0.004315	0.0089	0.0048	0.00374	0.00273	0.00256	0.00264	-0.03989	0.02922	-0.0177	0.0101	-0.0036	0.0108	-0.0163	0.0111	-0.0074	0.0132
4	7896866	C	T	-0.00332403	0.00194524	0.001566	0.00259	-0.0052	0.0017	0.0125	0.0059	0.0155	0.0176	0.00511	0.00171	0.0064	0.0023	-0.0025	0.0024	0.0153	0.0014	-0.0007146	0.003096	4.85e-05	0.00447506	0.005465	0.001535	-0.00386329	0.00358697	-0.018	0.0064	-0.006349	0.003123	-0.0055	0.0042	0.00755	0.00198	0.00457	0.00192	0.005488	0.02091	-0.0123	0.0074	-0.0048	0.0079	0.0204	0.0084	0.0065	0.0101
4	8503359	G	A	0.00382999	0.00218946	-0.000955	0.00282	0.0001	0.0019	-0.0029	0.0062	0.025	0.0189	-0.00041	0.00186	-0.0041	0.0025	-0.0082	0.0026	0.0131	0.0016	-0.003477	0.003341	-0.000575387	0.00485544	-0.000315	0.001645	-0.00054574	0.00407905	-0.015	0.0074	-0.002754	0.00337	-0.0048	0.0045	-0.00206166	0.00216	-0.000116276	0.00209	0.02124	0.0227	0.0028	0.0077	-0.0006	0.0099	0.0275	0.0091	0.0088	0.0109
4	8589023	A	G	0.00226695	0.00307075	-0.007483	0.00415	-0.0038	0.0027	-0.0139	0.0093	0.0426	0.0286	-0.00135	0.00284	-0.0078	0.0037	-0.013	0.0037	0.0221	0.0024	-0.0007688	0.004861	0.00219581	0.00699748	0.002575	0.0025	-0.00154193	0.00561539	0.0013	0.011	0.00886	0.004904	-0.0001	0.0061	0.000758	0.00311	-0.00158	0.00301	-0.021	0.03323	-0.0037	0.0119	0.0252	0.0128	-0.0061	0.0125	0.0094	0.0178
4	8608634	C	T	0.00225545	0.00195572	0.00887	0.002627	-0.0057	0.0018	-0.0103	0.0059	-0.0276	0.0179	0.00432	0.00174	-0.0042	0.0024	-0.0062	0.0024	0.0243	0.0015	-0.001063	0.003163	-0.00991844	0.00451619	-0.0049	0.00156	-0.00370117	0.00361197	0.0007	0.0067	0.006527	0.003189	0.01	0.0054	0.00538379	0.002	0.00517552	0.00194	-0.02138	0.02147	0.0115	0.0074	-0.0059	0.0083	-0.0015	0.0087	0.0034	0.0103
4	10654107	T	G	-0.000355371	0.00193011	0.001434	0.002584	0.0015	0.0017	-0.0031	0.0056	0.005	0.0173	-0.00088	0.0017	-0.0034	0.0023	-0.0033	0.0023	0.0096	0.0014	0.0006183	0.003099	-0.000358293	0.00444434	-0.000765	0.001505	0.000664578	0.00355741	-0.0092	0.0064	0.001575	0.003127	0.0058	0.0042	-0.00196609	0.00197	-0.00168344	0.00191	0.02799	0.02101	0.021	0.0071	0.005	0.0078	0.0027	0.0084	0.008	0.0102
4	12744112	T	C	-0.00168269	0.00430187	-0.003629	0.00577	-0.0118	0.0038	-0.011	0.0131	0.0457	0.0387	0.00056	0.00378	0.0041	0.0051	-0.0008	0.0052	0.0392	0.0032	-0.009021	0.006909	0.00427724	0.00993552	-0.001345	0.00337	0.00255454	0.00792129	0.0017	0.014	-0.002768	0.006969	-0.005	0.0097	0.0132	0.00435	0.0127	0.00421	0.04278	0.04611	0.0232	0.017	0.0279	0.0172	0.0322	0.0194	-0.0005	0.0224
4	12963574	G	A	-0.000585313	0.0019371	0.002191	0.002557	-0.0059	0.0016	-0.0037	0.005	-0.003	0.0173	0.00468	0.0017	-0.0037	0.0023	-0.0055	0.0023	0.0259	0.0014	-0.004833	0.003062	-0.00397995	0.00446945	-0.00169	0.00151	0.000376063	0.00356943	-0.0078	0.0063	-0.006272	0.003089	-0.0048	0.0033	0.00645228	0.00198	0.00599576	0.00191	0.0305	0.02076	-0.0009	0.0071	0.0012	0.0079	0.0106	0.0081	-0.0094	0.0102
4	13194091	G	A	0.000432757	0.00203777	0.005404	0.002719	-0.0028	0.0018	0.0034	0.0059	0.0039	0.0182	0.00021	0.00179	-0.0002	0.0024	0.0078	0.0025	0.0193	0.0015	-0.005254	0.003285	0.00565775	0.00467644	-0.00046	0.001585	-0.00321331	0.00375832	0.0016	0.0067	-0.001452	0.003314	0.0064	0.0044	0.00741	0.00207	0.0129	0.002	-0.0129	0.02229	0.0042	0.0078	-0.012	0.0083	0.0042	0.0087	-0.0075	0.0104
4	13538956	A	G	-0.00524232	0.00242068	0.007877	0.003263	-0.0032	0.0022	0.0002	0.0073	-0.0065	0.022	-0.00108	0.00216	-0.004	0.0029	-0.0011	0.0029	0.0189	0.0018	0.004142	0.003944	-0.000554389	0.00558968	-0.00257	0.001915	-0.00129806	0.00444448	0.018	0.0081	0.0006393	0.003979	0.0031	0.0055	-0.00582	0.00248	-0.00932	0.0024	0.008074	0.02659	0.0233	0.0093	0.0129	0.01	0.0078	0.0106	0.0094	0.0128
4	17884986	T	C	-0.00190909	0.00286831	0.033719	0.003809	-0.009	0.0025	-0.0193	0.0079	-0.1243	0.0255	0.00749	0.00253	0.0151	0.0034	0.0175	0.0034	0.0756	0.0021	0.002605	0.004593	-0.00454539	0.00645382	-0.011345	0.00222	-0.00609051	0.0053213	-0.021	0.0096	-0.01641	0.004633	-0.012	0.0064	0.0354162	0.00286	0.0396456	0.00277	0.01439	0.03139	0.0143	0.0102	-0.017	0.0119	-0.0166	0.0122	-0.0277	0.015
4	17946432	T	C	0.00100759	0.00218835	0.03485	0.002906	-0.0023	0.002	-0.0192	0.0064	-0.1276	0.0196	0.0084	0.00193	0.01	0.0026	0.0132	0.0026	0.0536	0.0016	-0.00489	0.003659	0.0019507	0.00504996	-0.014305	0.00171	0.00286672	0.00403803	-0.036	0.0072	-0.01372	0.003691	0	0.0048	-0.0236	0.00224	-0.0277	0.00217	-0.05906	0.02502	0.0108	0.0079	-0.0162	0.0088	-0.0112	0.0095	-0.0251	0.0112
4	26016803	G	A	-0.00314089	0.00218307	0.000767	0.00289	-0.0015	0.0019	0.0133	0.0064	0.0182	0.0195	-0.00359	0.00192	-0.01	0.0026	-0.0087	0.0026	0.0114	0.0016	-0.003671	0.003449	-0.00130807	0.00499882	0.005845	0.0017	0.00600193	0.00402823	0.0006	0.0071	0.002315	0.003478	-0.0026	0.0048	0.00673	0.00223	0.00426	0.00215	0.02724	0.02318	-0.0016	0.0082	0.019	0.0087	0.0149	0.0091	0.0014	0.0126
4	38004280	T	C	0.000848774	0.00223672	0.003738	0.002989	-0.0008	0.002	0.014	0.0064	0.0176	0.02	-0.00665	0.00196	0.0001	0.0027	-0.0017	0.0027	0.0093	0.0017	9.76e-05	0.003553	-0.000379729	0.0051197	0.002455	0.001745	0.012353	0.00412226	0.0056	0.0074	0.001168	0.003583	0.0035	0.005	0.00315021	0.00227	0.00254255	0.0022	-0.02507	0.02385	-0.0027	0.0081	0.0209	0.0091	0.0144	0.0094	0.0163	0.0121
4	38677453	A	G	0.00156391	0.00274751	0.000421	0.003689	-0.0092	0.0025	0.0038	0.0076	0.0669	0.0248	0.00632	0.00242	-0.0063	0.0033	-0.0069	0.0034	0.0215	0.0021	-0.005052	0.004478	0.00872357	0.00640259	0.00631	0.00216	-0.00888986	0.0050491	0.019	0.0091	0.00452	0.004517	-0.0062	0.0061	0.0060321	0.00286	0.00827951	0.00277	-0.02591	0.03032	-0.006	0.0098	-0.0068	0.011	0.0067	0.0127	0.0229	0.0139
4	38875139	G	A	0.00213274	0.00209132	0.004978	0.002788	0.0019	0.0019	0.0082	0.0062	0.0484	0.0189	0.00164	0.00184	-0.0009	0.0025	-0.0009	0.0025	0.0126	0.0016	0.002682	0.003369	0.00661006	0.00484746	0.004665	0.001645	-0.00714866	0.0038543	0.0002	0.0069	0.002391	0.003398	0.0098	0.0045	0.00265	0.00214	0.00255	0.00207	0.002038	0.02282	0.0209	0.0079	-0.0042	0.0084	0.0035	0.0097	0.0199	0.0107
4	39339933	C	T	-0.0149683	0.00193079	0.005063	0.002569	0.0007	0.0017	-0.0026	0.0057	-0.0116	0.0174	0.003	0.0017	-0.0015	0.0023	-0.0016	0.0023	0.0163	0.0014	-0.004466	0.00306	-0.000224332	0.004446	-0.00104	0.001515	9.95e-05	0.00355789	-0.002	0.0063	-0.002872	0.003086	-0.0014	0.0043	-0.00366062	0.00197	-0.00416489	0.00191	-0.05365	0.02066	-0.0064	0.0071	-0.0226	0.0078	-0.0271	0.0085	0.0002	0.0101
4	39643536	C	T	-0.00419235	0.00202645	0.00737	0.002714	-0.0019	0.0018	-0.0059	0.0059	-0.0199	0.0183	0.00147	0.0018	0.002	0.0024	0.0019	0.0025	0.012	0.0015	-6.01e-05	0.003216	-0.000207339	0.00468199	-0.001615	0.001595	-0.00347184	0.00373727	0.0047	0.0066	-0.006722	0.003244	0.0015	0.0046	0.00325	0.00207	0.00235	0.002	-0.003041	0.02176	0.0014	0.0074	-0.0187	0.0083	-0.0115	0.0085	-0.0096	0.0104
4	41387463	T	G	-0.00144402	0.00220468	0.006188	0.002964	0.0069	0.002	0.0088	0.0063	0.0325	0.0198	-0.00415	0.00195	-0.0052	0.0027	-0.0052	0.0027	0.0098	0.0016	0.003044	0.003554	-0.00173689	0.00505743	0.00128	0.001725	0.00153847	0.00406837	0.0042	0.0073	0.003277	0.003585	-0.0006	0.0048	-0.00297866	0.00227	-0.00318558	0.00219	0.00677	0.02413	0.0102	0.0081	0.0049	0.0089	0.0152	0.0093	0.0051	0.0115
4	45125825	A	G	0.000805437	0.00203924	-0.006765	0.002688	-0.012	0.0017	-0.0014	0.0053	0.0007	0.0183	0.00545	0.0018	0.0017	0.0025	0.005	0.0025	0.0123	0.0015	-0.00416	0.003247	-0.00966076	0.0046975	0.000605	0.00159	0.00486783	0.00375561	-0.017	0.0067	-0.01074	0.003276	-0.0071	0.0035	-0.00413	0.00208	-0.007	0.00201	0.02497	0.02187	-0.0004	0.0074	-0.0164	0.0083	0	0.0086	0.015	0.0111
4	45972653	G	A	0.00410032	0.00195253	0.004271	0.002617	0.0053	0.0017	0.0038	0.0057	0.016	0.0177	-0.00906	0.00172	0.0027	0.0023	0.0027	0.0024	0.0099	0.0015	-0.004092	0.003264	-0.00816528	0.00449558	0.003205	0.00154	0.00472242	0.00360081	0.016	0.0064	0.0009723	0.003293	0.0085	0.0043	0.00344855	0.002	0.00386892	0.00193	0.03517	0.02214	-0.001	0.0073	0.0175	0.008	0.0138	0.0086	0.0159	0.0101
4	48498679	G	A	-0.0037261	0.0019293	0.009593	0.002578	0.0044	0.0017	0.0007	0.0056	0.0545	0.0174	0.00114	0.0017	-0.0034	0.0023	-0.002	0.0024	0.0182	0.0014	-0.001154	0.003053	-0.0110012	0.00444	0.00999	0.001515	-0.000145302	0.00355561	0.023	0.0063	0.002197	0.003079	0.0098	0.0041	-0.00223071	0.00197	-0.00443116	0.00191	0.04991	0.02069	0.0036	0.0071	0.0026	0.0079	0.0273	0.0082	0.0147	0.0098
4	54325990	T	C	-0.000119516	0.00267246	0.00402	0.003578	0.0076	0.0024	-0.0005	0.0076	-0.0188	0.0241	0.00256	0.00236	0.0009	0.0033	-0.0033	0.0033	0.0139	0.002	0.005088	0.004317	-0.0107081	0.00620671	-0.000945	0.002105	0.00795129	0.00491232	-0.018	0.0089	-0.006912	0.004354	-0.0014	0.0057	-0.00197	0.00274	-0.00104	0.00265	0.02853	0.02901	-0.009	0.0097	-0.0106	0.0108	-0.0096	0.011	-0.0015	0.0141
4	56306810	C	A	-0.00572359	0.00200366	0.003059	0.002634	0.0004	0.0017	-0.0169	0.0052	-0.1052	0.0179	-0.00361	0.00176	-0.0116	0.0024	-0.0084	0.0024	0.017	0.0015	0.001407	0.00319	-0.0139271	0.00459481	-0.0051	0.00156	0.00330509	0.00369059	0.015	0.0066	0.004412	0.003218	-0.01	0.0035	-0.00256	0.00204	0.00111	0.00197	-0.00327	0.02166	0.0053	0.0073	-0.0039	0.0081	-0.0043	0.0086	0.0021	0.0103
4	56935796	C	T	0.00453688	0.00215311	0.003887	0.002879	0.0012	0.0019	0.005	0.0063	0.0021	0.0194	-0.00297	0.00189	0.0016	0.0026	-0.0003	0.0026	0.0104	0.0016	-0.001916	0.003466	-0.00298649	0.00493208	-0.002695	0.001685	0.00870287	0.00396817	0.0053	0.0071	-0.004413	0.003497	-0.0039	0.0048	0.00738113	0.00218	0.00748805	0.00211	0.007362	0.02351	0.0094	0.0081	0.012	0.0087	-0.0271	0.0091	-0.0092	0.0112
4	57823476	T	C	0.000965707	0.00246888	0.00639	0.003256	-0.0049	0.0021	0.0325	0.0063	-0.0529	0.0221	-0.00157	0.00216	0.0052	0.003	0.0022	0.003	0.0336	0.0018	-0.003783	0.00396	0.000756769	0.00570675	-0.00243	0.001925	-0.00238507	0.00453171	-0.0081	0.0081	-0.004773	0.003994	-0.0002	0.0041	0.0124	0.00253	0.012	0.00245	0.03762	0.02656	0.0292	0.0087	-0.003	0.01	0.0288	0.0106	0.0269	0.0127
4	73350822	A	G	0.00118682	0.00196985	-0.002312	0.002642	0.0004	0.0018	-0.0095	0.0058	0.0976	0.0178	-0.00076	0.00173	-0.0036	0.0024	-0.0045	0.0024	0.0101	0.0015	-0.002299	0.003242	-0.0049861	0.00455203	0.003785	0.001545	-0.00142005	0.00363042	0.016	0.0065	-0.006275	0.003271	0.004	0.0044	0.00237	0.00202	0.00282	0.00195	0.04328	0.02191	-0.0036	0.0073	0.0054	0.008	-0.0077	0.0088	-0.0035	0.0101
4	73515242	G	A	0.00232151	0.00391848	-0.001922	0.00532	-0.0151	0.0035	-0.0349	0.0113	0.0132	0.0354	0.00142	0.00344	-0.008	0.0048	-0.0099	0.0048	0.0378	0.0029	0.001412	0.006396	0.000648339	0.00911554	-0.001115	0.00309	-0.000701875	0.00720109	-0.0092	0.013	0.004035	0.006452	-0.0024	0.0085	0.00047	0.00402	0.00358	0.00389	-0.04679	0.04431	0.0004	0.0135	-0.0378	0.0157	-0.0242	0.0172	-0.0159	0.0202
4	77819842	C	T	-0.00127164	0.0021194	-0.003484	0.002837	0.0046	0.0019	-0.0202	0.0062	-0.0511	0.019	-0.00269	0.00187	-0.0021	0.0026	-0.0052	0.0026	0.0104	0.0016	0.001455	0.00336	-0.00342366	0.00490089	-0.00116	0.001655	-0.00168005	0.00390605	0.004	0.007	-0.0001462	0.00339	-0.0042	0.0046	0.003	0.00217	0.00288	0.0021	-0.009686	0.02277	-0.0052	0.0078	-0.0045	0.0087	-0.0026	0.0089	-0.0025	0.0109
4	81547184	A	G	-0.00170187	0.00522725	0.00525	0.007149	-0.0179	0.0051	-0.0357	0.0161	0.0837	0.0492	0.0107	0.00473	0.0043	0.0063	0.0076	0.0063	0.0303	0.0043	-0.01143	0.01257	0.00261568	0.0117431	0.00721	0.004335	-0.0045027	0.00949253	0.013	0.017	-0.006136	0.01267	-0.012	0.04	0.0105141	0.00519	0.015109	0.00502	0.1763	0.08903	0.005	0.0225	-0.0163	0.0222	0.0426	0.0319	0.0062	0.0305
4	82187030	C	T	-0.000564134	0.00206961	-0.004383	0.00274	-0.0013	0.0018	0.0139	0.0055	-0.0339	0.0187	-0.0026	0.00183	-0.0066	0.0025	-0.0076	0.0025	0.0443	0.0015	0.005964	0.003305	-0.00124811	0.00479233	0.000775	0.00163	0.00856441	0.00381111	0.013	0.0068	0.00261	0.003333	0.0008	0.0035	0.0103	0.00212	0.0117	0.00205	-0.005968	0.02247	0.0253	0.0076	0.0153	0.0083	0.0184	0.0089	-0.0061	0.0106
4	83241134	A	G	-0.00250262	0.00231367	-0.008692	0.003103	0.0004	0.0021	0.0176	0.0069	-0.0243	0.0209	-0.00893	0.00205	-0.0022	0.0028	-0.0094	0.0028	0.0156	0.0017	0.004025	0.003719	-0.00296634	0.00534609	-0.00032	0.001825	0.00733622	0.00426409	0.0055	0.0075	-0.004169	0.003751	0.0044	0.0052	0.00464947	0.00237	0.000402699	0.00229	0.03419	0.02538	-0.0139	0.0089	0.0117	0.0092	0.006	0.0104	0.0072	0.0122
4	86719165	T	C	0.00274351	0.00271648	0.010966	0.003601	0.0014	0.0023	-0.0013	0.0071	-0.1657	0.0246	0.00382	0.00241	-0.0054	0.0033	-0.0048	0.0033	0.0207	0.0021	-0.00165	0.004535	0.00863327	0.00632208	-0.0267	0.00215	0.00782482	0.00497882	-0.0049	0.0091	-0.01889	0.004576	-0.0044	0.0048	0.00338901	0.00278	0.00558657	0.00269	0.02936	0.03093	0.0087	0.01	0.0017	0.0114	-0.027	0.012	-0.0031	0.0141
4	87421157	G	A	-0.0101797	0.00440931	0.015965	0.005775	0.0061	0.0038	0.0195	0.013	-0.1448	0.039	0.00261	0.00386	0.006	0.0052	0.0035	0.0052	0.0308	0.0032	-0.002731	0.006832	0.00249658	0.00974348	-0.015055	0.003405	0.00986558	0.00816481	0.018	0.015	0.01421	0.00689	0.0027	0.01	0.00609	0.00431	0.00605	0.00417	0.09316	0.04475	0.0069	0.0169	0.0075	0.0189	0.0142	0.018	0.0061	0.0232
4	88286409	C	T	-0.000542132	0.00212153	0.003036	0.002824	-0.0029	0.0019	0.0054	0.0062	0.0081	0.019	0.0041	0.00187	-0.003	0.0026	-0.003	0.0026	0.012	0.0016	0.002346	0.00344	0.00348899	0.0048415	-0.000915	0.001655	-0.00410495	0.00391392	0.0052	0.007	-0.01549	0.003471	-0.0027	0.0046	0.00282801	0.00215	0.00421104	0.00208	0.00984	0.02327	-0.0044	0.0078	-0.0169	0.0086	0.0004	0.0089	-0.0261	0.0112
4	88578487	T	C	0.00106865	0.00193186	0.002066	0.002577	0.0013	0.0017	0.0016	0.0056	0.01	0.0174	-0.00156	0.0017	-0.0043	0.0023	-0.0053	0.0024	0.018	0.0014	-0.003407	0.003114	-0.00592077	0.00444105	0.000525	0.00152	0.00262931	0.00356158	0.0056	0.0063	0.001865	0.003141	-0.0064	0.0042	-0.00405	0.00197	-0.00443	0.00191	-0.001533	0.02109	0.0071	0.0071	0.0065	0.0079	0.0111	0.0085	0.0136	0.0099
4	88750208	C	T	0.00197576	0.00217788	0.00015	0.002906	-0.0017	0.0019	-0.0094	0.0065	-0.0063	0.0195	-0.00185	0.00191	0.0003	0.0026	0.0023	0.0026	0.0168	0.0016	-0.0003434	0.003427	-0.00578305	0.00496174	-0.00034	0.0017	0.00132517	0.00401382	0.0008	0.0071	0.0002967	0.003457	-0.0047	0.0049	0.00576	0.0022	0.00709	0.00213	-0.001994	0.02315	0.0072	0.0083	0.0014	0.0088	0.0061	0.0091	-0.0071	0.0112
4	89897522	G	A	0.00654243	0.00192926	0.00863	0.002564	-0.006	0.0017	0.006	0.0056	-0.0598	0.0174	0.00099	0.0017	0.0079	0.0023	-0.0017	0.0023	0.0091	0.0014	0.005418	0.00319	0.0052423	0.0044276	-0.002815	0.001515	0.00145304	0.00355565	0.0021	0.0063	0.001037	0.003218	-0.0033	0.0042	-0.00786717	0.00196	-0.00309516	0.0019	0.01707	0.02165	0.0032	0.0071	-0.0086	0.0079	-0.001	0.0084	-0.0088	0.0099
4	103188709	C	T	0.0364548	0.00391286	0.001154	0.005007	-0.047	0.0032	0.0003	0.0112	0.6747	0.0339	0.0188	0.00344	-0.0201	0.0045	-0.0276	0.0045	0.0302	0.0028	0.02572	0.005598	0.000648419	0.00849077	0.04543	0.00296	0.0175406	0.00725834	-0.048	0.013	-0.03073	0.005654	0	0.0073	-0.00274172	0.00376	-0.00612075	0.00363	-0.04721	0.03746	-0.0003	0.0149	-0.0701	0.017	-0.0611	0.0158	0.0065	0.0215
4	104374596	C	T	0.0056814	0.00205951	0.006379	0.002785	-0.0084	0.0019	-0.0041	0.0062	-0.09	0.019	0.00273	0.00185	-0.0019	0.0025	-0.0001	0.0025	0.0138	0.0016	0.0009558	0.003245	-0.00614561	0.00470933	-0.00014	0.001665	-0.000225557	0.00380177	-0.031	0.0068	-0.007451	0.003272	-0.0026	0.0053	0.00511	0.0021	0.00542	0.00203	0.02869	0.02183	0.0148	0.0079	-0.0004	0.0087	0.0051	0.0085	0.0108	0.0112
4	105059801	C	T	0.0042405	0.001975	0.000657	0.002652	-0.0045	0.0018	-0.0004	0.0058	0.0228	0.0178	-0.00383	0.00175	-0.0007	0.0024	-0.001	0.0024	0.0097	0.0015	-0.0009785	0.0033	-0.00830697	0.00454517	0.001415	0.001555	-0.00104692	0.00363828	-0.0042	0.0065	-0.007216	0.003329	-0.0034	0.0043	0.00328	0.00202	0.0031	0.00195	-0.01505	0.02237	0.0048	0.0075	-0.006	0.0081	0.0006	0.009	-0.0074	0.0102
4	106005247	T	C	-0.00219591	0.00314667	0.012882	0.004227	0.0028	0.0029	-0.0155	0.0094	0.0384	0.0285	0.0074	0.0028	0.0104	0.0038	0.0081	0.0038	0.027	0.0024	-0.0007405	0.005718	-0.007017	0.00715838	0.000195	0.002485	-0.00174327	0.00582385	0.0055	0.011	0.003559	0.005771	0.012	0.0076	-0.0116671	0.00317	-0.0111443	0.00307	-0.02779	0.03824	-0.0014	0.012	-0.0267	0.0135	-0.0421	0.0154	-0.0106	0.0169
4	106106353	A	C	0.00404468	0.00199996	0.009039	0.002547	0.0004	0.0016	0.0029	0.0052	0.0569	0.0173	0.0045	0.0017	0.0095	0.0023	0.003	0.0024	0.0289	0.0014	0.0008199	0.003137	-0.000622433	0.00444931	-0.000975	0.00151	0.00727141	0.00373015	-0.018	0.0067	-0.004514	0.003164	0.0066	0.0034	0.0167	0.00197	0.0142	0.00191	0.02579	0.02121	0.0007	0.0071	-0.0141	0.0091	0.0173	0.0083	0.0074	0.0101
4	109098163	C	A	-0.0039931	0.00194843	0.000268	0.002611	-0.0035	0.0017	0.0137	0.0058	0.1002	0.0177	0.00162	0.00172	0.0014	0.0024	0.0006	0.0024	0.0121	0.0015	0.002691	0.003105	0.000726416	0.00449498	0.009015	0.001545	-0.00438085	0.00358893	-0.0027	0.0064	-0.003788	0.003132	0.0075	0.0043	-0.00448	0.00199	-0.00521	0.00193	-0.006443	0.02103	0.0197	0.0073	0.0075	0.008	-0.0016	0.0085	0.0154	0.0105
4	109276830	G	A	0.00107653	0.00199907	0.004298	0.002719	-0.0044	0.0019	0.0003	0.0059	0.0151	0.0184	0.00349	0.00176	-0.0002	0.0025	-0.0011	0.0025	0.0133	0.0015	-0.0004605	0.003272	-0.00843273	0.0046507	0.00217	0.0016	0.00325179	0.00368428	-0.0097	0.0066	-0.005284	0.003301	0.0007	0.0046	0.00457269	0.00206	0.00517401	0.002	-0.01328	0.02209	0.0125	0.0075	-0.0072	0.0082	-0.0197	0.009	0.0056	0.0106
4	109461985	G	A	-0.00392027	0.00199796	0.002509	0.002664	-0.0027	0.0018	-0.0035	0.0059	-0.0014	0.0179	0.0007	0.00176	-0.0068	0.0024	-0.009	0.0024	0.0193	0.0015	-0.00515	0.003348	-0.00459992	0.00460804	0.001435	0.00156	0.00104986	0.00368428	0.0078	0.0065	-0.003421	0.003378	-0.0011	0.0043	-0.000196	0.00204	0.00013	0.00197	-0.01197	0.02264	0.0024	0.0075	0.0021	0.0082	0.0055	0.0091	0.0075	0.0102
4	111112788	C	A	0.00180826	0.00204222	-0.000412	0.002691	-0.0042	0.0017	-0.0042	0.0054	0.0309	0.0183	0.00097	0.0018	-0.0021	0.0025	0.0008	0.0025	0.0093	0.0015	0.001003	0.003197	-0.00354572	0.00468081	0.00116	0.00159	0.00241647	0.00375561	0.019	0.0067	-0.009071	0.003226	0.0036	0.0036	0.00301466	0.00208	0.00397367	0.00201	0.01171	0.02169	-0.0135	0.0074	-0.0079	0.0083	0.0223	0.0086	-0.0027	0.0105
4	114896904	A	G	0.000855827	0.00206961	-0.002349	0.002786	-0.0073	0.0019	-0.0003	0.006	-0.003	0.0187	0.00227	0.00183	-0.0027	0.0025	-0.0035	0.0025	0.0141	0.0015	0.000413	0.003438	-0.00326975	0.00477996	-0.00065	0.001625	0.00321892	0.00381747	-0.013	0.0068	-0.0009325	0.003467	-0.0012	0.0046	0.00281	0.00212	0.00259	0.00205	0.01631	0.02324	-0.0089	0.0077	-0.0022	0.0084	-0.0042	0.009	-0.0141	0.0108
4	122720999	G	A	0.00106504	0.00206116	0.000108	0.00277	0.0049	0.0018	-0.0089	0.006	0.0473	0.0187	0.00376	0.00181	0.0026	0.0025	-0.0003	0.0025	0.0228	0.0015	-0.00687	0.00334	-0.0104173	0.00475876	0.003305	0.001625	-0.00294736	0.0037987	0.0009	0.0067	0.001532	0.003368	-0.0041	0.0043	0.00586	0.00211	0.00601	0.00204	0.02606	0.02248	0.0178	0.0076	0.0153	0.0083	-0.0187	0.0091	0.0032	0.0104
4	122742217	C	T	0.00460472	0.00460472	0.003038	0.006212	0.0072	0.0042	-0.0043	0.0138	-0.0473	0.0417	0.00566	0.00411	0.0054	0.0055	0.0067	0.0056	0.0248	0.0035	-0.004676	0.007612	0.0145321	0.0105655	-0.00892	0.003645	0.0287791	0.00848649	-0.062	0.015	-0.01315	0.007684	-0.0004	0.011	-0.000435091	0.00463	-0.0018559	0.00448	0.03154	0.05241	0.0049	0.0181	-0.0427	0.0194	-0.0531	0.0211	0.0184	0.0265
4	123762897	G	A	-0.00477759	0.00503883	0.005615	0.006838	0.0183	0.0044	-0.0241	0.0131	-0.1135	0.0449	0.00557	0.00455	-0.0155	0.006	-0.0104	0.0061	0.0274	0.0039	0.01508	0.0157	-0.0231866	0.0111838	-0.0136	0.00391	0.0176383	0.00945512	-0.014	0.016	-0.01604	0.01582	-0.012	0.01	-0.00765	0.00508	-0.000327	0.00492	0.1303	0.1017	0.0145	0.0198	-0.0041	0.0228	-0.0146	0.0333	0.0176	0.0265
4	123835656	C	A	-0.00131863	0.00221314	-0.001472	0.002953	0.0021	0.002	-0.0021	0.0064	-0.0336	0.0198	-0.00103	0.00195	-0.0112	0.0027	-0.0107	0.0027	0.019	0.0016	0.0008868	0.003494	-0.0095864	0.00510548	-0.003955	0.00173	0.00171115	0.0040788	-0.023	0.0072	-9.69e-05	0.003524	-0.0079	0.0048	-0.000165	0.00227	-0.00115	0.0022	0.02441	0.02359	0.0153	0.0083	-0.0121	0.0089	0.0036	0.0092	0	0.0112
4	124119834	C	T	-0.000227447	0.00284977	0.005692	0.003786	-0.0008	0.0025	-0.0043	0.0076	-0.0004	0.0254	-0.00073	0.00251	0.003	0.0034	0	0.0035	0.0174	0.0021	0.002195	0.004453	-0.000769372	0.00648137	-0.00182	0.002215	-0.00377885	0.00528628	0	0.0095	-0.004083	0.004491	0.012	0.0064	-0.00720398	0.00289	-0.00613283	0.00279	-0.02066	0.03005	0	0.0097	0.0041	0.0117	-0.0049	0.0115	0.0069	0.0145
4	124902307	T	C	0.000948546	0.00207484	0.003502	0.002762	0.0013	0.0018	-0.0026	0.0061	0.0086	0.0186	0.00162	0.00183	0.0032	0.0025	0.0019	0.0025	0.0128	0.0015	-0.01305	0.003394	-0.0056465	0.00475833	-0.001525	0.00162	-0.00244462	0.00382719	-0.0005	0.0068	-0.00437	0.003424	-0.0049	0.0044	-0.00368	0.00211	-0.00338	0.00204	-0.008611	0.02302	-0.001	0.0077	-0.0067	0.0084	-0.0006	0.0089	0.0053	0.0107
4	135141248	C	A	0.00396073	0.00194425	0.006206	0.002606	0.0027	0.0017	-0.0069	0.0058	-0.0111	0.0176	-0.00269	0.00171	-0.0026	0.0024	0.0017	0.0024	0.0081	0.0014	-0.002036	0.003105	-0.00201575	0.00449084	-0.001535	0.00153	0.00202648	0.00358234	-0.0002	0.0064	-0.002741	0.003133	0.0048	0.0042	-0.00109	0.00198	-0.00359	0.00192	0.0007168	0.02101	0.0003	0.0075	-0.0064	0.0079	0.001	0.0085	0.0097	0.0099
4	138283405	T	C	-0.000391016	0.00193819	0.002458	0.002592	-0.0002	0.0017	0.0019	0.0056	-0.0276	0.0174	-0.00227	0.00171	0	0.0023	0.0019	0.0024	0.0101	0.0014	-0.003581	0.003096	-0.00281938	0.00446208	-0.002455	0.001515	0.00108796	0.0035714	0.0047	0.0064	0.003912	0.003122	0.0026	0.0042	0.00329	0.00197	0.0049	0.00191	0.005734	0.02093	-0.0077	0.0071	-0.0148	0.0079	-0.0041	0.0083	-0.0029	0.0103
4	140115744	G	A	-0.00397143	0.00194017	0.004523	0.00259	0.0035	0.0017	0.0028	0.0056	-0.0138	0.0175	0.00098	0.00171	0.0037	0.0024	-0.0006	0.0024	0.0113	0.0014	-0.002321	0.003061	0.00190498	0.00446288	0.00138	0.001525	-0.00756158	0.0035765	0.0004	0.0064	0.001792	0.003088	0.001	0.0042	-0.00484	0.00198	-0.00252	0.00192	0.04267	0.02065	0.0155	0.0071	0.0088	0.0079	0.0032	0.0081	0.006	0.0104
4	144239825	G	A	0.000801556	0.00193272	0.003007	0.002585	-0.0025	0.0017	-0.0147	0.0057	-0.1035	0.0174	-0.00252	0.0017	0.0064	0.0024	0.003	0.0024	0.0147	0.0014	0.007101	0.003086	-0.0014241	0.00445676	-0.008555	0.001515	0.00610684	0.00356158	-0.001	0.0063	-0.001038	0.003114	-0.0054	0.0042	-0.00904232	0.00198	-0.00793688	0.00192	-0.04398	0.02087	0.0015	0.0072	-0.0108	0.0077	0.0038	0.0083	-0.0326	0.0098
4	144480634	A	G	0.00367317	0.00241155	0.010972	0.003213	-0.0015	0.0022	-0.0158	0.0069	-0.0481	0.0217	0.0006	0.00212	0.0009	0.0029	0.0063	0.0029	0.0251	0.0018	-0.003547	0.003965	-0.000267148	0.00552742	-0.00443	0.00189	-0.00733003	0.00444448	-0.019	0.008	-0.009383	0.003998	-0.008	0.0064	0.00676	0.00245	0.0101	0.00237	-0.02882	0.02696	-0.019	0.0086	0.0028	0.0097	-0.0066	0.0103	-0.0054	0.0124
4	145274770	T	C	-0.00564755	0.00215311	-0.010509	0.002874	-0.0118	0.0019	0.0119	0.0064	0.0782	0.0193	0.00101	0.0019	-0.0371	0.0026	-0.0209	0.0026	0.0164	0.0016	-0.004996	0.003523	-0.000632013	0.00493994	0.00722	0.001685	0.00309504	0.00397257	0.0092	0.0071	0.004668	0.003554	-0.0004	0.0046	0.0181	0.00219	0.00794	0.00212	-0.01682	0.02391	-0.0018	0.008	0.021	0.0088	0.0192	0.0098	0.0033	0.0113
4	145514872	T	C	-0.0025771	0.00312061	0.023166	0.004128	0.0015	0.0028	-0.0117	0.0085	-0.0234	0.0278	0.00266	0.00272	0.0063	0.0038	0.0248	0.0038	0.0261	0.0023	-0.007328	0.004942	-0.000823203	0.00705579	-0.00442	0.002415	0.0033781	0.00575127	-0.0091	0.01	-0.01364	0.004986	-0.011	0.0067	0.00926	0.00315	0.0221	0.00304	0.009241	0.03328	0.0019	0.0109	-0.01	0.0125	-0.0113	0.0129	0.0245	0.0158
4	145568352	C	T	-0.00312297	0.00261156	0.017353	0.003398	-0.0089	0.0022	0.0064	0.0067	0.0785	0.0233	0.00555	0.0023	0.0015	0.0031	-0.0045	0.0031	0.0837	0.0019	-0.002629	0.004115	-0.00826092	0.00589242	0.00681	0.00203	-0.000772008	0.00482505	0.0042	0.0087	0.005987	0.004152	-0.012	0.0045	-0.0265604	0.00263	-0.0255584	0.00254	-0.01929	0.02765	0.03	0.0092	0.0216	0.0109	0.0163	0.0105	0.0183	0.0138
4	145592686	G	A	-0.000341039	0.00508391	0.035094	0.006872	0.0038	0.0046	-0.0149	0.015	-0.0969	0.0458	0.00591	0.0045	-0.0247	0.0062	-0.0069	0.0063	0.051	0.0038	-0.00536	0.008091	-0.000905304	0.0118241	-0.011895	0.003995	0.00373133	0.00935761	0.033	0.016	0.003675	0.008162	-0.0039	0.011	0.000726568	0.00526	0.0129623	0.00509	-0.04621	0.05357	-0.021	0.0203	-0.012	0.0202	0.0095	0.0225	-0.0219	0.026
4	145659064	C	T	-0.00565468	0.00328671	-0.018611	0.004479	-0.0156	0.0029	0.0179	0.0096	0.059	0.0309	-0.0034	0.003	-0.0456	0.004	-0.0325	0.004	0.0369	0.0026	0.004233	0.005221	-0.00703868	0.0075403	0.0119	0.00272	0.00416353	0.00606025	0.054	0.011	0.0155	0.005266	0.0053	0.0068	-0.0176	0.00333	-0.00887	0.00322	0.02195	0.035	0.0102	0.0135	0.0166	0.0139	0.0171	0.0147	0.0306	0.0193
4	146027434	T	G	-0.0038232	0.00278835	0.014281	0.00388	0.0112	0.0026	0.0059	0.009	-0.0606	0.0266	-0.00215	0.00255	0.0184	0.0035	0.0117	0.0035	0.0266	0.0022	0.001267	0.005528	-0.00302016	0.00649891	-0.00779	0.00233	-0.00153363	0.00512351	0.018	0.0095	-0.0001824	0.005578	-0.0062	0.0077	0.0194	0.00286	0.016	0.00277	0.06061	0.03669	0.0311	0.0117	0.0156	0.0119	0.0147	0.015	-0.003	0.0164
4	146214431	G	A	0.000510697	0.00387158	0.002307	0.00521	-0.0057	0.0035	0.0066	0.0113	0.0269	0.0349	0.00428	0.00344	-0.0013	0.0047	-0.0024	0.0048	0.0324	0.0029	-0.00319	0.006083	0.00197464	0.00885836	0.002105	0.003035	0.003563	0.0071403	0.015	0.013	0.008021	0.006136	-0.024	0.0085	0.00879587	0.00396	0.00871496	0.00383	-0.004895	0.04113	-0.0018	0.0152	-0.01	0.016	-0.0049	0.0151	0.0089	0.0206
4	146753330	C	T	-0.00260123	0.00231736	0.003016	0.003111	0.0005	0.0021	-0.0129	0.0066	-0.0172	0.0209	0.00293	0.00205	0.0008	0.0028	-0.0004	0.0028	0.0102	0.0017	-0.0002924	0.003831	-0.0037005	0.00536986	-0.007385	0.001825	-0.00130247	0.00426409	0.011	0.0076	0.0009702	0.003865	0.0038	0.0051	0.00426	0.00237	0.0037	0.00229	-0.01279	0.02604	0.0084	0.0085	0.0015	0.0094	0.0023	0.01	0.0028	0.0119
4	146845752	T	C	0.00261746	0.0019674	0.004188	0.002647	-0.0026	0.0018	-0.0157	0.0058	-0.0814	0.0179	0.00225	0.00174	0.0095	0.0024	0.0111	0.0024	0.0117	0.0015	0.0003674	0.003228	-0.00174284	0.00453778	-0.007755	0.001565	0.00604223	0.00363042	-0.012	0.0065	-0.002915	0.003256	-0.0005	0.0043	0.00888	0.00201	0.00968	0.00195	0.02133	0.02183	-0.0119	0.0074	-0.0045	0.008	0.0018	0.0092	-0.0129	0.0103
4	146904304	T	C	-0.000970088	0.00195192	0.001991	0.002579	-0.002	0.0017	-0.0058	0.0053	-0.0288	0.0176	-0.0017	0.00172	-0.0001	0.0024	0.0006	0.0024	0.0092	0.0015	-0.005396	0.003103	0.00566519	0.00448251	-0.002795	0.00154	0.00144344	0.00359738	0.0019	0.0064	0.001927	0.003131	-0.0001	0.0036	0.00317	0.00199	0.00431	0.00192	0.01867	0.02104	-0.0035	0.0074	-0.0192	0.008	-0.011	0.0089	-0.0043	0.0101
4	148979700	C	T	-0.00117583	0.0022103	-0.000443	0.002939	-0.0055	0.002	-0.0066	0.0064	-0.0683	0.0198	-0.00149	0.00194	-0.0051	0.0027	-0.0058	0.0027	0.0091	0.0016	0.004738	0.003489	-0.00167995	0.00507446	-0.003265	0.00172	0.00499549	0.0040788	-0.0073	0.0072	0.00895	0.003519	0.0008	0.0048	0.00171486	0.00225	0.0012293	0.00218	-0.02334	0.02358	-0.012	0.0082	-0.0089	0.009	-0.0008	0.0091	-0.0268	0.0113
4	149697086	C	A	0.000587365	0.0024161	0.001617	0.003249	0.0028	0.0022	-0.002	0.0072	-0.0306	0.0217	0.00021	0.00213	-0.0079	0.0029	-0.0038	0.0029	0.0133	0.0018	-0.00192	0.004205	0.00239546	0.00551253	-0.00053	0.001895	-0.00242621	0.00444448	0.0063	0.0081	-0.003998	0.00424	-0.0049	0.0053	-0.000464	0.00244	0.00165	0.00236	-0.05318	0.02879	0.0136	0.0093	-0.0053	0.0099	0.0189	0.0114	0.001	0.0125
4	152450126	G	A	0.0024922	0.00194017	0.002709	0.002592	-0.0014	0.0017	-0.0013	0.0056	-0.0806	0.0174	0.00698	0.00172	0.005	0.0024	0.0024	0.0024	0.0142	0.0014	0.005975	0.003095	-0.0027924	0.00445963	-0.00403	0.001515	0.00779007	0.0035781	-0.0032	0.0064	-0.005806	0.003121	-0.0024	0.0043	-0.00792	0.00198	-0.00759	0.00192	0.01123	0.02098	0.0181	0.0072	0.0017	0.0079	0.02	0.0082	-0.01	0.0101
4	157788190	G	A	0.00229159	0.00356584	0.008662	0.004777	-0.0027	0.0032	-0.0044	0.0103	0.0409	0.0316	0.00044	0.00314	0.0056	0.0043	0.0039	0.0044	0.0224	0.0026	0.005241	0.005709	-0.00326276	0.00819699	0.00337	0.00275	0.00526203	0.00661381	0.0059	0.011	0.009838	0.005752	0.0095	0.0074	0.00993673	0.00367	0.0101699	0.00355	-0.03492	0.038	0.0231	0.0129	-0.0125	0.0143	0.0109	0.0144	0.0149	0.0179
4	158903953	G	A	0.000393089	0.00196055	-0.002015	0.002608	0.003	0.0017	0.0122	0.0057	0.0321	0.0176	0.00063	0.00173	-0.0015	0.0024	-0.0054	0.0024	0.0108	0.0015	-0.00182	0.003129	-0.00546897	0.00451188	0.00019	0.001535	0.0121999	0.00361329	0.018	0.0065	0.004065	0.003157	0.0034	0.0042	-0.00120623	0.002	0.00165456	0.00193	0.003394	0.02125	0.0197	0.0073	0.0137	0.0079	0.0033	0.0083	0.0131	0.0101
4	184215675	G	A	0.00369753	0.00225863	0.004782	0.002972	-0.0009	0.0019	0.0009	0.0058	-0.0452	0.0202	0.00096	0.00198	0.0057	0.0027	0.0117	0.0027	0.0246	0.0017	0.002238	0.003575	-0.00236672	0.00516465	-0.00509	0.00176	0.00310389	0.00416264	0.0058	0.0076	-0.001743	0.003606	-0.0002	0.0039	-0.00924359	0.0023	-0.0136927	0.00222	0.006119	0.02421	0.0038	0.0081	0.0044	0.0091	-0.0098	0.0092	-0.0029	0.0114
4	186697494	C	T	-0.00587719	0.00214605	-0.000387	0.002935	-0.0011	0.002	0.0028	0.0063	0.0368	0.0196	0.00506	0.00192	-0.0062	0.0026	-0.0047	0.0026	0.0158	0.0016	-0.0002055	0.00351	0.00266837	0.0049978	-0.00042	0.00171	-0.00380397	0.00395946	-0.011	0.0071	0.001215	0.003541	0.0041	0.0049	0.000522363	0.00221	-0.000811923	0.00214	0.01375	0.02374	-0.0075	0.0079	0.0064	0.009	0.0086	0.0092	-0.0005	0.0115
5	314518	C	T	-0.0043535	0.00365337	0.000706	0.004876	0.0049	0.0033	-0.0114	0.0105	0.019	0.0331	-0.00261	0.00326	0.0089	0.0043	0.0053	0.0044	0.0286	0.0028	0.002893	0.005859	-0.00570653	0.00815697	0.004145	0.002905	0.006023	0.00670465	0.03	0.012	0.001866	0.005913	-0.001	0.0086	0.0158	0.00364	0.0134	0.00352	0.009766	0.03954	0.0228	0.0137	-0.009	0.0161	0.0069	0.0134	0.0059	0.0201
5	6751426	A	C	0.000754335	0.00205304	0.004467	0.002728	0.0036	0.0018	-0.0248	0.0059	0.0285	0.0183	0.00203	0.0018	-0.0018	0.0025	-0.0008	0.0025	0.0134	0.0015	-0.00184	0.003247	-0.00738702	0.00469569	-0.000805	0.0016	0.00773916	0.00378083	0.0006	0.0064	0.005033	0.003275	0.0033	0.0044	-0.00619	0.00209	-0.00619	0.00202	-0.05068	0.0221	0.0095	0.0075	-0.0002	0.0083	0.0006	0.0085	-0.01	0.0108
5	14747247	C	T	-0.000234065	0.0022019	0.005335	0.002942	0.0037	0.002	0.0079	0.0066	0.0054	0.0198	0.00074	0.00194	-0.0006	0.0027	-0.0005	0.0027	0.0096	0.0016	0.000499	0.003545	0.0019735	0.00507004	0.0011	0.00172	0.00399882	0.00405809	0.016	0.0073	-0.002314	0.003577	0.007	0.0048	0.00185542	0.00225	0.00251781	0.00217	-0.05625	0.02367	0.0219	0.0082	0.0138	0.009	-0.014	0.0092	0.0144	0.0114
5	14960235	G	T	0.00237834	0.00267246	-0.00609	0.003613	-0.0037	0.0024	0.0109	0.0077	-0.0299	0.0242	0.00189	0.00237	-0.0081	0.0032	-0.0066	0.0032	0.0161	0.002	-0.002488	0.004521	-0.0111097	0.00618003	-0.00165	0.00211	0.00843889	0.00493848	0.011	0.0089	0.00312	0.00456	-0.0048	0.0064	0.0057628	0.00274	0.00220617	0.00265	0.0468	0.03107	0.0096	0.0097	0.0074	0.011	-0.0084	0.0115	-0.0208	0.014
5	31528627	C	T	0.00189416	0.00207662	0.001364	0.002742	-0.0002	0.0018	0.0036	0.0055	0.018	0.0187	-0.00244	0.00183	-0.0082	0.0025	-0.006	0.0025	0.0164	0.0015	0.0007155	0.003318	0.00537667	0.00475727	0.00228	0.001625	0.00504411	0.00382393	-0.0098	0.0069	-0.005458	0.003346	0.01	0.0037	0.00162	0.00211	0.00429	0.00204	0.008293	0.0224	-0.003	0.0078	-0.0049	0.0085	0.0054	0.0091	0.0197	0.0108
5	32772043	G	A	0.00108184	0.00219915	-0.000965	0.002907	-0.0094	0.0019	0.0004	0.0057	0.086	0.0197	0.00256	0.00194	-0.0101	0.0027	-0.0123	0.0027	0.0298	0.0016	-0.002712	0.003501	-0.0019258	0.00505218	0.0073	0.001715	0.00108376	0.00405302	-0.0083	0.0072	0.004665	0.003532	0.0065	0.0037	0.00391	0.00225	0.00448	0.00218	0.01621	0.02363	0.0181	0.008	-0.0107	0.009	0.0142	0.0091	0.0281	0.0121
5	32830521	T	C	0.0022878	0.00196903	0.005847	0.002591	-0.0017	0.0018	-0.0149	0.0057	-0.3056	0.0176	-0.00015	0.00173	-0.0057	0.0024	-0.004	0.0024	0.0368	0.0015	0.007807	0.003104	-0.00289028	0.00451437	-0.031865	0.001535	0.0011364	0.00363196	0.0011	0.0064	-0.005617	0.003132	0.0056	0.0042	-0.00692	0.002	-0.00816	0.00194	-0.005106	0.02099	-0.0251	0.0072	-0.0086	0.008	-0.0132	0.0085	-0.0204	0.0107
5	33005008	T	C	-0.00086995	0.00195507	-1.5e-05	0.002617	-0.0045	0.0017	0.0029	0.0057	-0.0797	0.0176	0.00028	0.00172	-0.0043	0.0023	-0.0043	0.0024	0.0227	0.0015	0.003453	0.003248	0.00452313	0.00449805	-0.0077	0.001535	6.65e-05	0.00360199	-0.0063	0.0064	0.001049	0.003276	0.0008	0.0043	0.00483	0.002	0.00602	0.00193	-0.0251	0.02202	-0.0023	0.0073	-0.0025	0.008	0.001	0.0089	-0.0084	0.0101
5	33012520	C	A	-0.0162513	0.00835875	-0.001943	0.011373	-0.0041	0.0078	0.0086	0.0214	-0.0184	0.0749	0.0068	0.00754	-0.0023	0.01	0.0031	0.0101	0.0439	0.0065	0.003923	0.01304	-0.0259364	0.0185237	-0.007485	0.00656	-0.0152568	0.0153492	-0.034	0.028	0.009892	0.01316	0.041	0.027	0.016	0.00837	0.0178	0.00809	0.1138	0.08364	-0.0404	0.0346	0.0314	0.0399	0.0349	0.027	-0.0091	0.054
5	33271984	A	C	-0.00174641	0.0032154	0.003041	0.004297	-0.0062	0.0029	-0.0128	0.009	-0.1028	0.0288	0.00217	0.00283	-0.0246	0.0039	-0.0297	0.0039	0.0362	0.0024	0.006074	0.005161	-0.000943709	0.00737441	-0.007755	0.002515	0.00988994	0.00589984	-0.0007	0.011	0.008576	0.005204	0.0099	0.0073	0.00223988	0.00327	0.00329548	0.00317	-0.01362	0.03478	-0.0005	0.0111	-0.0019	0.0128	0.0043	0.0132	-0.0074	0.0165
5	36160668	A	G	-0.000471425	0.00236008	0.017835	0.003163	-0.0015	0.0021	-0.0093	0.0067	0.0677	0.0213	0.00012	0.00208	0.0019	0.0028	0.0016	0.0029	0.0192	0.0018	0.004445	0.003996	0.00197536	0.00542741	0.00146	0.00186	-0.000382914	0.00434961	-0.027	0.0076	-0.003709	0.004032	0.0073	0.0055	-0.00735151	0.00241	-0.00731601	0.00233	0.02348	0.02718	0.0112	0.0085	0.0199	0.0096	-0.0218	0.0111	0.0098	0.0121
5	36225246	C	T	-0.000274027	0.0019674	0.00891	0.002622	0.004	0.0017	0.0073	0.0057	0.0236	0.0176	-0.00039	0.00173	-0.0011	0.0024	-0.0031	0.0024	0.0089	0.0014	0.004274	0.003145	-0.00486632	0.00451848	0.00169	0.001535	-0.00449964	0.00362591	-0.018	0.0064	-0.001477	0.003171	-0.0021	0.0042	0.00352293	0.002	0.00223031	0.00194	0.01286	0.02133	0.0156	0.0073	0.0034	0.0078	0.0168	0.0085	0.0061	0.0101
5	36603384	T	C	-0.0011183	0.00192926	-0.000368	0.002579	0.0041	0.0017	-0.0014	0.0056	-0.0403	0.0173	0.00026	0.0017	0.0005	0.0023	-0.0016	0.0023	0.0083	0.0014	-0.003351	0.003102	0.00108124	0.00444049	-0.001845	0.001505	-0.00178489	0.00355559	0.0072	0.0063	-0.001668	0.003129	0.0077	0.0041	0.00432745	0.00197	0.00396027	0.00191	0.000143	0.02094	0.0118	0.0071	-0.0035	0.0079	0.0015	0.0083	0.0022	0.0099
5	37589295	A	G	-0.00202348	0.00218835	0.000985	0.002939	0.0054	0.002	-0.0061	0.0064	0.08	0.0197	-0.0016	0.00193	-0.0041	0.0026	-0.003	0.0027	0.0125	0.0016	0.002081	0.003559	0.00580837	0.00506594	0.00469	0.001715	-0.000799581	0.00402823	-0.0033	0.0071	-0.003255	0.003589	-0.0007	0.0048	0.00199405	0.00226	-0.000354503	0.00218	0.01055	0.02411	0.0059	0.008	-0.0045	0.0086	0.0109	0.0098	0.0105	0.0113
5	37810032	T	C	-0.00308635	0.00333586	0.004629	0.00447	0.0002	0.003	-0.0041	0.0101	0.1162	0.0298	0.00502	0.00294	-0.0096	0.004	-0.016	0.004	0.0242	0.0025	0.004595	0.005501	-0.0058301	0.00767571	0.00828	0.0026	-0.000423688	0.00615399	0.005	0.011	0.0004085	0.005551	0.0047	0.0074	0.000353	0.00339	-0.00177	0.00328	0.00396	0.03712	0.0136	0.013	0.0172	0.0134	0.01	0.0155	0.0376	0.0172
5	39427155	A	G	-0.0019706	0.00214373	0.011965	0.002872	-0.0024	0.0019	-0.0004	0.0062	0.0459	0.0193	0.0015	0.0019	-0.0003	0.0026	0.003	0.0026	0.0221	0.0016	-0.002035	0.003525	-0.00457618	0.00495316	0.00016	0.001685	0.00480646	0.00395088	-0.0088	0.0069	-0.005375	0.003557	0.0002	0.0049	0.00766642	0.00219	0.0104748	0.00212	-0.005671	0.02382	-0.0174	0.0079	-0.0035	0.0088	-0.0111	0.0091	-0.0055	0.0111
5	41279237	C	T	0.000750063	0.00439695	0.016287	0.00605	0.0009	0.0041	-0.0125	0.0135	0.0465	0.0408	0.00201	0.00399	-0.0083	0.0053	-0.0031	0.0054	0.0251	0.0034	0.000763	0.00918	-0.0142811	0.0102397	-0.001065	0.003575	0.00171392	0.00808847	-0.022	0.015	-0.01685	0.009247	0.02	0.011	0.00425	0.00448	0.00926	0.00434	0.03788	0.06069	0.0141	0.0183	-0.0014	0.0188	-0.0333	0.025	-0.0059	0.0256
5	41576196	G	A	0.00031796	0.00426418	-0.001811	0.005806	0.0018	0.0038	-0.0002	0.0123	0.016	0.0384	0.00891	0.00377	0.0016	0.0052	0.0027	0.0052	0.0224	0.0032	-0.009282	0.006875	0.00145475	0.00985514	0.00234	0.00336	0.00588628	0.00785886	0.0091	0.014	-0.02202	0.006936	-0.0069	0.0097	0.00959139	0.00437	0.0116354	0.00423	-0.01436	0.04631	0.0303	0.0165	-0.0221	0.0171	0.0177	0.0168	-0.0382	0.0223
5	42820125	G	A	-5.63e-05	0.00195132	0.003773	0.002606	0.0039	0.0017	-0.0021	0.0056	0.0108	0.0175	0.00051	0.00172	0.0007	0.0023	0.0033	0.0024	0.0218	0.0014	-0.004427	0.003195	-0.0031961	0.00449644	-0.000945	0.00153	-0.00284032	0.00359851	0.0077	0.0064	-0.006351	0.003222	0.0035	0.0042	-0.0074503	0.00199	-0.00969073	0.00193	-0.02538	0.02155	-0.0096	0.0072	-0.0047	0.008	-0.0076	0.0084	-0.013	0.0099
5	52765331	C	A	0.00350889	0.00209323	0.003833	0.002798	-0.0018	0.0019	-0.0076	0.0061	-0.0117	0.0188	0.00441	0.00185	0.0072	0.0025	0.0089	0.0026	0.0125	0.0016	-0.0004531	0.003429	0.0033113	0.00480584	-0.00317	0.00164	0.000160606	0.00386135	-0.024	0.0069	-0.008586	0.003458	-0.0086	0.0046	-0.00768	0.00213	-0.00958	0.00206	-0.004886	0.02313	0.0026	0.0077	-0.0111	0.0087	-0.0011	0.0093	-0.0048	0.011
5	54986775	T	C	0.00258052	0.00210699	0.006558	0.002775	-0.0071	0.0018	-0.0011	0.0055	0.0293	0.0188	0.00553	0.00186	-0.0085	0.0025	-0.0072	0.0026	0.032	0.0015	0.004846	0.003408	-0.000752567	0.00483173	0.00273	0.00164	0.00130535	0.00388317	0.016	0.0069	0.01301	0.003438	0.004	0.0036	-0.00475	0.00214	-0.00801	0.00207	0.01198	0.02298	0.011	0.0077	-0.0043	0.0085	0.0117	0.009	0.0095	0.0107
5	55796639	T	C	0.000474649	0.00219642	0.011383	0.002947	0.0007	0.002	-0.0208	0.0065	-0.0702	0.02	0.00202	0.00196	0.0003	0.0027	0.0005	0.0027	0.0112	0.0016	0.007532	0.003625	0.00100713	0.00511373	-0.00981	0.001745	-0.0115702	0.00403803	-0.07	0.0073	-0.03078	0.003655	0.021	0.0049	-0.0031	0.00238	-0.00629	0.0023	-0.006399	0.02452	-0.0014	0.0083	-0.0086	0.0089	-0.0174	0.0096	-0.0157	0.0117
5	56114526	G	T	0.00085873	0.00201845	0.005618	0.002699	-0.0065	0.0018	-0.0201	0.0059	0.0456	0.0182	-0.00124	0.00178	0.0112	0.0025	0.0062	0.0025	0.0181	0.0015	-5.31e-05	0.003398	-0.0135374	0.00465613	-0.00095	0.00159	0.00218853	0.00371524	-0.022	0.0063	-0.01147	0.003427	-0.0042	0.0044	-0.0104682	0.00207	-0.010213	0.002	-0.01332	0.02292	0.0118	0.0076	-0.0238	0.0081	0.0047	0.009	0.0143	0.0105
5	57091783	A	G	0.000947865	0.00246386	0.026507	0.003297	0.0005	0.0022	0.0018	0.007	-0.0719	0.0223	0.00312	0.00218	0.0028	0.003	-0.0006	0.003	0.0117	0.0018	-0.001857	0.003978	0.00254664	0.00571102	-0.00517	0.001945	-0.000232402	0.00453171	-0.011	0.0082	0.003891	0.004013	0.008	0.0054	0.00503948	0.00253	0.00309375	0.00245	0.0167	0.02698	0.0053	0.0089	0.02	0.0099	0.0002	0.01	-0.0108	0.0126
5	58342120	T	C	0.00512664	0.00279681	0.012001	0.003735	0.001	0.0025	-0.0096	0.008	-0.0815	0.0251	0.01082	0.00246	0.0082	0.0034	0.0072	0.0034	0.0159	0.0021	-0.001953	0.004569	-0.00574397	0.0064732	-0.007275	0.00219	0.00288837	0.00515452	0.0024	0.0094	0.001544	0.004609	-0.0061	0.0061	0.01	0.00287	0.00932	0.00277	-0.0008459	0.03089	0.0216	0.01	-0.0046	0.0114	-0.0015	0.0118	0.0042	0.0148
5	58454191	A	C	-0.00277557	0.00194329	0.007356	0.002592	0.0002	0.0017	0.0049	0.0057	-0.024	0.0174	-0.0023	0.00171	0.0023	0.0024	0.0044	0.0024	0.0098	0.0014	0.009311	0.003065	0.00134427	0.00445502	-0.001615	0.001515	-0.00610359	0.00358415	0.0079	0.0064	0.001709	0.003092	0.0069	0.0042	0.00283213	0.00198	0.00470233	0.00192	-0.01207	0.02073	-0.0059	0.0071	0.0007	0.0079	0.0054	0.0083	-0.0026	0.01
5	58595606	C	T	0.000546767	0.00195774	0.001616	0.002615	0.002	0.0017	0.0017	0.0057	-0.0328	0.0175	0.00054	0.00173	-0.0014	0.0024	-0.0003	0.0024	0.0139	0.0015	-0.002337	0.003161	-0.00626005	0.0045074	-0.002495	0.00153	-0.000612531	0.00360938	-0.0014	0.0064	0.009611	0.00319	0	0.0042	0.00257991	0.002	0.0046613	0.00194	-0.01791	0.02133	0.0005	0.0074	-0.0047	0.008	0.0115	0.0084	-0.002	0.01
5	60831133	C	T	-0.00620397	0.00238087	0.005817	0.003177	0.0099	0.0021	0.0079	0.0072	-0.0214	0.0213	0.01682	0.00209	-0.0044	0.0029	-0.0075	0.0029	0.0107	0.0018	0.0008848	0.003915	0.00148838	0.00543153	0.00024	0.00186	-0.00771327	0.00438793	-0.0009	0.008	4.6e-05	0.00395	-0.0017	0.0053	0.000321554	0.0024	-0.00183213	0.00232	-0.0234	0.02638	0.0262	0.0092	-0.0011	0.0098	-0.0184	0.0104	-0.0113	0.0122
5	64673915	C	T	-0.00343078	0.00285898	0.00305	0.003785	-0.009	0.0024	-0.0052	0.0077	0.029	0.0258	-0.00143	0.00254	0.0002	0.0035	0.0034	0.0035	0.023	0.0021	0.001582	0.004647	0.00427363	0.00651506	-0.002785	0.00225	-0.0103655	0.00526909	-0.0013	0.0099	-0.003612	0.004687	0.0058	0.0051	0.0029	0.00288	0.00764	0.00279	-0.01479	0.03146	-0.0028	0.011	0.006	0.0119	0.0136	0.012	0.02	0.0151
5	66199501	T	C	-0.000485265	0.00193642	-0.004532	0.002609	0.0059	0.0017	0.0096	0.0057	0.0513	0.0175	-0.00332	0.00171	-0.0029	0.0024	-0.0028	0.0024	0.0079	0.0014	-0.005437	0.003078	-0.00360567	0.00446367	0.00558	0.00152	0.00262879	0.00357073	-0.0005	0.0064	-0.000156	0.003105	-0.0086	0.0042	-0.00148851	0.00198	-0.00235277	0.00191	0.009787	0.02086	-0.0019	0.0071	-0.0089	0.008	0.0033	0.0081	0.0008	0.0102
5	67106808	G	A	-0.000687387	0.00600573	0.006709	0.008151	0.0021	0.0054	0.0171	0.0163	-0.1102	0.0543	-0.0001	0.00532	-0.0125	0.0074	-0.0063	0.0074	0.0432	0.0045	-0.0174	0.009169	0.0103785	0.0138974	-0.00489	0.00473	0.0177097	0.0110685	0.008	0.02	-0.003339	0.009256	0.022	0.014	0.0124	0.0062	0.0155	0.006	-0.02065	0.06276	0.0398	0.0221	-0.0102	0.0254	-0.0117	0.0201	0.0188	0.0315
5	67275356	G	A	0.00168357	0.00227842	0.002222	0.003066	-0.0085	0.002	-0.01	0.007	-0.0396	0.0206	0.00551	0.002	-0.0045	0.0028	-0.0026	0.0028	0.0136	0.0017	-0.002461	0.003687	0.00451255	0.00529918	-0.003015	0.0018	-0.000888147	0.00418676	-0.0094	0.0075	-0.003452	0.003719	0.0006	0.005	0.000504629	0.00235	0.0027455	0.00227	0.006092	0.02495	-0.0044	0.0088	-0.0055	0.0091	0.0077	0.0102	0.0062	0.0118
5	67323552	A	G	0.00159208	0.00333424	0.003409	0.004499	-0.0042	0.003	-0.0057	0.01	-0.0027	0.03	0.00057	0.00295	0.0027	0.0041	0.0072	0.0041	0.0267	0.0025	-0.001527	0.005288	0.00681189	0.00770162	-0.007955	0.002615	-0.00321072	0.00614498	0.01	0.011	0.006574	0.005335	-0.0009	0.007	0.00814	0.00344	0.0122	0.00333	0.01668	0.03571	0.0096	0.0129	0.0121	0.0133	-0.0066	0.015	0.0004	0.0174
5	67564327	T	C	0.0035743	0.00226512	0.002088	0.00297	-0.0004	0.002	-0.0061	0.0065	-0.042	0.0201	0.0065	0.00199	0.0043	0.0027	0.0077	0.0027	0.012	0.0017	-0.004361	0.003586	-0.00467215	0.00512707	0.000455	0.00175	-0.00461959	0.00434574	-0.015	0.0074	-0.004059	0.003618	-0.0035	0.0051	0.00845613	0.00227	0.0104344	0.0022	1.875e-05	0.02422	0.0091	0.0083	-0.0129	0.0093	0.005	0.0093	0.0076	0.0117
5	67596088	G	A	0.00210462	0.00193746	0.015796	0.002586	0.0091	0.0017	0.0151	0.0057	-0.0295	0.0174	0.00081	0.00171	-0.004	0.0023	-0.0042	0.0024	0.0178	0.0014	0.007707	0.003068	-0.00866847	0.00445131	-0.006125	0.001515	0.00547643	0.00374361	0.006	0.0064	0.002622	0.003095	0.0067	0.0044	0.00336624	0.00197	0.00439086	0.00191	0.01362	0.02076	-0.0004	0.0072	-0.0025	0.0079	0.0026	0.0085	-0.0265	0.0101
5	71844878	C	T	-0.00251625	0.00233628	-0.010597	0.003102	-0.0112	0.0021	0.0003	0.0067	0.0289	0.0209	-0.00139	0.00206	-0.0072	0.0028	-0.0063	0.0028	0.0129	0.0017	-0.01275	0.003631	0.00239363	0.005352	0.0052	0.001815	-0.00347985	0.00431291	-0.0068	0.0077	-0.00783	0.003664	-0.0004	0.0053	-0.000724037	0.00238	0.00193361	0.0023	0.007205	0.02461	0.0172	0.0083	0.0073	0.0095	-0.0017	0.0096	0.0113	0.0117
5	72080422	T	C	0.00156576	0.00259879	0.005009	0.003434	-0.0056	0.0023	-0.0122	0.0075	-0.0088	0.0231	-0.01034	0.00229	0.0019	0.0031	0.0023	0.0031	0.0181	0.0019	-0.007167	0.004121	0.0103829	0.00584625	-0.00566	0.00202	0.00529024	0.00478956	-0.034	0.0086	-0.01045	0.004156	-0.0023	0.0057	0.00685186	0.0026	0.00748429	0.00251	-0.0066	0.02779	-0.0074	0.0098	-0.0048	0.0108	0.0031	0.0104	-0.0129	0.0135
5	72144005	C	T	-0.00122984	0.00353555	-0.002194	0.004822	-0.0089	0.0032	-0.0199	0.0105	0.1122	0.0326	-0.00162	0.0032	-0.019	0.0043	-0.0104	0.0044	0.0382	0.0027	-0.01075	0.006242	-0.00141685	0.00817738	0.008715	0.00284	0.00103027	0.006516	0.0069	0.012	-0.005886	0.006295	-0.007	0.0084	0.00138	0.00361	-0.00465	0.00349	0.05219	0.04151	0.053	0.0132	0.0373	0.0147	0.0163	0.0168	-0.0065	0.0198
5	72434224	G	A	0.000574913	0.00228869	0.00191	0.003038	-0.0016	0.002	-0.0058	0.0061	0.054	0.0208	-0.00153	0.00201	0.003	0.0028	0.0038	0.0028	0.0107	0.0017	-0.007373	0.003823	0.0054818	0.0052608	0.004465	0.001815	-0.00432971	0.00420538	-0.0082	0.0075	-0.002454	0.003856	0.0039	0.0043	0.00483	0.00234	0.00651	0.00226	0.01952	0.02581	0.03	0.0086	0.0049	0.0093	0.0141	0.0106	-0.0119	0.0118
5	73959526	G	A	-0.0014465	0.00212583	0.002555	0.002849	0.0031	0.0019	-0.0017	0.0063	0.0286	0.0192	0.0001	0.00187	0.0004	0.0026	0.0002	0.0026	0.0116	0.0016	0.003123	0.003362	0.00811561	0.00487594	0.002935	0.00167	0.00386666	0.00391392	0.002	0.007	0.007247	0.00339	0.0003	0.0048	0.00323	0.00217	0.00411	0.00209	-0.02555	0.02282	0.0066	0.0078	0.0007	0.0086	-0.0022	0.0091	0.0202	0.0111
5	77142119	T	G	-0.000892615	0.00192955	0.001688	0.002592	-0.002	0.0018	-0.0128	0.0057	0.0364	0.0174	0.00279	0.0017	0.0124	0.0023	0.0167	0.0024	0.0095	0.0015	-0.001573	0.003122	-0.000574643	0.00443811	0.002565	0.001515	0.0037295	0.00355593	-0.013	0.0064	-0.0005779	0.00315	-0.0036	0.0044	-0.00968787	0.00197	-0.011793	0.00191	0.01213	0.02117	-0.0044	0.0073	0.0013	0.0078	0.0032	0.0086	-0.0079	0.0099
5	77506956	C	T	-0.00376983	0.00230279	0.004674	0.003054	0.0097	0.0021	-0.0081	0.0069	-0.0784	0.0205	0.00498	0.00203	0.0157	0.0028	0.0212	0.0028	0.0244	0.0017	-0.002266	0.003744	-0.0117455	0.00525622	-0.006425	0.00179	0.00470686	0.00424403	0.018	0.0077	0.002546	0.003777	-0.0039	0.0052	0.0218356	0.00232	0.0259312	0.00224	-0.02359	0.02518	0.0269	0.0088	0.0239	0.0095	0.0068	0.0102	0.0062	0.0121
5	78150712	G	A	0.00193597	0.00279143	0.003303	0.003579	-0.0052	0.0024	0.0129	0.0079	-0.0018	0.024	0.00247	0.00237	0.002	0.0032	-0.0003	0.0033	0.0156	0.002	0.00596	0.004576	0.00682076	0.00608179	-0.001335	0.002095	-0.005081	0.00500646	-0.0014	0.0089	-0.001234	0.004617	0.013	0.0059	0.00457342	0.00271	0.004383	0.00262	-0.05012	0.03056	-0.0057	0.0104	-0.0052	0.0126	-0.0033	0.0124	-0.005	0.0139
5	78945171	T	C	0.00396264	0.00251628	-0.004002	0.003391	-0.0065	0.0023	0.0182	0.0072	-0.0189	0.0226	-0.00198	0.00222	0.0025	0.0031	-0.0012	0.0031	0.0196	0.0019	0.003858	0.004285	-0.00301469	0.00584007	-1.5e-05	0.001965	-0.003411	0.00463749	0.0003	0.0083	-0.008406	0.00432	-0.0011	0.0053	0.00339	0.00259	0.00219	0.00251	-0.01135	0.02898	0.0079	0.009	-0.0048	0.0102	0.0142	0.012	0.0066	0.0133
5	81014958	T	C	0.00385369	0.00192926	0.002245	0.00259	0.0019	0.0017	-0.0076	0.0057	-0.0298	0.0175	0.00325	0.00174	-0.0008	0.0023	-0.0028	0.0024	0.0098	0.0014	-0.0009274	0.003142	0.00208694	0.0044358	-0.00236	0.001515	0.00482303	0.00355558	-0.018	0.0063	0.003096	0.003169	-0.001	0.0043	0.000998556	0.00197	0.000183505	0.00191	0.01503	0.02124	0.0027	0.0072	0.0014	0.0079	0.0033	0.0089	-0.0109	0.0099
5	86204545	T	G	0.00203037	0.00218307	0.00323	0.002917	-0.0034	0.002	0.0037	0.0064	0.0299	0.0196	-0.00155	0.00192	-0.0094	0.0027	-0.0074	0.0027	0.014	0.0016	0.001635	0.003477	-0.00213558	0.00504164	0.000605	0.001705	0.00233846	0.00402823	-0.0028	0.0071	0.002169	0.003507	0.0095	0.0049	0.000530236	0.00224	-0.00057589	0.00216	0.01584	0.02354	0.0089	0.0082	-0.0083	0.0088	0.019	0.0091	-0.0168	0.0112
5	86656964	C	T	-0.00282792	0.00233243	0.006871	0.003118	0.0078	0.0021	-0.0086	0.0068	-0.0213	0.0209	-0.00626	0.00205	0.0023	0.0028	-0.0004	0.0029	0.01	0.0017	-0.004501	0.003766	-0.0062143	0.00537883	-0.00371	0.00182	0.00241262	0.00429866	0.035	0.0076	0.006619	0.003799	0.01	0.0051	0.00565	0.0024	0.0036	0.00232	-0.02133	0.02556	0.0021	0.0084	0.0071	0.0095	0.0089	0.0104	0.0091	0.0117
5	86958814	C	T	0.00302841	0.00352762	0.006194	0.00473	-0.0042	0.0032	-0.0056	0.0101	0.0346	0.0322	0.00142	0.00314	-0.0003	0.0043	-0.0018	0.0043	0.0178	0.0026	-0.0076	0.005918	-0.0127839	0.00802743	0.005545	0.002815	-0.00935876	0.00641252	-0.009	0.012	-0.009065	0.005969	-0.0083	0.0081	0.00238	0.00354	0.00195	0.00343	-0.06899	0.0414	0.0019	0.0119	0.0029	0.0144	0.0016	0.0139	-0.0108	0.019
5	88354675	T	C	-0.000850009	0.00193484	-0.000767	0.002577	-0.0031	0.0017	0.0002	0.0057	0.0269	0.0173	-0.00594	0.0017	0.0066	0.0023	0.0071	0.0024	0.0277	0.0014	0.00385	0.003049	-0.00142262	0.00443426	0.001785	0.00151	0.00748224	0.00356702	0.0092	0.0064	0.00863	0.003077	-0.0052	0.0043	0.0110956	0.00197	0.0120772	0.00191	0.02164	0.02066	0.0162	0.0071	0.0145	0.0079	0.0082	0.0084	0.0087	0.0101
5	88833522	T	C	2.78e-05	0.00194899	-0.00037	0.002598	-0.0118	0.0017	-0.0102	0.0057	0.0077	0.0174	0.00451	0.00172	-0.0046	0.0024	-0.0047	0.0024	0.0146	0.0014	-0.001509	0.00309	-0.00237818	0.00446923	0.000125	0.00152	-0.0147665	0.00359198	-0.015	0.0064	-0.003744	0.003116	0.0013	0.0042	0.00213851	0.00199	0.00368965	0.00192	-0.01398	0.02089	-0.0041	0.0072	-0.0039	0.0079	-0.0165	0.0082	-0.0038	0.0101
5	90420644	G	T	0.00381399	0.00199907	0.001389	0.002693	-0.0005	0.0018	0.0139	0.0059	0.1039	0.0182	0.00381	0.00177	-0.0038	0.0024	-0.0005	0.0025	0.0139	0.0015	-0.006982	0.003301	-0.0113155	0.0046183	0.009995	0.001585	0.00153684	0.00368428	0.0052	0.0066	-0.007864	0.00333	-0.0019	0.0048	-0.00119	0.00205	-0.00407	0.00199	0.003475	0.0224	0.0035	0.0074	0.0026	0.0082	0.0132	0.0089	0.0044	0.0105
5	102100576	C	T	0.00505599	0.0044344	0.008869	0.00584	-0.0051	0.0038	0.0255	0.0128	-0.1595	0.0413	-0.01899	0.00396	-0.0009	0.0053	-0.0056	0.0053	0.0311	0.0034	0.002531	0.007779	0.0230033	0.00984684	-0.01159	0.003625	-0.00230947	0.00819601	-0.15	0.015	-0.02036	0.00785	0.012	0.009	0.00838326	0.00436	0.00741691	0.00422	0.05044	0.05361	-0.0385	0.0186	-0.0198	0.019	-0.0023	0.0216	-0.0175	0.0262
5	108116542	T	G	0.00258821	0.00363135	0.000568	0.00491	-0.0052	0.0033	-0.0253	0.0109	0.0825	0.0327	0.00294	0.00329	0.0036	0.0044	0.0131	0.0045	0.034	0.0027	0.0005144	0.005769	0.0006081	0.00837537	-0.00442	0.002855	0.00422999	0.00669658	0.0096	0.012	-0.001123	0.005825	0.0048	0.0082	0.0133721	0.00371	0.0216906	0.00359	-0.01095	0.03876	0.0102	0.0143	0.0216	0.0148	-0.0348	0.0156	-0.0367	0.0185
5	108173003	A	G	-0.00318585	0.00231736	0.00602	0.003068	-0.0078	0.0021	-0.0253	0.0068	0.02	0.0207	0.00301	0.00204	0.0056	0.0028	0.0125	0.0028	0.0266	0.0017	-0.001543	0.003685	0.00628878	0.00528217	-0.00753	0.0018	-0.00435547	0.00427089	0.0085	0.0076	0.002345	0.003717	0.0094	0.0051	0.0116	0.00235	0.0172	0.00228	0.04586	0.02466	0.0141	0.0087	-0.0049	0.0094	-0.0277	0.0097	-0.0145	0.0119
5	111027410	T	C	-0.00334413	0.00273962	0.001994	0.003657	0.0029	0.0024	0.0057	0.0077	-0.0368	0.0246	-0.00381	0.00243	-0.0066	0.0033	-0.0034	0.0033	0.0133	0.002	0.001455	0.004556	-0.00375201	0.00624398	-0.002625	0.00215	0.00261158	0.00506364	0.004	0.0092	0.008183	0.004595	-0.0014	0.0062	-0.000973067	0.00278	-0.00244643	0.00269	-0.01941	0.03054	0.0081	0.0097	-0.0044	0.0114	0.0141	0.0111	0.0045	0.0147
5	112074356	C	T	0.00249212	0.00193426	0.004243	0.002582	0.0049	0.0017	-0.0012	0.0057	0.0462	0.0173	-0.00267	0.0017	-0.0051	0.0023	-0.0027	0.0024	0.0159	0.0014	0.004752	0.003182	-0.0116041	0.00444216	0.0042	0.00151	0.00843718	0.00356536	0.015	0.0063	0.006878	0.003209	0.0063	0.0042	-0.000293	0.00197	-0.00295	0.00191	0.01307	0.02152	0.0132	0.0072	0.0096	0.0078	0.0065	0.009	0.0011	0.0103
5	115041671	T	C	0.00230641	0.00215074	0.003032	0.002895	-0.0027	0.0019	0.005	0.0063	0.0248	0.0193	0	0.00189	0.0096	0.0026	0.0098	0.0026	0.0236	0.0016	-0.005358	0.003416	-0.00699602	0.0049393	0.003615	0.001685	-0.00276372	0.00397257	-0.013	0.007	-0.0003942	0.003446	0.0071	0.0045	0.0141	0.0022	0.0151	0.00213	0.008944	0.02307	0.0045	0.0078	0.0007	0.0088	-0.0015	0.0095	-0.0037	0.0113
5	115177014	T	C	0.000400527	0.00206282	0.00213	0.002756	-0.0041	0.0019	0.0046	0.006	0.0349	0.0185	0.00268	0.00182	-0.0032	0.0025	0	0.0025	0.0092	0.0015	0.0001844	0.003336	-0.00564346	0.00474754	0.00291	0.001615	-0.00387706	0.00380177	-0.0033	0.0068	0.0003598	0.003365	-0.0055	0.0045	-0.000580898	0.00212	0.00154481	0.00205	-8.058e-05	0.02257	-0.0237	0.0075	0.0046	0.0084	-0.0081	0.0089	0.009	0.0108
5	122727928	G	A	-0.000272627	0.00194733	0.007906	0.002589	0.0137	0.0017	0.0058	0.0057	-0.2103	0.0174	0.00519	0.00172	0.0165	0.0024	0.0141	0.0024	0.0242	0.0014	-0.004505	0.003125	6.92e-06	0.00446671	-0.00704	0.00152	-0.00255113	0.00358993	0.0039	0.0064	0.0001522	0.003154	0.0087	0.0042	0.0160498	0.00199	0.0158393	0.00192	0.02437	0.02122	0.0133	0.0071	-0.0035	0.0078	-0.0136	0.0083	0.0358	0.01
5	123989617	T	C	0.000382071	0.00202782	0.000897	0.002712	0.0036	0.0018	0.0164	0.006	0.0335	0.0182	0.00143	0.00179	0.0007	0.0025	-0.0028	0.0025	0.0152	0.0015	0.004336	0.003372	-0.00380884	0.00466807	0.00475	0.001585	0.0022158	0.00373473	0.0065	0.0066	-0.001772	0.003402	-0.0033	0.0044	0.00485	0.00207	0.00367	0.002	0.02017	0.02279	0.0048	0.0074	0.017	0.0082	0.008	0.0092	0.0058	0.0105
5	126855505	T	G	0.00137055	0.00203632	-0.000187	0.002739	-0.0054	0.0018	-0.002	0.0059	0.0026	0.0182	0.00525	0.0018	0.007	0.0025	0.0052	0.0025	0.0098	0.0015	-0.003375	0.003379	0.00485052	0.00467108	-0.001895	0.00159	-0.00186785	0.00375832	-0.0006	0.0067	-0.005758	0.003408	-0.0002	0.0044	0.0071219	0.00208	0.0061117	0.00201	0.04821	0.02299	0.0008	0.0074	0.0022	0.0082	-0.0011	0.0095	0.022	0.0105
5	127543622	C	A	0.00453043	0.00200023	0.00671	0.002577	0.001	0.0017	-0.0037	0.0056	0.0016	0.0173	-0.00104	0.0017	0.0022	0.0023	0.0056	0.0024	0.0164	0.0014	-0.00297	0.003101	-0.00107969	0.00444684	0.00187	0.00151	-0.00318464	0.00372989	-0.013	0.0068	-0.005677	0.003129	-0.0036	0.0042	-0.00472	0.00197	-0.00655	0.00191	0.01444	0.02097	0.0127	0.0072	-0.004	0.0091	0.0098	0.0084	-0.0024	0.0101
5	127568650	A	G	-0.0193992	0.00910448	-0.014659	0.011963	0.0072	0.0086	0.0211	0.0273	0.0858	0.0798	-0.00962	0.0078	-0.0105	0.0109	-0.0107	0.011	0.0768	0.0072	0.01563	0.01599	-0.0436605	0.0203608	0.017955	0.006945	-0.00624723	0.0172604	0.024	0.033	0.02797	0.01618	0.047	0.026	0.0102	0.00908	0.0118	0.00878	-0.01924	0.1105	0.075	0.0406	0.0202	0.0441	-0.0362	0.0402	0.1168	0.0601
5	127685135	T	C	-0.00132205	0.00207484	0.003279	0.002727	0.0019	0.0017	-0.0088	0.0055	-0.0873	0.0186	-0.00178	0.00182	0.0038	0.0025	0.0049	0.0025	0.0173	0.0015	0.001921	0.003255	0.00515849	0.00473511	-0.00636	0.00162	0.00063818	0.00382068	0.0066	0.0067	0.01012	0.003284	0.0074	0.0036	-0.00585073	0.0021	-0.00722996	0.00203	-0.02019	0.02199	-0.0287	0.0077	-0.0173	0.0085	0.0066	0.0086	-0.0015	0.0109
5	129069848	A	G	-0.00205122	0.00357613	0.004184	0.004837	-0.0058	0.0032	0.0256	0.0107	0.0041	0.0325	-0.00119	0.00315	0.0114	0.0044	0.0133	0.0044	0.0402	0.0027	0.001588	0.005851	-0.0022449	0.00835288	0.00291	0.002835	-0.00446857	0.00655303	-0.013	0.012	0.01042	0.005899	0.0023	0.0077	-0.0172	0.00371	-0.0213	0.00359	0.03916	0.03891	0.0169	0.0141	0.0057	0.0143	-0.0044	0.0165	-0.0241	0.0186
5	130330467	G	A	0.00011413	0.00310621	-7.8e-05	0.004104	-0.0014	0.0028	0.0068	0.009	-0.0444	0.0279	-0.00107	0.00273	-0.0053	0.0037	-0.0045	0.0038	0.0136	0.0023	-0.01174	0.005288	0.00231987	0.00709048	-0.001775	0.002435	-0.00279279	0.00572467	0.0068	0.01	-0.006562	0.005334	-0.0034	0.0066	0.00166883	0.00316	0.000812974	0.00305	0.003991	0.03566	0.006	0.0112	-0.0055	0.0127	0.009	0.0148	0.0097	0.016
5	131107692	A	G	-0.0133722	0.00598621	-0.005952	0.007665	0.005	0.0051	-0.0167	0.0157	0.0195	0.0511	0.00165	0.00514	-0.0141	0.007	-0.0149	0.007	0.0288	0.0043	0.0009789	0.008952	-0.0152853	0.0130562	0.00134	0.004455	0.00157632	0.0108519	0.0021	0.019	-0.01856	0.009031	-0.0063	0.013	0.00566	0.00584	0.00705	0.00565	-0.02055	0.06128	0.0286	0.0202	0.0016	0.0246	-0.0214	0.0176	0.0687	0.0305
5	131623358	G	A	-0.000230018	0.0019371	0.006984	0.0026	-0.0023	0.0017	-0.0116	0.0059	-0.1391	0.0176	-0.00182	0.00171	-0.0085	0.0024	-0.0178	0.0024	0.0352	0.0014	-0.008797	0.003096	-0.0038764	0.00445812	-0.0033	0.001535	0.00315215	0.0035714	-0.0065	0.0064	-0.0105	0.003123	0.012	0.0043	0.00791	0.00198	0.00361	0.00191	-0.008439	0.02098	-0.0082	0.0075	-0.0052	0.0079	-0.0111	0.0083	0.0123	0.01
5	134136333	C	T	-0.00249018	0.00310787	0.007402	0.004125	-0.0092	0.0028	0.0063	0.0087	0.0858	0.0279	-0.00402	0.00273	0.0006	0.0038	0.0063	0.0038	0.0278	0.0023	0.006746	0.005157	0.00497488	0.0072811	0.002545	0.00243	-0.00548062	0.00570465	-0.026	0.011	-0.007008	0.005202	-0.012	0.0066	0.0141327	0.0032	0.0160484	0.0031	0.01422	0.03504	0.0209	0.0109	-0.0022	0.0126	0.0018	0.0141	0.0105	0.016
5	134379311	C	A	-0.00245871	0.00230279	0.002354	0.003048	-0.007	0.0019	-0.007	0.0063	-0.0292	0.0207	0.00354	0.00205	-0.0081	0.0028	-0.0064	0.0028	0.0189	0.0017	0.001321	0.003603	0.00714887	0.00528168	-0.003375	0.0018	-0.00121859	0.00423745	0.0065	0.0075	0.006865	0.003635	-0.013	0.0039	-0.00576	0.00236	-0.00677	0.00228	0.009739	0.02437	0.0109	0.0088	0.0003	0.0093	0.0117	0.0098	0.0214	0.012
5	134510303	A	G	0.00151494	0.00232108	0.003601	0.003108	-0.0018	0.0021	0.0015	0.0069	-0.0074	0.0207	-0.00051	0.00204	0.005	0.0028	0.0051	0.0028	0.0167	0.0017	-0.003107	0.003668	5.26e-06	0.00535053	-0.00091	0.001805	-0.00600967	0.00427089	-0.0021	0.0076	-0.004854	0.0037	-0.0034	0.005	0.00857	0.00238	0.0094	0.0023	0.01807	0.02473	0.0091	0.0088	-0.0011	0.0094	-0.0171	0.0099	-0.0118	0.0118
5	137568867	C	T	-0.00342461	0.00229329	-0.006797	0.003072	0.0092	0.0021	0.013	0.0067	0.0063	0.0207	-0.00034	0.00203	-0.0018	0.0028	-0.0014	0.0028	0.0138	0.0017	-0.00792	0.003872	2.78e-05	0.00533575	0.00216	0.0018	-0.0119755	0.00423929	0.017	0.0075	-0.002599	0.003905	0.0027	0.0052	0.00495	0.00237	0.00501	0.00229	-0.03192	0.02649	-0.0074	0.0082	0.014	0.0093	0.0058	0.0101	0.0068	0.0118
5	139051015	A	G	-1.13e-06	0.00200483	0.010744	0.002688	0.0116	0.0018	-0.0029	0.0059	-0.0652	0.0182	0.00116	0.00177	-0.0069	0.0024	-0.0054	0.0025	0.0175	0.0015	-0.005987	0.003155	-0.00878549	0.00459019	-0.007405	0.001585	-0.00224276	0.00369707	0.0052	0.0067	0.005572	0.003183	-0.0033	0.0044	0.0013	0.00204	0.00356	0.00198	-0.0388	0.02143	0.004	0.0076	0.0158	0.0082	-0.0129	0.0085	-0.0019	0.0104
5	140561768	T	C	0.00575153	0.00227172	0.005041	0.00303	-0.0009	0.002	-0.0187	0.0065	-0.0301	0.0203	0.00347	0.00199	0.0055	0.0028	0.0053	0.0028	0.0124	0.0017	-0.007464	0.003578	0.00400596	0.00521575	-0.004795	0.00177	0.000664283	0.00419292	0.0046	0.0074	0.001266	0.003608	0.002	0.0048	0.0082	0.00232	0.00804	0.00224	0.00301	0.02419	0.0083	0.0081	-0.0105	0.0093	-0.007	0.0094	-0.0083	0.012
5	141041435	G	A	-0.00204252	0.0020224	-0.002797	0.0027	-0.0065	0.0018	-0.0165	0.0059	0.0244	0.0181	0.00558	0.00178	-0.0075	0.0025	-0.0091	0.0025	0.0109	0.0015	0.003264	0.003292	0.00588668	0.0046463	-0.00126	0.00158	-0.00422537	0.00373473	-0.0006	0.0066	0.0001234	0.003321	-0.0034	0.0043	0.00138	0.00206	0.00023	0.002	-0.004563	0.02224	0.022	0.0074	0.0005	0.0083	0.003	0.009	0.0094	0.0103
5	141637058	T	G	0.000786601	0.00193064	0.001682	0.002591	-0.001	0.0017	-0.0026	0.0057	0.0621	0.0174	-0.00145	0.0017	-0.001	0.0023	0.0011	0.0024	0.0103	0.0014	0.0003171	0.003054	-0.00638148	0.0044236	0.003235	0.001515	-0.00623058	0.00373015	-0.0036	0.0068	-0.006779	0.00308	0.0009	0.0042	-0.00152	0.00197	-0.00398	0.0019	0.01056	0.02061	0.0017	0.0071	0.0019	0.0092	0.0099	0.0083	-0.007	0.0098
5	141687639	C	T	-0.00300511	0.00193576	0.004085	0.002588	-0.0059	0.0017	0.0088	0.0057	0.0335	0.0174	0.00171	0.00171	-0.0057	0.0024	-0.0046	0.0024	0.0125	0.0014	0.001002	0.003146	-0.00935439	0.00447212	0.001565	0.001515	0.00398741	0.00356645	-0.0004	0.0064	0.006918	0.003173	0.0051	0.0042	-0.000252175	0.00199	-0.00263346	0.00192	0.04109	0.0213	0.011	0.0071	0.0013	0.0078	0.0076	0.0084	-0.0256	0.0099
5	141801216	A	G	0.00350331	0.00194329	-0.001943	0.002587	0.006	0.0017	-0.0018	0.0057	0.0322	0.0175	0.00213	0.00171	-0.0143	0.0024	-0.011	0.0024	0.0109	0.0014	0.001856	0.003064	-0.000898166	0.00445827	0.002575	0.00153	-0.00154875	0.00358146	0.003	0.0064	-0.001695	0.003091	0.0002	0.0042	-0.00504317	0.00198	-0.0020608	0.00192	-0.02818	0.02072	0.0147	0.0073	0.0035	0.0079	-0.0024	0.0084	-0.0063	0.01
5	141978243	A	G	-0.00569419	0.00273962	-0.004055	0.003696	-0.0021	0.0025	-0.0007	0.0085	-0.0434	0.0251	0.00046	0.00245	0.0015	0.0033	0.0007	0.0033	0.0137	0.002	-0.003265	0.004537	-0.00728418	0.00623308	-0.004075	0.0022	-0.000228608	0.0050491	0.0097	0.0093	0.0003487	0.004574	0.0053	0.0063	-0.00639	0.00277	-0.00558	0.00268	-0.005128	0.03073	-0.0016	0.0113	-0.0172	0.0118	0.0091	0.0128	-0.0225	0.0148
5	142068366	C	T	0.00254256	0.00220468	-0.003676	0.002926	-0.0005	0.0019	-0.0037	0.006	-0.0248	0.0199	-0.00231	0.00196	0.0047	0.0027	0.0056	0.0027	0.0113	0.0016	0.00451	0.003849	0.0100066	0.00511028	-0.003165	0.00174	0.00199884	0.00406321	0.0082	0.0073	0.005417	0.003884	-0.0012	0.0039	0.00518	0.00226	0.00576	0.00218	0.01091	0.02597	0.0147	0.0086	0.011	0.009	0.0174	0.0105	0.0161	0.0114
5	142537474	C	T	-0.000735061	0.00219642	0.009032	0.002939	-0.0001	0.002	-0.016	0.0063	0.0144	0.0197	-0.00108	0.00194	-0.0048	0.0027	-0.0051	0.0027	0.0121	0.0016	0.005372	0.003476	0.000304759	0.00504979	-0.007185	0.00172	-0.00149655	0.00405809	-0.009	0.0072	0.001319	0.003506	0.0018	0.0046	0.00033	0.00226	0.00103	0.00218	-0.02091	0.02354	0.0139	0.0079	-0.0098	0.009	-0.0163	0.0096	-0.01	0.0112
5	142656813	G	A	0.00154643	0.00193455	0.009193	0.002574	0.0062	0.0017	-0.0114	0.0056	-0.0218	0.0174	-0.0008	0.00171	-0.0075	0.0024	-0.0146	0.0024	0.014	0.0014	-0.001702	0.003056	0.0048526	0.00444304	-0.0017	0.001515	-0.00871622	0.00356433	-0.0048	0.0063	0.001023	0.003082	0.0053	0.0042	-0.00159935	0.00197	0.00245701	0.00191	-0.03816	0.02062	0.0053	0.0072	0.0099	0.0079	-0.0107	0.0081	-0.006	0.0098
5	143151880	C	T	0.00237246	0.0019371	0.00265	0.002581	0.0008	0.0017	-0.0007	0.0056	0.0553	0.0174	-0.00139	0.00171	-0.003	0.0023	0	0.0024	0.0124	0.0014	0.0004481	0.003119	-0.00463076	0.00444965	0.002025	0.00152	0.00158486	0.00357073	0.0057	0.0063	0.001378	0.003146	-0.0005	0.0041	0.00187	0.00198	0.00448	0.00191	-0.02353	0.02109	0.0055	0.0071	-0.0032	0.0079	0.0005	0.0083	0.0243	0.0099
5	148725199	G	A	0.000511902	0.0019293	-0.003128	0.002575	-0.0047	0.0017	-0.0124	0.0056	0.054	0.0173	0.00036	0.0017	-0.0016	0.0023	-0.0007	0.0024	0.0104	0.0014	0.0007958	0.003071	0.00170352	0.00444179	0.00197	0.001505	0.00103725	0.00355565	0.0007	0.0063	0.0005336	0.003097	-0.0078	0.0041	0.00238	0.00197	0.00236	0.0019	-0.004873	0.02072	-0.0008	0.0071	0.0011	0.0078	-0.0075	0.0082	-0.0076	0.01
5	149315287	C	T	-0.00466813	0.00273182	0.005729	0.003619	-0.0041	0.0024	0.005	0.0075	0.0475	0.0243	0.00107	0.0024	-0.0088	0.0033	-0.0079	0.0033	0.017	0.002	-0.0001942	0.004588	0.00266949	0.00620862	0.00479	0.002115	-0.00299561	0.0050491	-0.0031	0.0091	0.007991	0.004627	-0.0001	0.0059	-0.0039	0.00276	-0.000563	0.00267	0.01299	0.03089	0.0018	0.0097	0.0063	0.0112	0.0077	0.0117	0.0202	0.0142
5	149715264	G	A	1.7e-05	0.0022019	-0.00129	0.002945	0.0049	0.002	-0.0057	0.0064	-0.0005	0.0197	-0.00016	0.00194	-0.0035	0.0027	-0.0052	0.0027	0.0113	0.0016	-0.001298	0.003915	-0.00874669	0.00503572	7.5e-05	0.001725	0.00194376	0.00405302	0.013	0.0073	0.005132	0.003949	0.0037	0.0049	-0.00196998	0.00223	-0.0019533	0.00216	0.02863	0.02666	-0.005	0.0081	0.0002	0.0089	0.0147	0.011	-0.005	0.0114
5	156759177	G	A	0.00162442	0.00235201	0.004147	0.003145	-0.0031	0.0021	-0.0182	0.007	-0.0455	0.0211	-0.00586	0.00208	-0.0061	0.0029	-0.0045	0.0029	0.0166	0.0017	-0.005275	0.003851	-0.000342506	0.00539627	-0.001055	0.001845	0.0117838	0.00433474	0.0032	0.0077	0.003698	0.003884	-0.0012	0.0053	-0.00241461	0.0024	0.0017695	0.00232	-0.01865	0.02589	-0.0185	0.009	0.0084	0.0094	0.0005	0.0106	0.0094	0.012
5	165897317	A	C	-0.00165211	0.00197324	0.002294	0.002653	0.0001	0.0018	-0.0021	0.0058	-0.0397	0.0179	0.00348	0.00174	0.0016	0.0024	0.0008	0.0024	0.0097	0.0015	-0.003085	0.003308	0.000675977	0.00455347	-0.000815	0.001565	-0.000647778	0.00363828	0	0.0065	0.0002751	0.003336	0.0005	0.0044	-0.00495	0.00202	-0.00549	0.00196	-0.0217	0.02241	-0.0042	0.0075	-0.0034	0.0081	-0.0117	0.0087	-0.0039	0.0104
5	168256240	G	A	-0.00206932	0.00238944	-0.000755	0.003132	0.0028	0.002	0.0017	0.0062	0.0449	0.0213	-0.00088	0.00211	-0.0005	0.0029	-0.0004	0.0029	0.0368	0.0018	-0.001107	0.003774	0.00369802	0.00545231	-0.00014	0.00186	0.00520136	0.00441173	-0.0048	0.008	-0.00262	0.003807	-0.0033	0.0041	0.0104807	0.00242	0.0136896	0.00234	0.01785	0.02563	0.0095	0.0087	0.0002	0.0098	0.0068	0.0102	0.03	0.0123
5	170875097	A	C	0.00247256	0.00236828	0.007722	0.003127	0.0008	0.002	0.0067	0.0062	0.011	0.0213	0.00279	0.00215	0.0008	0.0029	0.0058	0.0029	0.0306	0.0018	-0.0007464	0.003931	-0.000229041	0.00546561	-0.001965	0.001855	0.0130578	0.00436473	-0.0016	0.0079	0.002839	0.003965	-0.0038	0.0041	0.00984065	0.00241	0.0158323	0.00233	-0.02416	0.0265	0.0175	0.0087	0.0017	0.0098	-0.0047	0.0101	0.0021	0.0122
5	171017095	G	A	-0.00339109	0.00209903	-0.001964	0.002786	-0.0021	0.0019	-0.0054	0.0061	-0.0221	0.0188	0.00383	0.00185	-0.0001	0.0025	0.0011	0.0025	0.0206	0.0015	-0.0007343	0.003412	-0.00792874	0.0047958	-0.00035	0.00164	-0.00306037	0.00386491	-0.012	0.0069	0.001001	0.003444	0.0034	0.0045	-0.00427278	0.00213	-0.00566317	0.00205	0.01514	0.02313	0.0014	0.0078	0.0056	0.0085	0.0053	0.0091	0.0108	0.0112
5	171189571	G	A	0.000527058	0.00205625	0.000951	0.002723	-0.0034	0.0017	-0.0039	0.0054	-0.0087	0.0188	0.00415	0.00182	0.0057	0.0025	0.0067	0.0025	0.0279	0.0015	-0.002913	0.003342	0.00610954	0.00473207	-0.000345	0.001615	0.00162058	0.0037987	0.0081	0.0068	7.07e-05	0.003372	-0.0023	0.0035	0.0122	0.0021	0.0133	0.00203	0.001856	0.02255	0.0045	0.0076	0.0057	0.0084	0.0059	0.0092	0.0181	0.0107
5	171639152	C	T	0.0159963	0.00671191	0.038175	0.009192	0.0055	0.0062	-0.0263	0.0212	0.0182	0.0628	0.00361	0.00609	0.0169	0.0084	0.0265	0.0084	0.033	0.0055	-0.001533	0.01033	-0.0286692	0.0155918	0.00035	0.005485	-0.00573544	0.0127612	-0.019	0.023	0.008383	0.01042	0.012	0.015	0.0167619	0.00704	0.0226216	0.00681	-0.07444	0.06768	-0.0071	0.0289	-0.0507	0.0297	-0.0493	0.0294	0.0346	0.041
5	172530561	T	C	0.00311507	0.00195843	0.001282	0.002607	-0.0013	0.0017	-0.0228	0.0057	-0.0781	0.0176	0.00306	0.00173	-0.0033	0.0024	-0.0013	0.0024	0.0136	0.0014	0.003506	0.003101	0.00347764	0.00448685	0.00181	0.001535	0.00254711	0.00360938	0.0049	0.0064	0.003528	0.003129	0.0014	0.0042	-0.00354	0.002	-0.00506	0.00193	-0.007603	0.02098	-0.0253	0.0073	-0.013	0.0079	0.0102	0.0082	-0.0088	0.0102
5	172746026	T	C	0.00468084	0.00545614	0.014869	0.00736	0.0035	0.0049	0.012	0.0148	-0.0505	0.0492	0.00552	0.00495	-0.004	0.0065	-0.0027	0.0066	0.0236	0.0041	-0.0104	0.009997	-0.0048186	0.0122244	-0.00417	0.004295	-0.0137509	0.0100556	-0.047	0.018	-0.007202	0.01009	-0.025	0.014	0.00384557	0.00547	0.00556814	0.00529	-0.01932	0.06744	0.0116	0.0201	0.021	0.0244	-0.0166	0.0271	0.0188	0.0313
5	172779475	T	C	-0.00410922	0.00217788	-0.00343	0.002912	0.0072	0.0019	-0.0076	0.0058	-0.0769	0.0199	-0.00082	0.00192	0.0153	0.0027	0.0147	0.0027	0.0162	0.0017	-0.0004599	0.003583	-0.00730497	0.0050642	-0.004855	0.00174	-0.00206234	0.00401382	-0.0078	0.0072	-0.006097	0.003614	0.0017	0.0038	0.0146	0.00224	0.0141	0.00217	0.02284	0.0241	0.0213	0.008	0.0237	0.009	0.0037	0.0095	-0.015	0.0116
5	172839289	T	C	-0.000515327	0.00193399	0.002599	0.002599	0.0005	0.0017	-0.006	0.0056	-0.0309	0.0174	-0.00035	0.0017	0.0027	0.0023	0.0037	0.0024	0.0127	0.0014	0.003811	0.003124	-0.00667222	0.00443309	0.00021	0.001515	0.00035388	0.00356383	-0.0032	0.0063	0.00224	0.003151	-0.0007	0.0042	0.00482	0.00197	0.00536	0.0019	0.006446	0.02112	0.0045	0.0071	-0.0079	0.0079	0.0175	0.0084	-0.0117	0.01
5	172968491	A	G	-0.00203924	0.00203924	-0.00369	0.002718	-0.0058	0.0018	0.0004	0.0059	0.0078	0.0183	0.00129	0.0018	0.0009	0.0025	-0.0006	0.0025	0.011	0.0015	-0.007253	0.003367	-0.0041045	0.00470103	0.002155	0.001595	-0.00627311	0.00375561	-0.0033	0.0067	-0.001327	0.003396	-0.0087	0.0044	0.00456014	0.00209	0.00448351	0.00202	0.05548	0.02305	-0.0053	0.0076	-0.0037	0.0083	0.0045	0.0089	0.0004	0.0105
5	172984114	C	T	-0.00192606	0.0020224	0.003794	0.002664	-0.0035	0.0017	-0.0089	0.0054	-0.0213	0.0182	0.00377	0.00178	-0.003	0.0024	-0.0035	0.0025	0.0257	0.0015	-0.001322	0.003185	0.00441724	0.00466675	0.00283	0.001585	0.00327289	0.00373222	0.0013	0.0066	0.0005871	0.003214	-0.0017	0.0034	0.00578033	0.00206	0.00747546	0.002	0.003349	0.02158	0.0082	0.0075	-0.0032	0.0082	-0.0112	0.0091	0.0143	0.0106
5	173026190	T	C	-0.00498759	0.00527795	0.014703	0.007078	-0.0037	0.0047	-0.0085	0.0151	0.0958	0.0467	0.0015	0.00468	-0.0186	0.0064	-0.0092	0.0064	0.0314	0.0039	-0.01964	0.008819	0.0117159	0.0120279	0.012725	0.004065	0.00451663	0.00974082	0.01	0.017	0.002731	0.008893	-0.018	0.012	-0.00125871	0.00543	0.0051447	0.00525	0.01695	0.06068	-0.0038	0.0204	-0.0276	0.0212	-0.0049	0.0229	-0.0048	0.0283
5	175893942	C	A	-0.00152987	0.00193206	0.002659	0.002601	-0.0056	0.0017	-0.0014	0.0056	0.0346	0.0174	0.0015	0.0017	-0.0054	0.0023	-0.0047	0.0024	0.0121	0.0014	0.00685	0.003051	-0.00269348	0.00442416	0.00346	0.001515	-0.00693286	0.00356117	-0.0038	0.0063	0.0025	0.003078	0.0014	0.0044	0.00134	0.00197	0.000228	0.0019	0.001351	0.02063	0.0081	0.0071	0.0055	0.0079	0.0224	0.0081	0.004	0.0102
5	176471591	C	T	0.00198685	0.0019298	0.004669	0.002578	0.0012	0.0017	-0.0112	0.0051	0.0137	0.0175	0.00718	0.0017	-0.0007	0.0024	0.0007	0.0024	0.0116	0.0015	-0.005297	0.003338	0.00234173	0.00449953	-0.001945	0.00153	-0.0082124	0.00355719	0.0075	0.0064	-0.001297	0.003367	0.0017	0.0034	0.00272169	0.002	0.0042902	0.00193	-0.002962	0.02254	-0.0026	0.0071	0.0002	0.0078	-0.0219	0.009	-0.0022	0.0103
5	176516631	A	G	-0.00307206	0.00225863	0.002753	0.003023	-0.0106	0.0021	0.0002	0.0067	-0.0016	0.0207	-0.00372	0.00201	0.0022	0.0027	0.0003	0.0027	0.0453	0.0017	-0.0003546	0.003595	-0.00522258	0.00513078	0.0007	0.00181	0.00372783	0.00416264	-0.016	0.0075	-0.006734	0.003625	0.0083	0.0064	0.0154	0.00228	0.0167	0.0022	0.03487	0.02418	0.0009	0.0083	-0.0057	0.0094	0.0248	0.01	0.0156	0.0128
5	176554850	A	G	0.00682398	0.00596214	0.017376	0.007949	0.0007	0.0051	0.0317	0.0157	-0.0161	0.0544	0.00216	0.00521	0.0064	0.0073	0.0096	0.0074	0.0597	0.0045	-0.01647	0.009538	0.00656686	0.014005	0.003955	0.00475	0.0125285	0.0109882	-0.013	0.019	-0.01108	0.009622	0.01	0.011	0.0257	0.00615	0.0285	0.00594	0.01332	0.06436	0.0485	0.0239	0.024	0.0242	-0.0114	0.0248	-0.0314	0.033
5	176675423	A	G	0.00357307	0.00627724	0.019424	0.008266	-0.0286	0.0055	0.0081	0.0173	0.0892	0.0557	0.01395	0.00549	-0.0028	0.0074	-0.0108	0.0075	0.075	0.0046	-0.0103	0.009972	-0.000368179	0.0139982	0.006645	0.004865	0.0247815	0.0115923	-0.048	0.021	0.007022	0.01005	0.016	0.014	0.0207024	0.00618	0.0223982	0.00598	0.07905	0.06926	0.0289	0.0256	0.0076	0.0271	0.0069	0.0265	-0.0579	0.0347
5	177535370	A	G	0.00291564	0.00200721	0.002438	0.002717	-0.0039	0.0019	0.0055	0.006	0.0032	0.0185	-4e-05	0.0018	0.0032	0.0024	0.0023	0.0025	0.0109	0.0015	-0.005417	0.003212	0.00524532	0.00462968	-0.00135	0.00162	0.00418276	0.00369707	-0.02	0.0067	0.0022	0.003241	0.0039	0.005	-0.00366	0.00205	-0.00266	0.00198	-0.01972	0.02183	0.0107	0.0077	-0.022	0.0084	0.0018	0.0085	0.0104	0.0111
5	178535713	A	G	0.000530584	0.00204525	-0.002979	0.002724	-0.0039	0.0018	-0.0138	0.0061	0.0278	0.0183	0.00784	0.0018	-0.0077	0.0025	-0.0024	0.0025	0.019	0.0015	-0.003094	0.003331	-0.00407718	0.00469606	0.00208	0.0016	-0.00355069	0.00377221	-0.0029	0.0067	-0.01258	0.003359	0.0087	0.0044	-0.000754	0.00208	-0.0052	0.00201	-0.02055	0.02257	-0.003	0.0077	-0.0149	0.0083	-0.0081	0.0089	0.0109	0.0117
5	179731014	C	T	-0.00445106	0.00197679	0.006869	0.002605	-0.0042	0.0017	-0.0048	0.0052	0.007	0.0177	-0.00026	0.00174	0.0002	0.0024	-0.0008	0.0024	0.0255	0.0015	-0.001157	0.003126	0.00660651	0.00453234	0.00018	0.001545	0.000420155	0.00364321	-0.004	0.0065	0.001722	0.003154	0.0039	0.0035	-0.0080727	0.00201	-0.00826878	0.00195	-0.04285	0.02106	0.008	0.0073	0.009	0.0081	-0.0034	0.0082	-0.0203	0.0105
5	180235503	C	T	0.00221796	0.00313354	0.007511	0.00426	0.0017	0.0028	-0.008	0.0088	-0.0108	0.0284	0.00242	0.00277	0.0047	0.0038	0.0063	0.0038	0.0161	0.0023	-0.01092	0.004943	-0.00692701	0.0071742	-0.00499	0.00247	-0.00230281	0.0057751	-0.038	0.011	0.000827	0.004989	-0.0004	0.0072	0.00479	0.00319	0.00384	0.00308	0.02094	0.03327	-0.0075	0.0114	0.0051	0.0132	0.0006	0.0129	-0.0047	0.0176
5	180645211	T	C	0.00653182	0.0025561	0.003489	0.003451	-0.0065	0.0023	-0.0013	0.0073	0.0395	0.0231	-0.00175	0.00225	-0.0017	0.0031	0.001	0.0031	0.0147	0.0019	0.004839	0.004302	-0.00199746	0.00582524	0.00123	0.00202	0.000791091	0.00471088	0.0013	0.0086	0.01511	0.00434	-0.0017	0.0057	0.00522607	0.0026	0.00667796	0.00251	0.02536	0.02923	-0.0048	0.0095	0.0106	0.0106	0.01	0.011	0.0091	0.0137
5	180661980	T	C	0.0118224	0.00438469	0.004871	0.006369	-0.0038	0.0044	0.0214	0.0143	-0.1237	0.0429	0.00161	0.00417	-0.0059	0.0056	-0.0066	0.0056	0.024	0.0037	-0.004596	0.007291	0.00239546	0.0104977	-0.008395	0.00375	-0.0226681	0.00801439	0.0039	0.015	-0.01109	0.007357	0.016	0.016	0.00030914	0.00467	0.00253729	0.00452	0.1222	0.05205	0.0304	0.0194	-0.0177	0.0184	0.0164	0.021	0.0391	0.0291
6	1620037	A	G	0.00118742	0.00289699	0.008422	0.0039	-0.0099	0.0026	-0.0448	0.0087	-0.0513	0.0262	0.0026	0.00258	-0.0037	0.0035	-0.0045	0.0035	0.0175	0.0022	0.004182	0.004617	0.00527342	0.0066521	-0.006045	0.00229	0.00261232	0.0053213	-0.0076	0.0098	0.006325	0.004657	0.0056	0.0065	0.00394	0.00297	0.00502	0.00287	-0.0113	0.0313	-0.0162	0.0113	-0.0292	0.0123	-0.0053	0.0132	-0.0374	0.0155
6	1771512	C	T	0.00061998	0.00212153	0.0019	0.002877	-0.0001	0.002	-0.0124	0.0063	-0.0129	0.0195	-0.00292	0.00188	-0.0155	0.0026	-0.0089	0.0026	0.0139	0.0016	0.000748	0.003474	-0.0118521	0.0049812	0.000755	0.001705	0.00348146	0.00390216	0.014	0.0071	-0.001992	0.003504	0.0038	0.0053	-0.00859938	0.0022	-0.00365616	0.00212	-0.01736	0.02341	0.0044	0.0079	-0.0103	0.0086	0.0033	0.0094	-0.0033	0.0111
6	1901495	T	C	0.00178459	0.00206619	0.005375	0.002755	0.0007	0.0019	0.014	0.006	-0.0844	0.0186	0.00284	0.00182	0.0043	0.0025	0.0043	0.0025	0.015	0.0015	-0.00125	0.003283	-0.00256931	0.00475475	-0.007205	0.00162	-0.000178869	0.00380486	0.015	0.0069	-0.007058	0.003312	-0.0062	0.0045	-0.00845135	0.00211	-0.00821943	0.00204	0.004743	0.02215	-0.0016	0.0075	0.003	0.0085	0.0099	0.0087	-0.0093	0.0111
6	2110941	T	C	0.00157258	0.00239817	-0.003549	0.003205	0.0058	0.0022	-0.0065	0.0071	-0.0377	0.0216	-0.0013	0.0021	-0.0091	0.0029	-0.0081	0.0029	0.0192	0.0018	0.005242	0.003992	-0.00248826	0.00559164	0.00255	0.001895	0.000347249	0.00442796	0.0082	0.008	-0.001991	0.004027	-0.001	0.0051	-2.71e-05	0.00248	0.00207	0.00239	0.02617	0.02686	0.0205	0.0087	0.0035	0.0097	0.007	0.0111	0.0158	0.0123
6	6769438	G	A	2.11e-05	0.00218307	0.004943	0.002917	-0.0018	0.002	0.0173	0.0063	-0.006	0.0195	0.00176	0.00191	-0.0031	0.0026	-0.0034	0.0026	0.0116	0.0016	-0.004462	0.003492	-0.00626965	0.00500613	-0.000265	0.001705	0.00226358	0.00403311	0.0035	0.0072	0.000139	0.003522	-0.015	0.0048	0.0050701	0.00222	0.00544835	0.00215	-0.01491	0.0235	0.006	0.008	0.0127	0.0088	0.0221	0.0093	-0.0157	0.0112
6	6887607	G	A	-0.00474947	0.00296842	0.014105	0.003916	-0.0086	0.0027	-0.0004	0.009	0.0255	0.0268	-0.00266	0.00262	-0.0079	0.0036	-0.0061	0.0036	0.0327	0.0022	0.001094	0.00551	-0.010186	0.0068186	0.002065	0.002335	0.0057378	0.00547078	0.006	0.0099	0.01241	0.005554	0.0057	0.007	-0.00352351	0.00303	-0.00805863	0.00293	0.0005402	0.03724	0.004	0.0115	0.0044	0.0127	0.0095	0.0148	-0.0051	0.0158
6	7231843	G	A	0.00241205	0.00307075	0.021801	0.004118	-0.0075	0.0028	-0.0195	0.0093	0.115	0.0284	0.00536	0.00268	0.0097	0.0037	0.0191	0.0038	0.0421	0.0025	-0.01712	0.005027	-0.00197978	0.00713898	0.003685	0.00248	-0.00558939	0.00570465	0.097	0.011	-0.01619	0.005071	-0.013	0.0062	0.0175728	0.00317	0.0259764	0.00307	-0.04583	0.03341	-0.0027	0.0114	-0.0012	0.0127	-0.0106	0.0141	0.0245	0.0172
6	7250270	A	G	0.00671721	0.00249471	-0.008975	0.003307	-0.0033	0.0021	-0.0172	0.0069	0.0192	0.0227	0.0051	0.0022	-0.008	0.003	-0.0036	0.003	0.0211	0.0019	-0.00376	0.004108	0.00164573	0.00581372	-0.004345	0.001975	0.00492012	0.00458804	-0.04	0.0084	-0.01983	0.004145	-0.0056	0.0044	0.00207	0.00256	0.00456	0.00248	-0.02627	0.02811	-0.0289	0.0099	-0.0216	0.0101	-0.0184	0.0118	0.0037	0.013
6	7729614	T	C	-0.00594845	0.00216774	-0.000283	0.002889	-0.0068	0.0019	-0.0147	0.0065	0.02	0.0194	0.00149	0.00193	-0.0111	0.0026	-0.0159	0.0026	0.0369	0.0016	-0.004035	0.00371	-0.000433068	0.00496297	0.00684	0.001695	0.00611844	0.00399975	0.019	0.0071	-0.002696	0.003742	0.0078	0.0049	-0.00217476	0.0022	-0.0021716	0.00213	0.01493	0.02518	-0.002	0.0083	0.0033	0.009	-0.0111	0.0101	-0.0088	0.0113
6	7801217	A	G	0.00100358	0.00264467	-0.00066	0.003524	-0.0083	0.0024	-0.0054	0.0078	0.1094	0.0238	0.00483	0.00233	-0.0308	0.0032	-0.0359	0.0032	0.0341	0.002	-0.001068	0.004354	-0.00951939	0.00608014	0.006255	0.00208	0.000566962	0.00486166	0.003	0.0088	0.006364	0.00439	-0.013	0.006	-0.007	0.00269	-0.00782	0.0026	0.02518	0.02924	0.0205	0.01	0.0074	0.0106	-0.0079	0.011	-0.0002	0.0136
6	7847928	T	C	0.00137095	0.00195253	-0.002738	0.002614	0.0025	0.0017	-0.0069	0.0057	0.0218	0.0175	-0.00085	0.00172	-0.0056	0.0023	-0.0071	0.0024	0.0106	0.0014	0.001727	0.003208	-0.000328143	0.00451449	0.00334	0.001525	0.00195057	0.00359738	-0.009	0.0062	0.001887	0.003235	-0.007	0.0044	0.000799	0.00199	-0.000281	0.00193	0.01902	0.02171	0.0079	0.0073	-0.0009	0.0079	-0.0182	0.0085	0.007	0.0101
6	11653479	G	A	0.00174627	0.00204525	0.003377	0.002729	0.0013	0.0018	-0.0094	0.0059	-0.0288	0.0182	-0.00271	0.0018	-0.0043	0.0024	-0.0078	0.0025	0.0092	0.0015	-0.0003943	0.003268	-0.0120042	0.0046893	-0.004055	0.00159	-0.00785539	0.00377506	0.0072	0.0067	-0.007239	0.003296	-0.0074	0.0044	0.00219	0.00207	0.00304	0.002	0.0005017	0.02207	0.0008	0.0074	-0.0057	0.0083	-0.0172	0.0087	-0.0012	0.0109
6	12029424	C	T	0.0042578	0.00195774	-0.004374	0.002607	0.0032	0.0017	-0.0061	0.0057	0.0242	0.0174	-0.00074	0.00172	-0.0082	0.0023	-0.0093	0.0024	0.0089	0.0014	-0.0009017	0.003073	-0.00300924	0.00450867	0.001535	0.00152	-0.003872	0.00361066	0.0073	0.0065	0.0008514	0.003101	0.0016	0.0042	0.000576711	0.002	0.00180235	0.00193	-0.00639	0.02081	-0.0017	0.0072	0.0075	0.0079	0.0024	0.0084	-0.0135	0.0101
6	19014471	T	C	0.0022619	0.00317352	0.009212	0.004177	0.0093	0.0028	-0.0113	0.0092	-0.027	0.0282	0.01528	0.0028	-0.0109	0.0037	-0.0084	0.0037	0.0165	0.0023	0.002424	0.005023	-0.000370975	0.00706987	-0.0053	0.002465	0.00184451	0.00587412	-0.0083	0.011	-0.01138	0.005066	0.0017	0.0073	0.00255	0.00313	0.00472	0.00303	-0.01267	0.0342	0.0046	0.0122	-0.0042	0.0134	0.0021	0.0139	-0.0236	0.0169
6	19841493	C	T	-0.0061172	0.00223369	0.003918	0.003004	-0.0034	0.002	0.0011	0.0068	0.0068	0.0203	0.00149	0.00198	-0.0078	0.0027	-0.0082	0.0027	0.0312	0.0017	-0.00367	0.003792	0.00228789	0.00516975	-0.002705	0.00177	0.000899095	0.00411667	0.001	0.0074	0.003774	0.003826	-0.0021	0.0052	0.00605	0.00229	0.00829	0.00221	-0.004087	0.02563	-0.0035	0.0086	-0.0051	0.0092	-0.0073	0.0108	-0.0254	0.0121
6	19900521	C	T	0.00108795	0.00201334	-0.002935	0.002712	-0.0001	0.0018	-0.0067	0.0059	-0.0065	0.0183	0.00297	0.00178	-0.0005	0.0024	-0.0013	0.0024	0.0107	0.0015	-0.003378	0.003279	-0.00150115	0.00465103	0.000975	0.0016	-0.0035516	0.0037129	-0.0074	0.0067	0.01034	0.003307	0.0019	0.0049	0.00119	0.00206	0.00197	0.00199	0.02534	0.02216	0.0071	0.0076	-0.006	0.0083	0.0115	0.009	0.0027	0.0107
6	22056131	A	G	-0.000682323	0.00198632	0.000556	0.002655	0.0031	0.0018	0.0007	0.0058	0.1207	0.0181	-0.00257	0.00177	0.0144	0.0024	0.0135	0.0024	0.0134	0.0015	-0.002159	0.003119	-0.00214456	0.00456512	0.010695	0.001575	0.00977126	0.00366451	0.0037	0.0063	0.0015	0.003145	0.008	0.0043	0.0148231	0.00202	0.0152706	0.00195	-0.02611	0.0211	0.003	0.0077	-0.0069	0.0082	0.0059	0.0083	-0.0045	0.0107
6	22516569	T	C	-0.00240929	0.00194146	-0.000857	0.002582	0.0037	0.0017	0.0071	0.0057	-0.0281	0.0173	-0.00069	0.00171	0.0043	0.0023	0.0042	0.0023	0.0101	0.0014	-0.001799	0.003092	-0.00401827	0.00446182	0.00054	0.001515	-0.00211429	0.00357892	0.008	0.0062	-0.001879	0.003119	-0.0011	0.0042	-0.00721	0.00198	-0.00693	0.00191	-0.0101	0.02093	0.0126	0.0073	0.0056	0.0079	-0.003	0.0082	0.0084	0.0102
6	24450404	T	G	0.00014209	0.00213241	0.003318	0.002841	-0.0088	0.0019	-0.0031	0.0064	0.0173	0.0191	0.00023	0.00188	0.003	0.0025	0.0037	0.0026	0.0087	0.0016	-0.004574	0.003528	-0.00338371	0.00488002	0.000825	0.00167	0.00209437	0.00393003	-0.0098	0.0071	-0.004972	0.003559	-0.0026	0.0046	0.00515	0.00215	0.00477	0.00208	-0.02174	0.02404	-0.002	0.0083	-0.0027	0.0088	-0.0043	0.0094	0.0223	0.0112
6	24645967	G	T	0.000568031	0.0020146	0.000631	0.002705	-0.0012	0.0018	-0.003	0.0059	-0.0451	0.0182	0.00368	0.00177	-0.0046	0.0024	-0.0054	0.0024	0.0101	0.0015	0.0002729	0.003263	-0.00116017	0.0046403	-0.00432	0.001585	-0.000596007	0.00371058	0.0011	0.0066	-0.002182	0.003292	0.0003	0.0051	-0.0019398	0.00206	-0.00106314	0.00199	-0.03546	0.02201	-0.0009	0.0076	-0.0032	0.0083	-0.0016	0.0089	-0.0354	0.0104
6	26200677	A	G	0.00167095	0.0021536	0.019551	0.002843	0.0115	0.0018	0.0009	0.0056	0.0435	0.0193	-0.01015	0.00188	-0.0164	0.0026	-0.0204	0.0026	0.0586	0.0016	-0.008562	0.003348	-0.0122835	0.0049589	0.003335	0.00168	0.0107896	0.00396903	0.03	0.007	0.008241	0.003378	0.0011	0.0037	0.000957465	0.00222	0.00250519	0.00214	0.01195	0.02273	0.013	0.0079	0.0032	0.0088	0.011	0.0088	0.0052	0.0111
6	27941387	C	T	0.00365594	0.00345454	0.008147	0.004579	-0.0018	0.003	-0.0073	0.0102	0.12	0.0318	0.00022	0.00311	0.0098	0.0041	0.0158	0.0041	0.0333	0.0025	-0.03416	0.005694	-0.00388699	0.00775092	-0.004045	0.0028	0.00725641	0.00633996	0.021	0.012	-0.00571	0.005742	-0.0008	0.007	0.0166	0.0034	0.0206	0.00329	0.07559	0.03763	0.0416	0.0145	-0.0013	0.0153	-0.0114	0.0162	0.0041	0.0196
6	28323968	G	A	0.00244615	0.0038296	0.009127	0.005157	0.006	0.0034	0.0028	0.0121	0.1867	0.0347	-0.0076	0.00337	-0.0094	0.0046	-0.0057	0.0047	0.043	0.0028	0.001411	0.006285	0.012883	0.00878191	0.005675	0.00302	0.00987953	0.00703887	0.024	0.013	0.003338	0.006343	-0.0036	0.0082	0.00576659	0.00392	0.00910933	0.00379	0.01888	0.04252	-0.0029	0.0156	0.0044	0.0158	-0.0032	0.0178	-0.0024	0.02
6	29649105	G	A	-0.00156225	0.00211038	0.009601	0.002811	0.0008	0.0019	-0.0063	0.0061	-0.1238	0.0189	-0.00594	0.00186	-0.0044	0.0025	-0.0041	0.0025	0.0189	0.0015	-0.003753	0.003259	-0.000581998	0.00481047	-0.00729	0.001645	-0.000430415	0.0038968	-0.005	0.0069	-0.007956	0.003287	-0.0029	0.0045	0.00257399	0.00214	0.00529471	0.00207	-0.0003617	0.02211	0.0025	0.0078	0.0125	0.0086	0.0052	0.0086	-0.0295	0.0113
6	29696245	T	C	0.000977943	0.00298966	0.006261	0.003969	-0.0055	0.0025	-0.0212	0.0073	-0.0124	0.0269	0.00455	0.00263	-0.0097	0.0036	-0.0032	0.0036	0.026	0.0022	-0.01403	0.004606	0.0010139	0.00693518	0.00184	0.002345	-0.00456692	0.00548998	-0.0023	0.0098	-0.006214	0.004647	-0.0079	0.0052	0.00175265	0.00307	0.00646306	0.00297	-0.01183	0.03109	-0.0128	0.0105	-0.0038	0.0119	0.0104	0.0116	0.0092	0.0158
6	31107733	C	T	0.00386521	0.00241105	0.009637	0.00319	0.0106	0.002	-0.021	0.0062	-0.1592	0.022	-0.00082	0.00212	0.0059	0.0029	0.0036	0.0029	0.02	0.0018	0.003489	0.003822	0.00267649	0.0055601	-0.01311	0.00192	0.00107263	0.00442722	-0.036	0.0079	-0.02403	0.003858	-0.0002	0.0042	0.00960714	0.00246	0.00940407	0.00238	-0.001434	0.02587	-0.0075	0.0087	-0.0104	0.0097	0.0064	0.0102	-0.0027	0.0132
6	31461089	A	G	0.00205244	0.00214683	0.002954	0.002731	-0.0029	0.0017	-0.0195	0.0053	0.0047	0.0186	0.0057	0.00181	0.0092	0.0025	0.0122	0.0025	0.0101	0.0015	-0.003909	0.003238	0.000863348	0.00471186	-0.00063	0.00162	-0.00331857	0.00399799	-0.037	0.0067	-0.004333	0.003266	0.0003	0.0036	-0.0106	0.00209	-0.0118	0.00202	0.004363	0.0219	0.0026	0.0075	0.0037	0.0086	-0.0078	0.0085	-0.0163	0.0113
6	31520426	C	T	-0.000187443	0.00379467	0.009188	0.004853	-0.0025	0.0031	0.0042	0.0091	-0.0965	0.0322	-0.00449	0.00318	-0.0092	0.0044	-0.0045	0.0044	0.0159	0.0027	-0.002969	0.00517	-0.0019143	0.00836229	-0.005645	0.002795	-0.00339624	0.00715991	0.015	0.012	0.002968	0.005213	0.001	0.0061	0.00351683	0.0038	0.00516822	0.00367	0.08737	0.03651	0.0261	0.0123	0.0296	0.0147	0.0307	0.0147	-0.0097	0.0186
6	31564821	C	T	-0.00153479	0.00255443	0.008969	0.003219	-0.0051	0.0021	-0.026	0.0064	-0.0963	0.0219	0.00987	0.00215	-0.0026	0.0029	-0.0018	0.0029	0.0397	0.0018	-0.01258	0.003793	0.00267309	0.00560212	-0.002375	0.00191	-0.00248852	0.00476277	-0.043	0.0081	-0.029	0.003826	-0.0078	0.0047	0.013912	0.00247	0.0177272	0.00239	-0.005135	0.02564	-0.0028	0.0091	-0.0055	0.0101	-0.0046	0.0104	0.0079	0.0136
6	31836151	G	A	-0.00425837	0.00354864	0.00452	0.00446	-0.0037	0.003	-0.0053	0.0097	0.0046	0.0304	-0.00441	0.00295	-0.021	0.0041	-0.0117	0.0041	0.0188	0.0025	-0.01076	0.005284	-0.00748817	0.00786958	0.020185	0.002635	-0.0214199	0.00661034	-0.0002	0.011	-0.01592	0.005331	0.0029	0.0067	-0.0100709	0.0035	-0.00316798	0.00338	0.03508	0.03628	0.0388	0.0118	0.0387	0.0137	0.0125	0.0141	-0.0063	0.0181
6	31947460	G	T	0.00346928	0.00218112	0.00445	0.00276	0.0035	0.0018	-0.0362	0.0064	-0.2487	0.0188	0.00702	0.00186	-0.005	0.0025	0.0056	0.0025	0.0396	0.0015	-0.02046	0.003366	0.00731277	0.00473932	-0.01575	0.001645	-0.00300758	0.00405541	-0.03	0.0069	-0.03419	0.003394	-0.013	0.0038	-0.00845	0.0021	-0.0188	0.00203	0.0238	0.02288	0.0333	0.0078	0.0138	0.0093	0.0068	0.0094	-0.0164	0.0127
6	32787570	T	C	0.00431547	0.00265097	0.004512	0.003317	-0.0013	0.0021	-0.0356	0.0065	-0.0879	0.0225	0.00476	0.00222	-0.0083	0.003	-0.0011	0.003	0.0252	0.0018	-0.01646	0.00392	0.00531195	0.0057765	-0.002795	0.001965	0.00281424	0.00494411	-0.017	0.0084	-0.02153	0.003954	-0.013	0.0042	0.00325678	0.00257	0.0105198	0.00249	-0.001967	0.02664	-0.0072	0.009	-0.0079	0.0105	0.005	0.0105	0.0064	0.0143
6	33160425	G	T	-0.000167513	0.00246717	-0.000997	0.003146	-0.0024	0.0021	0.0156	0.0068	-0.052	0.0213	0.00186	0.00208	-0.0146	0.0028	-0.0147	0.0028	0.0178	0.0017	-0.001104	0.003749	0.00687979	0.00543117	-0.001635	0.00186	-0.0109131	0.00458306	-0.0068	0.0077	-0.01012	0.003784	-0.0004	0.0051	-0.00118179	0.00239	-0.000932957	0.00231	-0.01151	0.02538	0.0059	0.0085	0.0256	0.0097	-0.0017	0.0098	-0.0064	0.013
6	33555904	C	T	-0.000748726	0.00203777	0.0125	0.002734	-0.0073	0.0018	-0.0078	0.0061	0.0085	0.0183	0.00132	0.00179	-0.0012	0.0025	0.0001	0.0025	0.0198	0.0015	-0.00228	0.003315	-0.000873604	0.0047075	0.003455	0.001595	-0.00945035	0.00375026	-0.0008	0.0067	-0.0128	0.003343	-0.0084	0.0044	-0.00623884	0.00209	-0.00870004	0.00202	-0.01192	0.02236	0.0136	0.0075	0.0121	0.0082	-0.0025	0.0088	-0.0055	0.0105
6	33721933	C	T	0.00388082	0.0024161	0.009307	0.003226	-0.0054	0.0021	-0.0159	0.0072	0.0504	0.0217	0.00891	0.00212	0.0128	0.0029	0.0104	0.0029	0.0182	0.0018	0.005685	0.003782	-0.00339387	0.00552005	0.002215	0.001895	-0.0106231	0.0044613	-0.011	0.008	-0.0009649	0.003814	-0.0034	0.0053	-0.0171477	0.00244	-0.0170557	0.00236	-0.026	0.0254	-0.0114	0.009	-0.0089	0.0099	-0.0159	0.0097	-0.0202	0.0129
6	34188866	C	T	0.00540733	0.0034406	0.033153	0.00458	-0.0023	0.0031	0.0255	0.0098	0.1266	0.0311	-0.00598	0.00312	0.0236	0.0041	0.0262	0.0041	0.0881	0.0025	-0.005144	0.005344	-0.00365276	0.00779435	0.006905	0.002725	0.0259316	0.00630792	0.02	0.011	-0.002569	0.005389	0.028	0.0084	-0.0374	0.00346	-0.0422	0.00334	0.04309	0.03582	0.052	0.012	0.0379	0.0163	-0.0082	0.0123	0.0282	0.0189
6	34553163	C	T	-0.00213311	0.0036965	0.014955	0.004922	-0.0151	0.0033	0.0068	0.0104	0.1249	0.0333	-0.00473	0.00326	0.0009	0.0044	0.001	0.0044	0.0473	0.0027	-0.02217	0.006246	-0.00221006	0.008446	0.00796	0.002905	0.00313921	0.00683408	0.038	0.012	0.003927	0.006303	0.0043	0.0082	0.0146291	0.00376	0.0170422	0.00363	0.02559	0.04248	0.0431	0.0129	0.0194	0.015	0.0076	0.0164	-0.0175	0.0194
6	34887748	A	G	-0.0009616	0.00450805	0.001371	0.005991	-0.0055	0.0041	-0.0055	0.0114	-0.012	0.0399	0.00229	0.00399	0.007	0.0054	0.0047	0.0055	0.0431	0.0034	-0.0113	0.006871	0.00311107	0.0103407	0.004605	0.003475	-0.00233426	0.00835799	0.019	0.015	-0.005543	0.006932	0.019	0.01	0.017104	0.00466	0.0155117	0.0045	-0.03922	0.04599	0.0204	0.0142	0.004	0.0187	-0.0047	0.0154	0.0064	0.0235
6	34990968	T	C	0.00076301	0.00223068	0.00865	0.002971	-0.0068	0.002	-0.0062	0.0065	-0.0545	0.0199	0.00651	0.00197	0.0163	0.0027	0.0087	0.0027	0.0299	0.0016	-0.006702	0.003545	0.00977525	0.00510048	-0.00379	0.001735	-0.00633754	0.00411667	0.0079	0.0074	0.003021	0.003577	0.002	0.0049	-0.0254478	0.00226	-0.0215537	0.00219	-0.04201	0.02383	0.0154	0.0083	-0.003	0.0092	-0.0154	0.0096	-0.0011	0.0119
6	35967058	A	G	0.00193272	0.00193272	0.01178	0.002579	-0.0003	0.0017	-0.0056	0.0056	-0.0111	0.0173	0.00016	0.0017	0.0019	0.0023	0.0013	0.0023	0.0111	0.0014	-0.0005919	0.003062	-0.00228458	0.00442397	-0.001995	0.00151	0.00590554	0.00356117	0.0015	0.0063	-0.001113	0.003088	-0.0023	0.0042	0.00245835	0.00197	0.00333072	0.0019	0.002634	0.02075	0.0077	0.0072	-0.0228	0.0079	-0.0022	0.0084	-0.0077	0.0099
6	36645696	G	A	0.000499851	0.00198048	0.004856	0.002632	0.0038	0.0017	-0.0274	0.0052	0.0612	0.0178	-0.0001	0.00175	0.0053	0.0024	0.0038	0.0024	0.0091	0.0015	0.0009746	0.003107	0.00309121	0.00456271	-0.004785	0.00155	-0.00261554	0.00365177	-0.02	0.0065	-0.01401	0.003133	-0.0048	0.0035	0.00577	0.00203	0.00573	0.00197	0.08738	0.02095	-0.0231	0.0073	-0.0398	0.0082	-0.0378	0.0083	-0.0334	0.0104
6	37079883	C	A	-0.00105933	0.00498268	0.017147	0.006641	-0.0061	0.0045	0.0067	0.0136	-0.1764	0.0451	-0.0002	0.00447	-0.0047	0.0059	-0.0015	0.0059	0.0216	0.0037	-0.00861	0.00777	-0.000372946	0.0111168	-0.010335	0.003955	0.00623411	0.00917178	-0.024	0.017	-0.007571	0.007838	0.0081	0.013	0.0051	0.00493	0.00711	0.00477	0.0817	0.05053	0.026	0.0193	-0.019	0.0221	0.024	0.0183	-0.0211	0.0279
6	38148584	G	A	-0.00126779	0.0022103	0.005375	0.002956	-0.0066	0.002	-0.0074	0.0063	0.0137	0.0199	-0.00204	0.00195	0.0007	0.0027	0.0016	0.0027	0.0095	0.0016	0.002397	0.003484	-0.00700076	0.00511814	0.00121	0.001735	-0.00136328	0.00407357	-0.0059	0.0072	-0.002176	0.003515	0.004	0.0046	-0.00413661	0.00228	-0.00515795	0.0022	-0.03964	0.02336	0.0094	0.0081	0.0109	0.0089	-0.0107	0.009	0.003	0.0111
6	39365546	T	C	-0.00959913	0.00504519	0.015322	0.006919	0.0007	0.0044	-0.0185	0.0124	-0.0071	0.0466	0.00743	0.00445	0.003	0.0063	0.0088	0.0063	0.0272	0.0038	-0.007629	0.008371	0.00161953	0.012174	-0.00358	0.004055	-0.00463272	0.00922859	0.0089	0.017	0.0004016	0.008455	0.009	0.0087	0.00768	0.00539	0.0122	0.00521	-0.0184	0.05711	-0.0017	0.0169	-0.0132	0.0202	-0.0113	0.0235	0.0232	0.0258
6	39769455	T	C	0.00336276	0.00193186	-0.001656	0.002584	-0.0007	0.0017	-0.004	0.0056	-0.0308	0.0174	-5e-05	0.0017	-0.0043	0.0023	-0.0069	0.0023	0.0082	0.0014	0.006697	0.003177	-0.00176	0.00447471	-0.000455	0.001515	-0.000893654	0.0035604	-0.0012	0.0063	0.005257	0.003204	0.0007	0.0042	5.95e-05	0.00198	-0.00065	0.00191	-0.003844	0.02149	0.0119	0.0072	0.0031	0.0079	0.0059	0.0087	-0.004	0.0099
6	41452996	A	G	-0.00130484	0.00294734	-0.002203	0.00408	0.0046	0.0027	0.0091	0.0084	0.0105	0.0272	-0.00185	0.00262	-0.0053	0.0036	-0.0045	0.0036	0.0123	0.0023	-0.006457	0.004911	0.00184454	0.00691761	-0.00225	0.00238	-0.000785285	0.00543193	0.0051	0.01	0.012	0.004954	0.0009	0.007	-0.00419	0.00304	-0.00306	0.00294	0.006488	0.03313	-0.0035	0.0109	0.0218	0.0123	0.0045	0.0132	-0.0056	0.0158
6	41924278	T	C	-0.00498108	0.00216774	0.007942	0.002882	0.0103	0.0019	-0.0104	0.0064	-0.0454	0.0194	0.00184	0.0019	-0.0097	0.0026	-0.0109	0.0026	0.0232	0.0016	-0.003366	0.003485	-0.00527605	0.00497392	-0.005765	0.001685	0.000394704	0.00418856	-0.005	0.007	-0.002271	0.003515	-0.0045	0.0046	-0.00144	0.00222	-0.00156	0.00214	0.01123	0.0235	0.0172	0.008	0.0113	0.0088	-0.0279	0.0096	0.0029	0.0112
6	42003084	T	C	-0.00788618	0.00341909	0.010724	0.004582	0.0045	0.003	0.0013	0.0098	0.0066	0.0318	0.00582	0.00305	-0.0002	0.0041	0.0001	0.0042	0.0246	0.0026	0.0003111	0.005882	0.00093836	0.00788041	0.00101	0.00278	0.0121462	0.00631449	-0.0044	0.012	0.0005653	0.005934	0.0091	0.0065	0.00711	0.00349	0.00755	0.00337	-0.02171	0.04023	0.0048	0.0129	-0.0334	0.0142	-0.019	0.0165	-0.0198	0.0185
6	43327750	G	A	0.000880252	0.00197324	-0.003393	0.002622	-0.0071	0.0018	-0.0133	0.0057	-0.1207	0.0176	-0.00028	0.00174	0.0051	0.0024	0.0028	0.0024	0.013	0.0015	-0.002005	0.003109	-0.00342178	0.00453965	-0.01331	0.001535	-0.00841166	0.00363668	-0.024	0.0065	0.001993	0.003137	-0.0094	0.0043	-0.00712943	0.00201	-0.00528355	0.00194	0.009529	0.02107	-0.0085	0.0072	-0.0168	0.0079	-0.0092	0.0085	-0.0309	0.0101
6	44695058	A	G	0.00208844	0.00369188	0.004926	0.005035	-0.002	0.0033	-0.0188	0.0118	-0.0423	0.0347	0.00567	0.0033	-0.0037	0.0045	-0.0049	0.0045	0.0183	0.0028	0.0007733	0.007117	-0.00385397	0.00850519	-0.00368	0.003045	0.00222911	0.00678298	0.012	0.012	0.002019	0.00718	-0.0073	0.0086	0.000832849	0.00375	0.000153864	0.00363	0.09839	0.04968	-0.0033	0.0154	-0.0168	0.0156	0.0096	0.0195	-0.0309	0.0213
6	45095163	C	A	-0.00111074	0.00196661	0.00672	0.002616	0.0002	0.0017	-0.0011	0.0057	-0.0038	0.0176	0.00323	0.00173	-0.0105	0.0024	-0.0111	0.0024	0.0232	0.0014	0.005401	0.003099	-0.00346162	0.00454394	-0.00078	0.001535	-0.00283084	0.00362155	0.0089	0.0063	0.003625	0.003125	-0.0085	0.0042	-0.000818	0.00201	2.97e-05	0.00194	0.03175	0.02088	-0.0126	0.0072	-0.0138	0.008	0.0065	0.0082	-0.0112	0.0103
6	45650154	C	T	-0.000364495	0.00242997	0.004422	0.003239	0.0002	0.0022	0.0002	0.0068	-0.016	0.0218	0.00027	0.00214	-0.0089	0.0029	-0.0161	0.0029	0.0129	0.0018	0.003676	0.003989	-0.000105117	0.00560762	0.002465	0.001895	-0.00202169	0.0044871	0.0045	0.0081	0.003895	0.004024	0.012	0.0052	-0.00223	0.00249	-0.00578	0.0024	-0.018	0.02707	0.0039	0.0086	-0.0081	0.0099	0.0136	0.0112	0.0099	0.0127
6	47475022	G	T	0.00112318	0.0020857	-0.001838	0.002785	-0.0083	0.0019	-0.0151	0.006	-0.0625	0.0187	0.00076	0.00183	0.0002	0.0025	0.002	0.0025	0.0219	0.0015	-0.005017	0.003334	0.00399548	0.00480387	-0.00437	0.001635	0.00148247	0.00384053	-0.012	0.0068	0.0008469	0.003364	-0.0025	0.0044	-0.00517549	0.00213	-0.00625101	0.00206	-0.0197	0.02245	0.0044	0.0077	-0.0128	0.0084	-0.005	0.0087	0.0027	0.0107
6	52319251	C	T	-0.000360958	0.00194899	0.006577	0.002604	-0.002	0.0017	-0.0129	0.0056	-0.0129	0.0175	0.00468	0.00172	-0.006	0.0024	-0.0049	0.0024	0.0104	0.0014	-0.006389	0.003175	0.00373695	0.0044919	-0.00094	0.001525	-0.00175971	0.00359198	-0.0029	0.0064	0.009147	0.003203	0.0033	0.0042	-0.00113827	0.00198	-1.75e-05	0.00192	-0.02251	0.02146	-0.0203	0.0071	-0.0015	0.0079	-0.0112	0.0084	-0.0044	0.0103
6	53331144	A	C	-0.00276267	0.00215074	0.018452	0.002878	0.0036	0.0019	-0.002	0.0062	-0.0384	0.0193	-0.00346	0.00189	0.006	0.0026	0.0095	0.0026	0.014	0.0016	0.003121	0.003431	0.00353191	0.00496927	-0.00608	0.001685	0.0043554	0.00395946	-0.012	0.007	0.0002996	0.00346	-0.0046	0.0045	0.00524273	0.00221	0.00863214	0.00213	0.0187	0.02332	0.0086	0.0079	0.0043	0.0086	0.002	0.0094	0.0003	0.0111
6	55608017	T	C	-0.00199573	0.00312061	0.003768	0.004188	0.0033	0.0028	0.0011	0.009	-0.0448	0.0284	0.00286	0.00275	-0.0008	0.0038	-0.007	0.0039	0.0147	0.0023	-0.003953	0.005009	-0.00314631	0.00733628	0.00042	0.002475	-0.0118497	0.00572779	0.0055	0.01	-0.001645	0.00505	0.003	0.0067	0.00375598	0.00326	0.000465669	0.00315	-0.00329	0.03392	0.0054	0.0115	-0.0071	0.0123	-0.0005	0.0141	-0.0052	0.016
6	56884451	C	T	-0.00333778	0.00240259	0.001686	0.003216	-0.0082	0.0022	0.0118	0.0071	-0.0064	0.0216	-0.0023	0.00212	-0.0083	0.0029	-0.005	0.003	0.0123	0.0018	0.00142	0.003967	0.000206693	0.0056044	-0.000305	0.00188	-0.0056255	0.00441981	-0.019	0.008	-0.002719	0.004001	-0.011	0.0051	-0.00149314	0.00249	-0.00281078	0.0024	-0.01931	0.0267	-0.0051	0.0089	0.0176	0.0099	-0.0034	0.0112	0.0082	0.0122
6	67474281	A	G	0.00492002	0.0021555	0.004825	0.002872	0.0003	0.0021	-0.0045	0.0062	-0.0373	0.0193	-0.00057	0.00189	-0.0009	0.0026	-0.0005	0.0026	0.012	0.0017	0.003892	0.003468	-0.00139963	0.0049417	-0.00505	0.001675	0.00593901	0.00396817	0.0028	0.007	0.0003873	0.003499	0.012	0.009	0.00309694	0.00219	0.00292264	0.00212	-0.001669	0.02342	-0.006	0.0079	0.0055	0.0086	-0.0033	0.0096	0.0068	0.011
6	72201407	A	G	0.000687383	0.00208202	0.005837	0.002743	0.0027	0.0018	0.0038	0.0055	0.0676	0.0186	0.00104	0.00183	-0.0035	0.0025	-0.0032	0.0025	0.0154	0.0015	0.006169	0.0033	-0.000193765	0.0047739	0.00173	0.00162	0.000290716	0.00384053	0.011	0.0067	3.42e-05	0.00333	0.0024	0.0036	0.00273	0.00214	0.00245	0.00207	-0.02672	0.02245	0.0163	0.0077	0.0174	0.0085	0.0004	0.0087	0.0173	0.0107
6	76406000	A	G	0.00243361	0.00200721	0.000233	0.00267	-0.0073	0.0018	-0.0163	0.006	-0.0516	0.018	0.00374	0.00176	0.0076	0.0024	0.0077	0.0024	0.012	0.0015	0.001846	0.003176	0.0120587	0.00457476	-0.002935	0.00157	0.00569838	0.00370149	-0.032	0.0066	0.001036	0.003204	-0.0059	0.0043	0.00661	0.00203	0.0081	0.00196	0.005097	0.02147	-0.0213	0.0077	0.0006	0.0082	0.0061	0.0089	-0.0068	0.0102
6	78176870	A	G	-0.00547408	0.00194146	-0.001206	0.002604	0.0033	0.0017	0.0058	0.0057	0.0098	0.0174	-0.00565	0.00171	-0.0021	0.0024	-0.0015	0.0024	0.0087	0.0014	0.003914	0.003066	0.0011584	0.00447228	-0.000205	0.00152	-0.00527207	0.00357892	0.014	0.0064	0.0002354	0.003093	-0.0051	0.0042	-0.00029118	0.00199	3.2e-05	0.00192	0.01255	0.02082	0.0085	0.0074	0.0069	0.0078	-0.0016	0.0085	-0.0055	0.0094
6	81315597	G	A	-0.00346835	0.0019419	0.000781	0.002572	-0.005	0.0017	-0.0082	0.0056	-0.0478	0.0175	-0.0026	0.00171	0.0024	0.0024	0.0045	0.0024	0.0215	0.0014	0.0004188	0.003063	-0.00996427	0.00448013	-0.00279	0.001525	-0.0011103	0.00357975	-0.011	0.0064	9.55e-05	0.00309	0.0044	0.0037	0.00765	0.00199	0.0105	0.00192	-0.001045	0.02072	-0.0111	0.0071	-0.0022	0.0078	-0.0028	0.0081	0.0097	0.0102
6	81739782	G	A	-0.000775248	0.00270894	0.004356	0.003618	-0.0033	0.0024	-0.0156	0.008	-0.0182	0.0243	-0.00026	0.0024	-0.0015	0.0033	-0.0032	0.0033	0.0306	0.002	0.00191	0.004358	-0.00294774	0.00622681	-0.00065	0.002125	0.00423044	0.00499256	0.0029	0.0091	-0.003992	0.004398	-0.011	0.0061	0.0082599	0.00274	0.0107726	0.00265	-0.008061	0.02933	-0.0033	0.0102	0.0051	0.0111	-0.0027	0.0118	0.027	0.0145
6	81872212	T	C	-0.00110782	0.00206789	0.006235	0.002741	-0.0008	0.0017	-0.0011	0.0053	-0.0391	0.0187	-0.0006	0.00182	0.0017	0.0025	0.001	0.0025	0.021	0.0015	-0.0003507	0.003408	0.00617505	0.00481667	-0.003285	0.001635	-0.00111931	0.00380797	0.016	0.0068	0.0006654	0.003438	-0.0075	0.0036	0.00565782	0.00213	0.00596389	0.00206	0.006591	0.02311	0.0103	0.0076	-0.0153	0.0084	-0.0005	0.0089	-0.0006	0.0107
6	82456984	T	C	-0.0036538	0.0029068	0.006354	0.00382	0.0044	0.0025	0.0128	0.0077	0.002	0.026	-0.00509	0.00256	-0.0053	0.0035	-0.0056	0.0035	0.0253	0.0021	-0.003309	0.004722	-0.00180636	0.0066398	0.00385	0.002265	0.0034303	0.00535723	-0.013	0.0097	0.005255	0.004763	0.0013	0.0052	0.00235	0.00293	0.00281	0.00283	-0.02545	0.03218	0.0066	0.0107	-0.002	0.012	0.0178	0.0124	-0.0189	0.0152
6	82553395	A	G	-0.00279569	0.00218307	0.001146	0.002919	0.0073	0.002	-0.025	0.0064	-0.0338	0.0196	-0.00058	0.00192	0.0065	0.0027	0.0059	0.0027	0.0162	0.0016	-0.0007203	0.003544	-0.00148942	0.00507597	-0.002495	0.001705	0.00588542	0.00401382	0.0081	0.0071	0.009955	0.003576	0.0018	0.0049	-0.00829634	0.00223	-0.00907518	0.00216	0.008994	0.02402	-0.0028	0.0083	-0.0141	0.0087	-0.0098	0.0095	-0.0019	0.0114
6	82722804	G	A	0.00368474	0.00200721	0.005501	0.002692	-0.001	0.0018	-0.0198	0.0059	-0.0291	0.018	0.00295	0.00177	0	0.0024	-0.0013	0.0024	0.0086	0.0015	0.002845	0.003322	-0.00167754	0.00461567	-0.003565	0.001575	0.00234838	0.00369927	0.0062	0.0066	0.002148	0.003352	-0.0061	0.0052	-0.00262	0.00205	-0.00196	0.00198	0.03391	0.02232	0.0166	0.0076	-0.0074	0.0082	-0.0122	0.0089	-0.0156	0.0107
6	83746059	G	A	-0.000230181	0.00270148	0.00194	0.003662	-0.0043	0.0024	-0.0183	0.0082	-0.0365	0.0247	0.00031	0.00238	0.0049	0.0033	0.0061	0.0033	0.019	0.002	0.01083	0.004386	-0.00120833	0.00633974	-0.00141	0.002155	-0.00337124	0.00496522	0.002	0.009	0.01229	0.004424	0.0076	0.0059	0.00759	0.0028	0.00906	0.0027	0.004507	0.02962	0.0149	0.0105	-0.0027	0.0108	0.0039	0.0122	0.0042	0.0138
6	84325184	C	T	-0.00272579	0.00205464	0.006481	0.002746	-0.0059	0.0018	0.0009	0.006	-0.0107	0.0185	0.00158	0.00181	0.0025	0.0025	0.0064	0.0025	0.0128	0.0015	0.004266	0.003334	0.0142621	0.00472066	-0.000955	0.001615	-0.00976599	0.00379566	0.0078	0.0068	0.001453	0.003363	0.0042	0.0044	0.00481	0.00209	0.00772	0.00202	0.01761	0.02245	0.0022	0.0075	0.0116	0.0084	-0.0082	0.0091	-0.017	0.0107
6	85448103	C	T	0.00161971	0.00193455	0.001246	0.002582	-0.0013	0.0018	-0.0067	0.0059	0.071	0.0173	0.00042	0.0017	-0.0043	0.0023	-0.0061	0.0024	0.016	0.0015	-0.004834	0.003105	0.000930923	0.00447082	-0.000955	0.00151	0.000141699	0.00356484	0.0035	0.0064	-0.002989	0.003132	0.01	0.0051	-0.00133	0.00211	-0.00129	0.00204	0.01156	0.02099	-0.0061	0.0071	0.0103	0.0078	-0.0106	0.0083	-0.0213	0.0101
6	86415813	G	A	0.0054939	0.00193036	-0.001459	0.002544	0.0038	0.0016	0.0038	0.0051	0.021	0.0173	-0.00713	0.0017	0.0031	0.0023	0.0017	0.0024	0.0082	0.0014	-0.00196	0.003145	-0.00485781	0.00442772	0.00186	0.00151	-0.00374875	0.00355815	0.0068	0.0063	0.008942	0.003171	-0.0051	0.0033	-0.00477	0.00199	-0.00413	0.00192	0.007702	0.02129	-0.0049	0.0071	0.0007	0.0078	0.0084	0.0084	0.0042	0.0102
6	89877116	T	G	-0.00327142	0.00258628	0.011045	0.003431	0.0017	0.0023	0.0055	0.0072	-0.0368	0.0232	0.00836	0.00228	0.0005	0.0031	-0.0025	0.0032	0.0122	0.0019	0.000994	0.004212	0.00187546	0.0059975	-0.004295	0.002025	0.00132007	0.00476651	-0.0005	0.0086	-0.002515	0.004248	-0.0011	0.0056	0.00681	0.00265	0.00586	0.00256	-0.01369	0.02854	0.0085	0.0092	-0.0003	0.0104	-0.003	0.0107	0.0022	0.0136
6	96007698	T	C	-0.00155532	0.00350419	-0.01048	0.004686	-0.0018	0.0031	0.0334	0.0103	0.0177	0.0314	-0.0072	0.00308	-0.0054	0.0042	-0.0057	0.0043	0.0152	0.0026	0.006646	0.005538	0.00382856	0.00813058	0.00556	0.00274	0.0129652	0.00639524	-0.0058	0.011	-0.004683	0.005584	0.011	0.0081	0.00372	0.00355	0.00235	0.00343	-0.04833	0.03804	0.0338	0.013	0.0333	0.0138	0.023	0.0153	-0.0046	0.0179
6	99629252	C	A	-0.00700902	0.00225863	-0.005294	0.003003	-0.0008	0.002	-0.0064	0.0067	0.0218	0.0203	-0.00487	0.00198	0.0033	0.0027	0.0072	0.0027	0.0093	0.0017	0.003526	0.003736	0.00315501	0.00521108	-0.00317	0.00177	-0.00323242	0.00416264	-0.0098	0.0074	0.007963	0.003768	-0.0074	0.005	0.00745992	0.0023	0.00890538	0.00222	-0.005734	0.02526	0.0016	0.0085	0.0055	0.0093	0.0009	0.0101	0.0072	0.0116
6	105402083	C	A	0.00231996	0.00299007	0.017292	0.004042	0.0022	0.003	-0.009	0.0092	-0.0148	0.0274	-0.00222	0.00266	-0.0132	0.0037	-0.0105	0.0037	0.0484	0.0025	0.002909	0.005063	0.0045734	0.00698205	0.005045	0.002395	0.00814387	0.0054906	0.013	0.0099	3.12e-05	0.005109	0.0071	0.027	-0.00583	0.00308	-0.0105	0.00297	-0.02148	0.03457	0.017	0.0116	-0.016	0.0123	0.0151	0.0139	-0.0143	0.0155
6	105445364	G	A	-0.000854037	0.0024253	0.005819	0.003256	-0.0077	0.0022	-0.0051	0.0072	-0.0131	0.0221	0.0095	0.00215	0.0036	0.0029	0.0002	0.003	0.0331	0.0018	-0.001214	0.003872	0.00145272	0.00559644	-2.5e-05	0.00193	-0.00858148	0.0044613	-0.012	0.0082	-0.006058	0.003906	0.0079	0.0055	0.0122	0.00247	0.0124	0.00239	-0.03009	0.02633	0.0053	0.009	-0.0096	0.01	-0.0065	0.0103	-0.0143	0.0127
6	106347947	C	A	-0.000262454	0.00193484	-0.000954	0.002602	-0.003	0.0017	0.0009	0.0057	-0.0098	0.0174	-0.00016	0.00171	-0.0055	0.0023	-0.0036	0.0024	0.0096	0.0014	-0.00104	0.003157	0.00320561	0.00445693	-0.00171	0.001515	-0.000851964	0.00356536	-0.0051	0.0065	0.003991	0.003185	0.0028	0.0042	-0.000125691	0.00198	-0.00241599	0.00191	0.02713	0.02139	0.0035	0.0072	0.002	0.0079	0.0098	0.0084	-0.002	0.0101
6	108865663	T	G	-0.00156486	0.00238087	0.002409	0.003159	0.0139	0.0021	0.0196	0.0067	-0.0063	0.0215	0.00878	0.00209	-0.0078	0.0029	-0.013	0.0029	0.011	0.0018	0.0003618	0.003895	-0.0130876	0.00550096	-0.001455	0.00187	0.000514514	0.00439579	0.0051	0.0079	0.005798	0.003929	0.0004	0.0052	-0.000880735	0.00244	-0.00362667	0.00236	-0.03245	0.02609	-0.0096	0.0086	-0.008	0.0098	-0.0047	0.0103	0.0163	0.0122
6	108944165	T	C	0.000468093	0.00247395	0.00701	0.003292	0.0124	0.0022	0.0065	0.0069	-0.0774	0.022	0.00627	0.00217	-0.0037	0.003	-0.0077	0.003	0.0281	0.0018	-0.004201	0.003985	-0.00192452	0.00572257	-0.012535	0.00192	0.0138371	0.00455948	0.0046	0.0082	0.001994	0.00402	0.013	0.0054	-0.00614899	0.00252	-0.00619746	0.00244	0.05319	0.02728	-0.0082	0.0091	0.0067	0.01	0	0.0101	-0.0301	0.0125
6	109353519	A	C	-0.00208663	0.00299007	0.024553	0.003969	-0.0012	0.0027	-0.0075	0.0085	0.0025	0.0267	-0.00142	0.0026	0.0045	0.0036	-0.0032	0.0037	0.015	0.0022	-0.01182	0.004723	0.00839936	0.00690092	0.003195	0.002325	0.00115756	0.00553105	-0.011	0.01	-0.004141	0.004766	0.0026	0.0065	0.00485	0.00308	0.00198	0.00297	-0.0008196	0.0318	-0.0092	0.0112	-0.0005	0.0119	-0.0145	0.013	-0.0027	0.0151
6	109681466	T	C	-0.00486563	0.00196201	0.01145	0.002612	0.0033	0.0017	-0.004	0.0057	0.0436	0.0176	-0.00289	0.00173	0.0125	0.0024	0.0107	0.0024	0.0238	0.0014	-0.003002	0.0032	0.0119179	0.00451421	0.003445	0.00153	-0.00409413	0.00361873	0.017	0.0064	-0.0001981	0.003228	0.0039	0.0043	0.0160374	0.002	0.0150664	0.00193	0.01188	0.02173	0.0293	0.0072	0.0251	0.0079	0.0063	0.0085	0.0048	0.0102
6	111906055	C	T	0.00103257	0.00263122	0.001433	0.003526	-0.0059	0.0024	-0.0065	0.008	-0.0605	0.0236	-0.00092	0.00231	0.0006	0.0032	0.0016	0.0032	0.0123	0.0019	-0.002173	0.004167	0.00287748	0.00608401	0.000275	0.002055	-0.0158626	0.00484933	-0.033	0.0088	-0.005649	0.004203	0.0084	0.006	0.00159	0.00267	0.0026	0.00258	0.06457	0.0277	0.0025	0.0102	-0.0035	0.0106	0.0084	0.0121	0.0252	0.0135
6	112603809	T	G	-1.96e-05	0.00203202	-0.001326	0.002745	-0.0016	0.0019	0.0005	0.0059	-0.0199	0.0184	-0.00104	0.00179	-0.0015	0.0025	0.0001	0.0025	0.0087	0.0015	-0.002082	0.00342	0.000219236	0.00472065	-0.00087	0.001605	0.00111661	0.003745	-0.007	0.0068	-0.001964	0.003449	0.0055	0.0045	-0.0007	0.00209	0.000932	0.00202	-0.04309	0.02328	0.0072	0.0076	0.0137	0.0084	-0.0054	0.0092	-0.007	0.0106
6	114226540	C	T	-0.00425408	0.00328209	0.014765	0.004476	0.0011	0.003	0.0028	0.0094	0.0125	0.03	0.002	0.00291	-0.0057	0.004	-0.0068	0.0041	0.0138	0.0024	0.002112	0.005205	-0.00644273	0.00774625	-0.003085	0.002625	-0.00268982	0.00606025	0.013	0.011	-0.001237	0.005254	0.0064	0.0072	0.00226343	0.0034	0.00100641	0.00329	-0.05827	0.0345	0.0083	0.012	0.0004	0.0131	0.0041	0.0144	-0.0098	0.0169
6	116410614	T	C	0.00124183	0.00196351	0.006542	0.002614	0.001	0.0018	0.0082	0.0057	-0.083	0.0176	-0.0037	0.00173	0.0053	0.0024	0.0004	0.0024	0.0128	0.0014	-0.01021	0.003188	-0.0171893	0.00453771	-0.00196	0.00153	-0.00156089	0.0037969	0.012	0.0064	-0.00221	0.003217	-0.0041	0.0042	0.0100091	0.00201	0.00695363	0.00194	-0.03374	0.02152	0.0014	0.0073	-0.0115	0.0079	-0.0041	0.0089	-0.0117	0.01
6	116708822	C	T	-0.00104938	0.00193206	0.00107	0.002584	-0.0022	0.0017	-0.0032	0.0057	-0.0561	0.0174	0.00054	0.0017	0.0045	0.0023	0.0031	0.0024	0.0195	0.0014	-0.004133	0.003198	-0.0126634	0.00446322	0.000395	0.001515	-0.000415255	0.00356078	0.017	0.0063	0.002796	0.003226	-0.004	0.0043	-0.00851504	0.00198	-0.00887817	0.00191	-0.04202	0.02161	0.0068	0.0073	0	0.0079	0.0054	0.0084	0.0053	0.0099
6	117370600	C	T	-0.0064854	0.00309531	-0.00342	0.004131	-0.0044	0.0028	-0.0132	0.0092	0.1262	0.028	0.00287	0.00272	-0.0102	0.0038	-0.0048	0.0038	0.017	0.0023	-0.004135	0.005302	-0.00254718	0.00720331	-0.000515	0.00244	-0.00611954	0.00568185	-0.002	0.01	2.71e-05	0.005351	0.0008	0.0065	-0.00157	0.00318	0.00237	0.00308	0.02137	0.03551	-0.0002	0.0113	-0.0162	0.0126	-0.0024	0.0147	-0.0474	0.0158
6	117462040	C	T	-0.00306026	0.00195913	0.000328	0.002612	-0.0058	0.0018	-0.0012	0.0057	0.1436	0.0175	-0.00016	0.00173	0.0059	0.0024	0.0038	0.0024	0.0234	0.0014	-0.004219	0.003197	-0.00956442	0.0045157	0.009345	0.00153	0.00395671	0.00361197	0.018	0.0064	0.003204	0.003224	-0.0053	0.0043	-0.0134104	0.002	-0.0119263	0.00193	-0.00897	0.02159	0.0113	0.0072	-0.0068	0.0079	0.0014	0.0085	-0.0021	0.0101
6	117868051	T	C	0.00277126	0.00207134	0.000436	0.002731	-0.0036	0.0018	-0.001	0.0055	-0.0018	0.0186	-0.00287	0.00182	0.0011	0.0025	-0.0004	0.0025	0.0184	0.0015	0.004329	0.00334	-0.00130381	0.00476147	0.00604	0.001615	0.000327502	0.00381747	0.013	0.0068	-0.004721	0.003371	0.0032	0.0035	-0.00605	0.00211	-0.00574	0.00204	-0.00688	0.02258	0.0355	0.0075	0.0064	0.0085	-0.003	0.0091	0.0009	0.0102
6	121845872	G	A	-0.000723882	0.00243468	-0.001883	0.003265	-0.0004	0.0022	0.0034	0.0073	-0.0287	0.0219	0.00123	0.00214	-0.0099	0.003	-0.007	0.003	0.0099	0.0018	0.001096	0.003958	0.00419724	0.00564399	0.0013	0.00191	0.00198895	0.00446982	-0.014	0.008	0.001051	0.003992	0.0001	0.0053	-0.00511112	0.0025	-0.00131024	0.00242	-0.03708	0.02653	0.0121	0.0089	0.0025	0.0097	-0.0088	0.0112	0.0176	0.0126
6	126068001	G	T	-0.00319685	0.00193129	-0.002175	0.002576	0.0109	0.0017	-0.0019	0.0056	0.045	0.0174	0.0062	0.0017	0.0031	0.0023	0.0031	0.0024	0.0167	0.0014	0.007112	0.00311	-0.0081041	0.00444838	0.00654	0.00152	-0.00363018	0.00355969	0.033	0.0063	0.007287	0.003137	0.0071	0.0042	-0.00785927	0.00197	-0.00688864	0.00191	-0.00586	0.02099	0.0188	0.0071	-0.0007	0.0079	0.013	0.0085	0.0079	0.0098
6	126851160	T	C	-0.000654259	0.0019293	-0.013142	0.002544	-0.0052	0.0016	-0.0248	0.0052	0.0977	0.0173	0.0095	0.0017	0.0153	0.0023	0.0211	0.0024	0.0436	0.0014	-0.004459	0.003054	-0.00058973	0.0044404	0.003595	0.001505	-0.011244	0.00355565	0.048	0.0063	-0.01064	0.00308	-0.0063	0.0034	0.022	0.00196	0.0285	0.0019	0.002281	0.02067	-0.0022	0.0074	-0.0034	0.0079	-0.0147	0.0084	0.0224	0.0101
6	128309768	A	G	0.00452768	0.00207308	-0.000827	0.002793	0.0027	0.0019	-0.0055	0.0061	0.032	0.0186	-0.00908	0.00182	-0.0006	0.0025	0.0007	0.0025	0.0086	0.0015	-0.003628	0.003357	-0.00688249	0.00478391	0.003625	0.00163	0.0159696	0.00381747	0.011	0.0068	-0.001467	0.003386	-0.0078	0.0045	0.00470312	0.00213	0.00590879	0.00206	-0.007839	0.02266	0.0019	0.0078	-0.0038	0.0084	0.0124	0.0094	0.0143	0.0106
6	129823611	C	T	0.00101131	0.00219642	0.001245	0.002938	-0.004	0.002	-0.0115	0.0063	-0.0019	0.0196	0.0033	0.00193	0.0099	0.0027	0.0143	0.0027	0.0211	0.0016	-0.00306	0.003507	-0.000288844	0.00507033	0.000425	0.00171	-0.0123824	0.00404299	-0.0037	0.0072	-0.004191	0.003537	0.0004	0.0048	-0.0123437	0.00225	-0.0142632	0.00218	0.01583	0.02376	-0.0051	0.008	-0.0052	0.0088	0.0011	0.0091	-0.0118	0.0115
6	130345835	G	A	-0.0019373	0.00217277	0.017827	0.002939	0.008	0.0019	-0.0124	0.0057	-0.0463	0.02	0.00326	0.00194	0.0134	0.0027	0.0106	0.0027	0.0419	0.0017	-0.005997	0.003485	-0.0125848	0.00508777	-0.00458	0.001745	5.27e-06	0.00399513	-0.026	0.0072	-0.00219	0.003516	-0.0002	0.0041	0.0231251	0.00225	0.0234843	0.00217	0.02415	0.0237	0.0033	0.008	-0.0101	0.0089	-0.0061	0.0091	-0.0011	0.0118
6	131150127	T	C	0.00138507	0.0020857	0.013033	0.00279	0.005	0.0019	-0.0058	0.0061	-0.076	0.0187	0.00244	0.00183	0.0093	0.0025	0.0105	0.0025	0.0112	0.0015	-0.0005458	0.003261	0.00541541	0.00479111	-0.009645	0.00163	0.00231071	0.00384053	-0.0038	0.0064	-0.004436	0.003288	-0.0059	0.0046	-0.0118	0.00212	-0.0142	0.00205	-0.02936	0.02219	0.023	0.0076	-0.0006	0.0085	-0.0324	0.0087	0.006	0.0104
6	131327956	A	G	0.000348355	0.00199796	0.002355	0.002624	-0.0042	0.0017	-0.0169	0.0052	-0.0262	0.0179	0.00643	0.00175	-0.0058	0.0024	-0.0019	0.0024	0.0257	0.0015	0.008875	0.003247	0.00144101	0.00460608	-0.00207	0.00156	0.00183003	0.00368222	0.011	0.0065	0.002633	0.003275	0.0022	0.0034	0.00365	0.00203	0.00694	0.00196	-0.02126	0.02197	-0.003	0.0073	-0.0001	0.0082	0.0026	0.0086	-0.0021	0.0103
6	132228577	A	G	-0.00257277	0.00204678	-0.004186	0.002769	0	0.0019	0.0099	0.0059	-0.003	0.0186	-0.00027	0.00182	0.0023	0.0025	0.0034	0.0025	0.0086	0.0015	0.0008655	0.003267	0.00326617	0.00474167	-0.001685	0.00162	0.00178534	0.00377221	-0.0037	0.0067	0.00405	0.003295	-0.0014	0.0046	0.00210234	0.00211	0.00330566	0.00204	0.01472	0.02227	0.0038	0.0075	0.0009	0.0083	0.0005	0.0088	0.0037	0.0106
6	132541347	G	A	-5.21e-06	0.00195378	0.000435	0.002608	0.0013	0.0017	0.0048	0.0057	-0.0017	0.0175	7e-05	0.00172	0.0054	0.0024	0.0007	0.0024	0.0102	0.0014	-0.003493	0.003146	-0.00221086	0.00448025	0.00084	0.00153	-0.0013091	0.00360318	0.0073	0.0063	-0.003507	0.003174	0.0033	0.0042	0.00882	0.00199	0.0067	0.00192	-0.002396	0.02123	-0.0017	0.0072	-0.0011	0.008	-0.0109	0.0087	-0.0113	0.0104
6	133642918	A	G	-0.000831724	0.00193372	-0.003385	0.002581	-0.0011	0.0017	-0.0032	0.0056	0.0078	0.0174	-0.00255	0.0017	-0.0007	0.0024	0.0039	0.0024	0.0151	0.0014	-0.002065	0.003096	-0.00097795	0.00446955	-0.00096	0.001515	-0.00244031	0.00356335	-0.0007	0.0063	-0.004921	0.003122	-0.0095	0.0042	-0.00265	0.00198	-0.00484	0.00191	-0.05422	0.02098	-0.0207	0.0071	-0.0114	0.0079	-0.0023	0.0082	-0.0194	0.0099
6	133849789	G	A	-0.00309066	0.00193545	0.001655	0.002584	-0.0005	0.0017	-0.0034	0.0057	0.0195	0.0174	-0.00085	0.00171	-0.0021	0.0023	0.0012	0.0024	0.0122	0.0014	-0.006081	0.003223	0.002954	0.00444874	-0.002155	0.00152	-0.00337644	0.00356702	-0.0006	0.0064	-0.007143	0.003251	-0.0026	0.0042	-0.0071139	0.00197	-0.0082927	0.00191	-0.008769	0.02181	0.0081	0.0072	-0.0016	0.0078	-0.0008	0.0089	-0.0137	0.01
6	136227135	T	C	-0.00213338	0.00193147	-8.5e-05	0.002615	-0.0012	0.0017	-0.0047	0.0056	-0.0295	0.0174	0.0004	0.0017	0.0003	0.0024	0.0022	0.0024	0.0104	0.0014	-0.004043	0.003098	0.00378924	0.00446593	-0.003895	0.001515	-0.0029023	0.00355903	0.0062	0.0064	-0.0009055	0.003125	-0.0005	0.0042	-0.00616005	0.00198	-0.00612964	0.00191	0.008948	0.02094	-0.0023	0.0071	0.0147	0.0078	-0.003	0.0083	0.006	0.01
6	139285476	T	C	-0.00312823	0.00258012	-0.000555	0.003459	0.0037	0.0023	-0.0048	0.008	0.0182	0.0233	0.00635	0.00227	0.0003	0.0031	-0.0012	0.0031	0.0149	0.0019	-0.01963	0.004366	-0.00364667	0.0059642	0.0002	0.00203	0.000636463	0.00474392	0.007	0.0086	-0.003739	0.004405	-0.0012	0.0055	0.00466105	0.00262	0.00355621	0.00254	0.0004369	0.02957	0.008	0.01	0.0213	0.0105	-0.0353	0.0121	-0.01	0.0133
6	140073614	A	G	0.00441151	0.00230279	0.004617	0.003046	-0.0039	0.0021	-0.0069	0.0065	-0.0512	0.0205	0.0052	0.00203	-0.0021	0.0028	0.0007	0.0028	0.0167	0.0017	-0.0004729	0.003584	-0.00296239	0.00528637	-0.00341	0.001785	0.00691957	0.00425066	-0.02	0.0076	-0.009649	0.003615	0.0063	0.006	0.00686397	0.00234	0.0100518	0.00227	0.03125	0.02443	0.0079	0.0083	0.0009	0.0095	-0.0119	0.0092	0.0168	0.0119
6	141361510	T	C	0.00582009	0.00208393	0.002782	0.002769	-0.0038	0.0019	0.0114	0.006	0.0054	0.0186	-0.00103	0.00183	0.009	0.0025	0.0039	0.0025	0.0171	0.0015	0.0009931	0.003303	-0.00288216	0.00478838	-0.00055	0.00162	0.00650631	0.00384726	-0.0018	0.0068	0.000246	0.003332	-0.0031	0.0048	-0.0101	0.00212	-0.00833	0.00205	-0.02707	0.02245	0.0075	0.0076	0.01	0.0084	-0.0054	0.0089	0.016	0.0106
6	141859282	A	G	0.00302338	0.00219339	-0.002883	0.002937	-0.0072	0.002	-0.0005	0.0064	0.0074	0.0196	0.00429	0.00192	0.0079	0.0027	0.0081	0.0027	0.0179	0.0016	-0.006858	0.003558	0.00230276	0.00505143	-0.00254	0.001705	-0.00294447	0.0040522	0.016	0.0072	-0.00281	0.003587	0.0016	0.0048	0.00956317	0.00224	0.010783	0.00216	0.03017	0.0243	-0.0014	0.0082	-0.0006	0.0089	-0.0067	0.0098	-0.0009	0.0112
6	142549787	G	A	0.000777314	0.00229217	0.008901	0.003059	0.0017	0.0022	-0.0017	0.0067	0.0076	0.0204	0.00399	0.00201	0.0116	0.0028	0.009	0.0028	0.0266	0.0018	-0.003066	0.003583	-0.00340831	0.0052716	-0.002045	0.00178	0.00349916	0.00423093	0.0022	0.0075	-0.002095	0.003614	0.0056	0.0077	-0.0177856	0.00233	-0.0174211	0.00225	0.03435	0.02448	0.0034	0.0086	-0.0105	0.0093	-0.0041	0.0098	0.0231	0.0119
6	143704674	G	T	-0.00386336	0.00195378	0.010254	0.002614	-0.0028	0.0017	0.0051	0.0059	0.0603	0.0176	0.00668	0.00172	-0.0047	0.0024	-0.0053	0.0024	0.0124	0.0014	0.008214	0.003249	-0.00174866	0.00448693	-0.00539	0.001535	-0.00718129	0.00359966	-0.013	0.0064	-6.17e-05	0.003278	-0.0047	0.0043	-0.00134476	0.00199	0.00124691	0.00192	0.03201	0.02197	0.008	0.0076	-0.0138	0.0079	-0.0143	0.009	-0.0021	0.0104
6	146320341	A	C	-0.00542788	0.00194474	-0.005319	0.002592	-0.0052	0.0019	-0.0086	0.0056	0	0.0174	0.004	0.00171	0.0015	0.0024	0.0007	0.0024	0.0122	0.0016	-0.007402	0.00313	0.00605411	0.00448106	-0.00265	0.00152	0.000521728	0.00358324	-0.015	0.0064	-0.005778	0.003157	-0.0007	0.0067	0.0070656	0.00199	0.00697459	0.00192	0.03419	0.02115	0.0066	0.0071	-0.0049	0.0079	-0.0065	0.0084	-0.0156	0.0097
6	148839818	C	T	-0.000446217	0.00318727	0.003769	0.004178	-0.0029	0.0027	-0.024	0.0085	-0.0161	0.0283	-0.00016	0.0028	0.0053	0.0038	0.0053	0.0039	0.0162	0.0023	0.003716	0.004983	0.00419608	0.00728846	-0.001135	0.002475	0.00365897	0.00587412	-0.012	0.011	-0.009696	0.005028	0.0004	0.0055	0.00767944	0.00322	0.0078672	0.00312	-0.04985	0.03306	-0.007	0.0119	-0.0069	0.0133	-0.012	0.0141	-0.054	0.0167
6	149172549	A	C	0.00576903	0.0037633	-0.000421	0.005137	-0.0051	0.0034	-0.0182	0.0109	0.0446	0.0341	0.00237	0.0033	-0.0054	0.0046	-0.0031	0.0046	0.0187	0.0028	0.00951	0.00637	0.00903778	0.00879302	0.00378	0.002975	-0.000485961	0.00694939	0.006	0.013	0.00445	0.006423	-0.0032	0.0086	-9.17e-05	0.00389	0.00263	0.00376	-0.02783	0.04356	0.0092	0.0128	-0.0064	0.015	0.0068	0.0177	-0.0326	0.0198
6	149374320	C	T	0.00197211	0.00200134	0.003044	0.002673	-0.0025	0.0018	0.0124	0.0059	0.023	0.0179	0.00015	0.00176	0.0044	0.0024	0.0016	0.0024	0.0112	0.0015	-0.006985	0.003242	-0.000838165	0.00462357	-0.000765	0.001565	0.00983515	0.00368847	0.0045	0.0066	0.0003365	0.003269	-0.006	0.0043	0.00589818	0.00204	0.00449511	0.00197	-0.03307	0.02186	0.0293	0.0077	0.0072	0.008	0.0055	0.0087	-0.001	0.0101
6	151721749	A	G	-0.000925859	0.00204989	0.008831	0.002731	0.0072	0.0018	0.001	0.0059	0.026	0.0185	0.00255	0.00182	-0.0013	0.0025	-0.0015	0.0025	0.0149	0.0015	0.00172	0.003264	-0.00471646	0.00469331	0.001215	0.001615	-0.00828977	0.00378374	-0.0014	0.0067	0.00311	0.003292	0.0007	0.0045	0.00652	0.00209	0.00628	0.00202	-0.004772	0.02212	-0.0002	0.0075	0.0052	0.0084	0.0104	0.0087	-0.0046	0.0108
6	152117685	C	T	0.000151982	0.00261805	-0.00419	0.003504	-0.0024	0.0024	0.0035	0.0075	-0.0316	0.0236	0.00702	0.0023	0.0142	0.0032	0.0089	0.0032	0.0199	0.002	-0.003017	0.00432	0.00539252	0.00610011	-0.004995	0.002065	-0.00242572	0.0048131	0.011	0.0087	0.0001516	0.004358	0.0054	0.0057	0.0126	0.00271	0.0102	0.00262	0.01632	0.02904	0.0058	0.0092	0.0032	0.0105	-0.0095	0.0106	-0.0283	0.0135
6	152162227	A	G	-0.00213848	0.00193608	0.005793	0.002586	0.0039	0.0017	0.0033	0.0056	-0.0617	0.0174	0.00721	0.00171	0.0056	0.0023	0.0039	0.0024	0.0314	0.0014	-0.007732	0.00307	-0.00373967	0.00445527	-0.007955	0.00152	-0.00227639	0.0035682	-0.0062	0.0063	-0.004557	0.003098	-0.0012	0.0044	0.0139	0.00197	0.0156	0.00191	0.01588	0.02072	0.0091	0.0071	-0.0013	0.0078	-0.0097	0.0081	-0.0082	0.0101
6	152345162	A	G	0.00146809	0.00214143	0.003598	0.002834	-0.002	0.0018	0.0015	0.0055	-0.0977	0.0192	-0.00435	0.00189	-0.0056	0.0026	-0.0021	0.0026	0.0324	0.0016	0.003418	0.003448	-0.00843054	0.00498749	0.005045	0.001675	0.00390465	0.00393827	0.015	0.007	0.001937	0.003477	0.0014	0.0036	0.00552	0.0022	0.0111	0.00213	-0.03029	0.02339	0.0018	0.0077	-0.002	0.0087	-0.0028	0.0091	-0.0082	0.011
6	152472631	G	A	-0.00658645	0.00505158	0.019614	0.006781	0.009	0.0046	-0.0174	0.0152	-0.0082	0.0451	0.01368	0.00446	0.019	0.0061	0.0208	0.0062	0.0308	0.0038	-0.0125	0.008931	-0.01468	0.0115646	-0.000405	0.003935	-0.0380635	0.00928653	0.042	0.017	-0.0007328	0.009006	0.013	0.012	0.0232	0.00519	0.0239	0.00502	-0.04309	0.0614	-0.0207	0.0202	0.003	0.0205	-0.0057	0.0238	-0.019	0.0258
6	153404825	A	G	0.00370721	0.0019299	0.00815	0.002543	-0.0085	0.0016	0.0013	0.0051	0.0383	0.0173	0.00491	0.0017	0.0021	0.0023	0.0018	0.0024	0.0096	0.0014	-0.0002584	0.003122	0.0116578	0.0044485	0.00296	0.00151	-0.00482582	0.00355764	-0.025	0.0064	-0.00404	0.003149	-0.005	0.0033	-0.00522708	0.00197	-0.00650192	0.0019	-0.005579	0.02117	0.0095	0.0072	0.0024	0.0079	0.0021	0.0084	-0.0247	0.0098
6	153815505	T	C	-0.00296077	0.00206789	0.004706	0.002772	-0.0016	0.0018	-0.011	0.006	-0.0102	0.0186	0.0052	0.00182	0.0067	0.0025	0.0048	0.0025	0.0103	0.0015	0.002778	0.003298	-0.00481156	0.0047777	-0.00023	0.00162	-0.00453401	0.00380486	-0.0079	0.0072	0.003444	0.003327	-0.0041	0.0044	-0.0084262	0.00211	-0.00794705	0.00204	-0.01176	0.02233	0.004	0.0077	0.0003	0.0084	-0.0043	0.0087	-0.025	0.0109
6	154733074	C	T	0.00224212	0.00192971	0.001361	0.00259	0.0007	0.0017	0.0022	0.0056	0.0542	0.0173	0.00152	0.0017	0.0087	0.0023	0.009	0.0024	0.0089	0.0014	0.0002342	0.003075	-0.000331459	0.00444969	0.00127	0.00151	0.00292408	0.00355645	0.005	0.0063	0.001805	0.003102	-0.0029	0.0043	-0.00770312	0.00197	-0.00890132	0.0019	0.03116	0.02079	0.0053	0.0071	0.0163	0.0079	-0.0037	0.0081	0.0127	0.0101
6	155579246	C	A	-0.00229437	0.0019674	0.002286	0.002641	-0.0038	0.0017	0.0008	0.0058	-0.0286	0.0176	0.00539	0.00173	-0.0132	0.0024	-0.0137	0.0024	0.0159	0.0014	-0.0005174	0.003118	-0.00263479	0.00452597	0.00184	0.001535	-0.00649158	0.0036289	0.0035	0.0064	-0.001762	0.003144	-0.0072	0.0042	0.00241448	0.00201	0.00154206	0.00194	0.001984	0.02121	-0.0019	0.0075	-0.0017	0.0079	-0.0003	0.0084	-0.0022	0.0099
6	156587831	T	C	-0.00043051	0.00308294	0.008921	0.004195	-0.0004	0.0028	0.005	0.0097	-0.0439	0.0281	-0.00026	0.00268	0.0052	0.0038	0.0078	0.0038	0.0188	0.0023	-0.001368	0.005252	0.00596385	0.00737773	-0.00428	0.00245	-0.0157357	0.00568185	-0.0078	0.01	-0.0002272	0.005297	-0.018	0.0066	-0.00983	0.00325	-0.0129	0.00314	-0.0812	0.03674	-0.0091	0.0122	-0.0072	0.0123	-0.0033	0.015	-0.01	0.0165
6	158572975	G	T	-0.00745649	0.00276356	-0.004218	0.003734	-0.0038	0.0025	0.0138	0.008	-0.0325	0.025	0.00271	0.00246	-0.0022	0.0034	-0.0017	0.0034	0.0161	0.002	0.002274	0.004492	0.0020643	0.00638143	-0.001775	0.00219	0.00521901	0.00509323	0.008	0.0091	-0.0033	0.00453	-0.0005	0.0061	0.00196225	0.00282	0.00316602	0.00272	-0.009479	0.03025	-0.0051	0.01	0.0146	0.0112	0.0034	0.0127	-0.0263	0.0145
6	158740218	A	G	-0.00286851	0.00204373	0.011631	0.002723	0.0002	0.0018	0.0105	0.006	-0.0297	0.0183	-0.003	0.0018	0.0135	0.0025	0.0136	0.0025	0.0232	0.0015	0.003946	0.003226	0.000260785	0.00470219	-0.00407	0.001595	0.00310372	0.00376659	0.011	0.0067	-0.002034	0.003255	0.0011	0.0044	-0.0122	0.00208	-0.0136	0.00202	0.02214	0.02172	-0.0003	0.0076	0.0015	0.0084	-0.004	0.0086	-0.0149	0.0105
6	158910698	G	A	0.00591907	0.00428289	0.008657	0.005589	-0.0093	0.0036	0.0048	0.0112	-0.0326	0.0377	-0.00704	0.00377	0.022	0.0051	0.0215	0.0051	0.0427	0.0031	0.001063	0.006772	0.0136141	0.00952534	-0.00519	0.00329	0.0412675	0.00795668	-0.013	0.014	0.006689	0.006832	0.0049	0.0079	0.0231238	0.00421	0.0263008	0.00407	0.07292	0.04706	-0.0017	0.0169	-0.0252	0.0178	0.015	0.019	0.023	0.0231
6	160578860	T	C	0.00474074	0.00258628	-0.000501	0.00341	-0.001	0.0022	-0.0414	0.007	0.0069	0.0234	0.00182	0.00228	-0.001	0.0031	0.0011	0.0031	0.0123	0.0019	-0.02892	0.004126	-0.00239092	0.0059413	-0.00309	0.00204	0.00164427	0.00476651	0.015	0.0086	-0.001258	0.004162	-0.0017	0.0047	0.00495601	0.00262	0.00576011	0.00253	-0.0409	0.02758	-0.0051	0.01	-0.0211	0.0105	-0.0047	0.0111	0.0035	0.0138
6	166579270	C	T	-0.000452873	0.0019293	-0.002376	0.002574	-0.0044	0.0017	-0.0045	0.0056	0.0288	0.0172	-0.00055	0.0017	-0.0054	0.0023	-0.0051	0.0024	0.0142	0.0014	-0.001235	0.003045	0.0106705	0.00444155	-0.00172	0.0015	0.000836145	0.00355565	-0.0026	0.0064	0.001666	0.003072	-0.0038	0.0042	0.000105	0.00197	-0.000391	0.0019	0.002509	0.02059	0.001	0.0071	-0.0001	0.0079	-0.0076	0.0082	-0.0091	0.0104
6	168834623	C	T	-0.00194417	0.00229922	0.000981	0.003077	-0.0055	0.002	-0.0071	0.0068	-0.0071	0.0205	0.00171	0.00201	-0.0063	0.0028	-0.0056	0.0028	0.0273	0.0017	-0.002854	0.003662	-0.00739519	0.00530605	0.002965	0.00179	0.00381019	0.00423093	-0.0046	0.0075	-0.006663	0.003693	0.0013	0.005	0.00525568	0.00235	0.00848404	0.00228	0.02541	0.0249	0.0155	0.009	0.0051	0.0091	0.0092	0.0103	0.0064	0.0119
6	169344009	A	G	-0.000879877	0.00192926	0.003867	0.002572	0.0002	0.0017	0.0093	0.0056	-0.0128	0.0172	0.00238	0.0017	-0.0031	0.0023	-0.0015	0.0024	0.0161	0.0014	-0.00263	0.003065	8.55e-06	0.00444838	-0.00081	0.001505	-0.00774112	0.00355561	0.0042	0.0063	-0.003164	0.003091	0.0011	0.0042	0.00339	0.00197	0.00531	0.00191	0.004153	0.02074	0.0062	0.0071	-0.0013	0.0079	0.005	0.0081	-0.0121	0.0108
6	169649827	C	T	-0.00216235	0.00252738	-0.003161	0.003438	0.0019	0.0023	0.013	0.0079	-0.0174	0.0233	0.00071	0.00225	0.0077	0.0031	0.0104	0.0031	0.0158	0.0019	0.002047	0.004332	-0.00510954	0.00590081	-0.00137	0.00203	-0.00145796	0.00467881	0.01	0.0086	0.002671	0.004371	0.0016	0.006	-0.00997365	0.0026	-0.0106721	0.00251	-0.0433	0.02891	0.0083	0.0102	0.0051	0.0106	0.0047	0.0121	0.0012	0.0136
6	170819289	T	C	-0.00211041	0.00522725	0.006611	0.007032	-0.0013	0.0043	-0.0134	0.0126	0.1124	0.0458	0.00063	0.00449	-0.017	0.0065	-0.0177	0.0065	0.0244	0.0039	-0.002136	0.007631	0.00961159	0.0120953	0.00538	0.00397	-0.0091325	0.00974082	0.0071	0.017	-0.003479	0.007696	0.0085	0.0088	-0.00110092	0.0055	0.0012259	0.00531	-0.06483	0.05093	0.0154	0.0181	-0.0175	0.0211	-0.025	0.0164	0.0001	0.0263
7	1380226	T	C	0.00350544	0.00201715	0.000131	0.002747	0.0068	0.0018	0.0034	0.006	-0.0394	0.0185	-0.00186	0.00179	0.0021	0.0024	0.0001	0.0025	0.0103	0.0015	0.003344	0.00322	0.00334973	0.0046609	-0.00414	0.001615	-0.00244094	0.00372239	0.0072	0.0069	0.002419	0.003248	-0.0002	0.0046	0.00657336	0.00207	0.00558218	0.002	-0.002023	0.02176	0.0136	0.0075	0.0077	0.0082	0.0005	0.0085	0.0037	0.0107
7	1560160	A	G	-0.000391602	0.00193399	0.001307	0.002574	0.002	0.0017	-0.0209	0.0057	0.0153	0.0174	0.00342	0.00171	-0.008	0.0023	-0.0093	0.0023	0.0113	0.0014	0.002518	0.003093	0.00158893	0.00444953	0.00015	0.001515	-0.00424462	0.003562	0.0017	0.0065	0.004851	0.00312	0.0055	0.0043	-0.00145	0.00197	-0.00178	0.0019	-0.03294	0.02094	0.0025	0.0071	0.0085	0.0079	-0.0009	0.0083	-0.029	0.0102
7	2768864	T	C	0.00233887	0.00215311	-0.001221	0.002842	0.0037	0.0018	-0.0028	0.0059	-0.0992	0.0194	-0.00076	0.00189	-0.013	0.0026	-0.0103	0.0026	0.0308	0.0016	-0.002231	0.003493	-0.0102204	0.00493859	-0.00729	0.00169	0.00242026	0.00396817	0.028	0.0071	0.008686	0.003525	0.0037	0.0037	-5.68e-05	0.0022	-0.00377	0.00212	-0.04902	0.02389	0.029	0.0078	0.0046	0.0088	0.012	0.0093	0.0009	0.0113
7	2836019	C	T	0.00275933	0.00194146	0.011315	0.002561	-0.0013	0.0016	0.005	0.0051	-0.0718	0.0174	0.00187	0.00171	-0.0047	0.0023	-0.0025	0.0023	0.0335	0.0014	-0.007815	0.003208	-0.00213277	0.00446465	-0.00365	0.00152	-0.000908724	0.0035781	-0.0024	0.0063	6.74e-05	0.003236	-0.0058	0.0033	-0.0064	0.00198	-0.0109	0.00192	0.002059	0.02166	0.0164	0.0072	0.0057	0.0078	-0.0032	0.0084	-0.0179	0.0103
7	8110475	A	G	-0.00347061	0.0019371	0.005145	0.002598	-0.0037	0.0017	-0.0033	0.0056	-0.0602	0.0174	0.01091	0.00171	-0.0057	0.0023	-0.0056	0.0023	0.0205	0.0014	-0.003166	0.003138	-0.00167193	0.00447426	-0.0032	0.001515	-0.00389244	0.0035682	-0.018	0.0064	0.00108	0.003165	-0.0017	0.0042	-0.00422544	0.00198	-0.00473049	0.00191	0.03335	0.02125	0.0041	0.0071	0.0001	0.0078	0.0026	0.0084	0.0039	0.01
7	8241749	G	T	3.55e-05	0.0027241	0.00278	0.003644	0.0007	0.0024	-0.0119	0.0081	-0.0157	0.0245	0.00426	0.0024	-0.0028	0.0033	-0.0015	0.0033	0.0129	0.002	0.0006158	0.004351	0.00193887	0.00621029	0.001365	0.002135	-0.0120202	0.00503473	0.0022	0.0091	0.006584	0.00439	0.0078	0.006	0.00416	0.00274	0.00571	0.00265	0.05989	0.02884	0.0048	0.0101	-0.0024	0.0114	-0.0033	0.012	-0.01	0.0144
7	12253880	G	A	0.00175591	0.00195706	-0.00625	0.002613	-0.0075	0.0018	-0.0279	0.0057	0.0058	0.0175	0.00356	0.00172	0.0019	0.0023	0.0026	0.0024	0.0118	0.0015	-0.0004644	0.003142	-0.00719441	0.0044928	-0.000925	0.001525	-0.0122231	0.00360439	-0.023	0.0065	-0.01581	0.003169	-0.0044	0.0051	0.00546661	0.00199	0.0055894	0.00193	-0.02624	0.02124	0.0029	0.0071	-0.0211	0.0079	-0.0372	0.0084	-0.0269	0.01
7	12615698	C	T	-0.000115007	0.00193296	0.001117	0.002578	-0.0043	0.0017	-0.0141	0.0056	-0.0109	0.0173	0.00173	0.00172	-0.001	0.0023	-0.0013	0.0023	0.0116	0.0014	-0.002084	0.003105	-0.00269468	0.00445356	-3.5e-05	0.001505	0.00465849	0.00356244	-0.0079	0.0064	-0.001046	0.003132	-0.0037	0.0043	0.00237015	0.00197	0.00286412	0.00191	0.01462	0.02101	0.0094	0.0071	-0.0027	0.0078	0.0005	0.0082	0.006	0.0099
7	14020686	T	C	0.00425539	0.00193227	0.000755	0.002606	-0.006	0.0017	-0.0087	0.0056	0.0563	0.0173	0.00635	0.0017	0.0043	0.0023	0.0041	0.0023	0.0096	0.0014	0.004561	0.003127	0.0009873	0.00445253	0.00697	0.00151	-0.00282628	0.00356078	-0.014	0.0063	-0.003713	0.003154	-0.0054	0.0042	-0.00634	0.00198	-0.00655	0.00191	-0.02163	0.02118	-0.0011	0.0072	-0.0072	0.0078	0.006	0.0084	0.0081	0.01
7	15715056	T	C	-0.000377584	0.00228524	0.002106	0.003022	-0.0072	0.002	0.0174	0.0065	0.0188	0.0203	-0.00218	0.002	-0.0079	0.0027	-0.0044	0.0027	0.0159	0.0017	-0.003755	0.003645	0.000397958	0.00520676	0.0001	0.001765	-0.00637454	0.00423093	0.0008	0.0075	-0.002084	0.003676	0.002	0.0049	0.000222	0.00232	-0.00325	0.00224	0.04985	0.02454	0.0047	0.0085	0.017	0.0093	0.0089	0.01	0.0088	0.0117
7	16062958	C	T	0.00165599	0.00193819	-0.005241	0.002596	0.0003	0.0017	0.0071	0.0057	0.0112	0.0174	-0.00177	0.00171	-0.004	0.0023	-0.0023	0.0023	0.0095	0.0014	0.0001046	0.003098	-0.00323955	0.00447698	-0.002605	0.001515	-0.00497438	0.0035714	0.0052	0.0064	0.005518	0.003125	0.0042	0.0042	0.00034492	0.00198	-0.00118226	0.00192	0.03945	0.02103	0.0027	0.0072	0.0033	0.008	0.0018	0.0082	0.0004	0.01
7	16801006	T	C	-0.0039142	0.00196201	0.002054	0.002626	0.0032	0.0018	0.0002	0.0058	-0.0002	0.0177	-0.00262	0.00173	-0.0005	0.0024	-0.0048	0.0024	0.0084	0.0015	0.00289	0.003189	-0.00516836	0.00455686	0.00013	0.00154	-0.00461484	0.00361462	0.0081	0.0065	0.00535	0.003216	0.0062	0.0043	-0.00018	0.00201	-0.00128	0.00195	-0.003394	0.02156	-0.0032	0.0074	-0.0025	0.0079	-0.0047	0.0085	-0.0043	0.0101
7	17322683	T	C	-7.87e-05	0.00242997	0.002076	0.003264	-0.0056	0.0022	-0.0184	0.007	-0.0263	0.0219	0.00201	0.00215	0.0002	0.003	0.0017	0.003	0.0113	0.0018	0.003599	0.00398	0.00492217	0.00565616	-0.002295	0.00191	0.00159917	0.00446982	-0.0056	0.0081	0.004628	0.004014	-0.0046	0.0053	-0.00476	0.00251	-0.00508	0.00243	-0.0374	0.02722	-0.0069	0.0089	-0.0055	0.0099	-0.011	0.0105	0.0204	0.0123
7	18718573	C	A	-0.00391395	0.00416755	-0.000474	0.005613	0.0009	0.0038	-0.0107	0.0105	-0.1057	0.0378	0.00442	0.00367	0.0029	0.0051	0.0097	0.0051	0.0255	0.0031	0.0009949	0.00669	-0.00107324	0.00976024	-0.00949	0.003295	0.0033743	0.00768077	-0.0007	0.014	-0.0006282	0.006754	-0.0079	0.0091	0.00748615	0.00434	0.0120281	0.0042	0.01697	0.04587	-0.0103	0.0131	-0.0426	0.0166	-0.043	0.018	-0.0359	0.0209
7	18788589	C	T	-0.00132601	0.00234408	0.002319	0.003131	-0.0075	0.0021	-0.0016	0.0066	0.0193	0.0213	0.00111	0.00207	0.0057	0.0028	0.0079	0.0028	0.0198	0.0017	0.003734	0.003753	-0.00739227	0.00541523	0.00046	0.001855	-0.0100205	0.00432012	0.006	0.0077	0.005694	0.003785	-0.0031	0.0051	0.00922	0.00239	0.00987	0.00231	-0.0007765	0.02527	0.0042	0.0085	-0.0044	0.0096	-0.0072	0.0096	-0.0072	0.0125
7	18886177	A	G	0.00483917	0.00613093	-0.000869	0.00835	-0.0163	0.0056	0.0093	0.0154	-0.0317	0.0557	0.00072	0.00552	-0.0093	0.0074	0.0084	0.0075	0.03	0.0046	-0.01249	0.0103	-0.00124996	0.0140013	-0.00382	0.004855	-0.0112212	0.0112777	0.013	0.021	-0.01137	0.01038	-0.018	0.015	-0.00488	0.00627	0.00651	0.00606	-0.07668	0.07261	-0.0215	0.0199	0.0012	0.0264	-0.0208	0.0192	-0.0425	0.0323
7	18891259	G	A	0.000833528	0.00199251	0.000931	0.002668	0.0001	0.0018	-0.0008	0.0058	0.034	0.0179	-0.0022	0.00175	0.0095	0.0024	0.0112	0.0024	0.0153	0.0015	0.001833	0.003239	0.00048492	0.00462119	0.00291	0.00156	-0.000982295	0.00367615	0.02	0.0065	0.002216	0.003267	0.0055	0.0043	0.012428	0.00205	0.0135367	0.00198	0.01907	0.02199	0.0011	0.0073	-0.0043	0.0081	0.0252	0.0086	-0.0025	0.0104
7	19015263	G	T	0.00140292	0.00230639	0.001688	0.003083	-0.0026	0.0021	0.0249	0.0068	-0.0281	0.0206	-0.00443	0.00203	0.0132	0.0028	0.015	0.0028	0.016	0.0017	-0.00177	0.003639	0.00380017	0.00531224	0.00388	0.0018	0.00524958	0.00424403	0.01	0.0077	0.007883	0.003669	0.0001	0.005	-0.0105466	0.00235	-0.0137161	0.00227	0.03054	0.02475	0.0156	0.0085	0.0096	0.0092	0.0158	0.0098	-0.012	0.0125
7	19248278	G	T	0.00716611	0.0043057	-0.002937	0.005956	-0.0055	0.004	-0.0296	0.0127	-0.0037	0.0404	-0.00298	0.00389	-0.0087	0.0053	-0.0052	0.0053	0.0367	0.0033	-0.001833	0.007675	0.00378389	0.0100795	-0.005935	0.00354	0.00879644	0.00850384	0.015	0.014	-0.005873	0.007743	0.0054	0.011	0.00290859	0.00444	0.00652955	0.0043	-0.1142	0.04997	-0.0144	0.0173	-0.0048	0.0172	0.0084	0.0212	-0.0472	0.0226
7	19609643	A	G	-0.00161602	0.00200134	0.002057	0.002666	-0.0054	0.0018	-0.0181	0.0058	0.0011	0.018	0.00176	0.00177	0.0008	0.0024	0.0001	0.0024	0.0215	0.0015	0.00584	0.003168	-0.00364965	0.00458216	-0.00096	0.00157	8.96e-05	0.00368637	-0.0056	0.0066	0.00286	0.003196	-0.0071	0.0043	-0.00588	0.00204	-0.00675	0.00197	0.02027	0.0214	0.0011	0.0075	0.0022	0.0081	-0.0038	0.0086	-0.0056	0.0103
7	19617468	G	A	-0.00656256	0.00660564	0.005608	0.008995	-0.0132	0.006	-0.001	0.0166	0.124	0.06	0.00311	0.00601	0.003	0.0081	0.0088	0.0081	0.0675	0.0051	-0.0008326	0.0105	-0.00893876	0.0149504	0.006675	0.005245	-0.0270918	0.0122016	-0.0075	0.022	0.003874	0.01059	-0.011	0.016	0.0252	0.00679	0.0309	0.00657	-0.04209	0.07262	0.0363	0.021	-0.0064	0.0284	0.0151	0.0195	0.0114	0.0354
7	20413590	G	A	-0.00152466	0.00193321	0.003872	0.002569	-0.0045	0.0017	-0.0037	0.0056	-0.0309	0.0172	0.00178	0.0017	-0.0118	0.0023	-0.0097	0.0023	0.0273	0.0014	-0.001168	0.003073	-0.000540774	0.00442332	-0.001795	0.001505	-0.000488519	0.00356289	-0.0031	0.0063	0.00446	0.003098	0.01	0.0041	-0.00142	0.00197	0.00109	0.0019	-0.01696	0.02081	-0.0038	0.0071	0	0.0079	0.0033	0.0082	-0.0071	0.0102
7	22154454	G	A	0.00121627	0.00209515	-0.002977	0.002869	-0.0006	0.0019	-0.0189	0.0066	-0.1456	0.0197	-5e-05	0.00188	-0.0039	0.0025	-0.0036	0.0026	0.0094	0.0016	0.004004	0.003349	-0.000611651	0.00486699	-0.011115	0.001735	-0.0013548	0.00384736	0.0031	0.0071	0.001412	0.003378	0.0047	0.0056	0.001262	0.00215	0.0011732	0.00208	0.05565	0.02288	0.0029	0.0084	-0.0005	0.0089	0.0109	0.009	0.0034	0.0116
7	24311069	T	C	0.00225897	0.00223672	0.000643	0.002971	-0.0038	0.002	-0.0088	0.0064	-0.0184	0.0199	0.00309	0.00196	0.0029	0.0027	0.0029	0.0027	0.0108	0.0016	0.003905	0.003603	-0.00585614	0.00511476	-0.002605	0.00173	0.00137527	0.00412789	0	0.0073	-0.002616	0.003634	-0.0041	0.0048	0.00572344	0.00228	0.00724952	0.0022	-0.01495	0.0243	0.013	0.0081	-0.026	0.0091	0.0022	0.0094	0.0099	0.0118
7	25294196	T	G	0.00123525	0.0020645	-0.000975	0.002759	-0.0006	0.0019	0.0014	0.0059	-0.033	0.0184	-0.00181	0.00181	-0.0035	0.0025	-0.004	0.0025	0.0096	0.0015	0.0004691	0.00324	-0.00459051	0.00475428	-0.00109	0.001605	-0.000615197	0.00380797	0.008	0.0067	0.002908	0.003268	-0.0013	0.0045	0.00178	0.00212	0.002	0.00205	-0.01717	0.022	0.007	0.0075	0.0065	0.0083	-0.0206	0.0086	0.0056	0.0107
7	25632193	G	A	-0.00484373	0.00261156	-0.004503	0.003518	-0.0022	0.0024	-0.0004	0.0076	-0.0269	0.0236	-0.00635	0.00233	0.0012	0.0032	-0.0039	0.0032	0.0199	0.002	-0.006959	0.004357	-0.00611045	0.00603674	-0.00116	0.002065	-0.00545116	0.00483712	0.0083	0.0088	0.008969	0.004394	0.0096	0.0059	0.00913871	0.00279	0.00806149	0.0027	0.004988	0.02944	-0.0069	0.0093	-0.0097	0.0106	0.0062	0.0116	-0.0027	0.0133
7	25803786	G	A	0.00714419	0.00439695	0.004656	0.005906	0.0028	0.004	-0.0007	0.0122	0.0288	0.0393	-0.00082	0.00386	-0.0034	0.0054	-0.0102	0.0054	0.0246	0.0033	-0.008848	0.006638	-0.000289573	0.0100779	-0.003085	0.003415	0.00425018	0.00814936	0.0035	0.014	0.00506	0.006696	-0.029	0.0096	0.00746	0.00475	0.00837	0.00459	-0.03558	0.04596	0.0009	0.0155	-0.0166	0.0181	-0.008	0.0156	-0.0153	0.0225
7	25874991	C	A	-0.003949	0.00244907	-0.000757	0.003209	-0.0003	0.0021	0.0031	0.0065	-0.0431	0.0219	0.00331	0.00216	-0.0054	0.0029	-0.0124	0.0029	0.0235	0.0018	-0.003567	0.003934	0.00543653	0.00562344	0.00564	0.00191	0.00255727	0.00451362	0.01	0.0082	0.01086	0.003969	0.025	0.0042	0.00198	0.00249	-0.000372	0.00241	0.04079	0.02636	-0.0118	0.0088	0.007	0.01	0.0129	0.0108	-0.0088	0.0129
7	28212824	T	C	0.00058855	0.00209132	0.008138	0.002776	-0.0079	0.0018	0.0187	0.0056	0.0553	0.0189	0.00023	0.00185	-0.0215	0.0025	-0.0191	0.0025	0.0472	0.0016	-0.002082	0.003419	-0.013944	0.00484557	0.00657	0.00165	0.00787772	0.00384393	0.061	0.0069	0.005788	0.00345	-0.0007	0.0037	-0.00508	0.00215	-0.00912	0.00208	0.003943	0.02313	0.0122	0.0078	0.0031	0.0085	0.0127	0.0089	0.019	0.0108
7	28788257	T	C	0.00237305	0.00203487	0.001207	0.002742	-0.0013	0.0018	-0.0013	0.006	0.0303	0.0183	0.00091	0.00179	-0.0049	0.0025	-0.0044	0.0025	0.0223	0.0015	0.003947	0.003414	0.00522114	0.00470665	0.004675	0.001595	0.00791448	0.00374762	0.013	0.0067	0.005319	0.003444	-0.012	0.0044	0.00281909	0.00209	0.00263671	0.00202	-0.05434	0.0229	0.0095	0.0078	-0.0143	0.0082	0.002	0.0098	0.0217	0.0106
7	31046459	C	T	0.000492014	0.00454868	0.002508	0.005997	0.0019	0.004	-0.0136	0.013	-0.0357	0.0404	-0.00147	0.00402	0.0062	0.0054	0.0036	0.0054	0.0229	0.0033	-0.008113	0.007308	-0.00404174	0.010156	-0.00313	0.00352	-0.005068	0.00840012	0.016	0.015	-0.007919	0.00737	0.0003	0.01	0.0114	0.00452	0.011	0.00437	-0.01255	0.04979	0.0091	0.0173	-0.0021	0.0192	-0.0064	0.0166	0.0422	0.0237
7	32898338	G	A	0.000682551	0.00197861	0.001809	0.00265	-0.0055	0.0018	-0.007	0.0057	0.0186	0.0178	-0.00626	0.00174	0.0019	0.0024	0.0002	0.0024	0.0132	0.0015	0.003903	0.003194	0.00252336	0.00455437	0.00035	0.001555	0.00417566	0.00364829	-0.0013	0.0065	0.003133	0.003222	0.0003	0.0045	0.00303	0.00202	0.00478	0.00195	0.01201	0.02164	-0.0141	0.0073	-0.0127	0.008	0.0005	0.0085	-0.006	0.0104
7	33666421	G	A	-0.00239453	0.00234803	-0.003368	0.003174	-0.001	0.0021	0.0066	0.0066	0.0245	0.0211	-0.00178	0.00208	-0.0071	0.0028	-0.0057	0.0029	0.0106	0.0017	-0.00147	0.004107	-0.000217663	0.00543433	0.0022	0.001835	0.00364221	0.00433474	0.008	0.0079	0.002272	0.004143	-0.0073	0.0051	-0.00189751	0.00241	-0.00207917	0.00233	-0.04743	0.02756	0.0073	0.0085	0.0154	0.0095	-0.014	0.0115	0.0167	0.012
7	33830300	A	G	-0.00088507	0.00228524	-0.004672	0.003039	0.0003	0.0021	-0.0015	0.0067	-0.0033	0.0205	0.0005	0.00201	0.0036	0.0027	0.0036	0.0027	0.0109	0.0017	0.001139	0.003606	-0.00310703	0.00523783	0.00117	0.00178	-0.00224448	0.00421169	0.0076	0.0076	0.009821	0.003636	0.0071	0.0053	0.00514584	0.00232	0.00549461	0.00224	-0.03988	0.02418	0.0156	0.0086	-0.0088	0.0096	0.0065	0.0096	-0.0064	0.0119
7	37972827	A	C	-0.00230589	0.0020224	0.003197	0.002701	-0.0004	0.0018	-0.0007	0.0058	0.0547	0.018	-0.00017	0.00178	-0.0067	0.0024	-0.01	0.0024	0.0155	0.0015	-0.0005935	0.0032	2.56e-05	0.00463965	0.003425	0.00157	-0.000279045	0.00373222	0.0011	0.0066	-0.0009035	0.003228	0.0001	0.0043	-0.000425513	0.00206	-0.00231671	0.00199	-0.04256	0.02153	0.0019	0.0074	-0.0071	0.0082	-0.0162	0.0086	-0.004	0.0104
7	38109936	G	A	-0.00311497	0.00203632	0.002828	0.002704	0.0002	0.0018	0.004	0.0058	0.0074	0.0183	0.00343	0.00179	-0.0077	0.0024	-0.0055	0.0024	0.0219	0.0015	-0.008014	0.003245	-0.00417891	0.00465907	0.001925	0.001595	-0.0028774	0.00375561	0.001	0.0067	0.0006207	0.003274	-0.001	0.0044	-0.00247622	0.00207	-0.00522228	0.002	-0.007895	0.02195	0.0009	0.0075	-0.0031	0.0082	0.0039	0.0086	0.0035	0.0104
7	42096266	T	C	-0.000698268	0.00192924	0.006677	0.002596	0.0017	0.0017	-0.0069	0.0056	0.0101	0.0173	0.00231	0.0017	-0.0005	0.0023	-0.0008	0.0023	0.0094	0.0014	-0.001837	0.003102	0.00415464	0.00444708	0.00136	0.00151	0.00126713	0.00355565	-0.0037	0.0064	-0.004081	0.003129	-0.005	0.0042	0.000989805	0.00197	0.00214457	0.00191	-0.01605	0.02103	0.0095	0.0071	-0.0072	0.0078	-0.0056	0.0083	0.0075	0.0102
7	42188538	A	C	0.00411446	0.0024161	0.003183	0.003238	-0.001	0.0022	-0.0263	0.007	-0.0084	0.0218	0.00212	0.00214	-0.0017	0.0029	-0.0035	0.0029	0.0127	0.0018	-0.003138	0.003965	-0.00996805	0.00556008	-0.00187	0.001905	0.00418663	0.00445285	0.0059	0.0084	-0.004655	0.004	-0.0029	0.0054	0.00539	0.00245	0.00547	0.00237	0.03127	0.02662	-0.0038	0.009	0.0024	0.0101	0.0009	0.0106	-0.0266	0.0129
7	44197583	G	T	0.00567346	0.00278835	0.011207	0.003693	0.0021	0.0024	-0.0182	0.0081	-0.0069	0.0253	-0.00172	0.00245	0.0005	0.0034	0.0033	0.0034	0.0145	0.0021	0.00244	0.004478	0.00855172	0.00646977	-0.000315	0.002205	0.00704367	0.00512351	-0.023	0.0093	-0.02763	0.00452	-0.0056	0.005	0.0021259	0.00286	0.00431294	0.00277	-0.0142	0.03026	-0.0101	0.0098	-0.0155	0.0112	-0.001	0.0111	0	0.0143
7	45022257	T	C	-0.00411415	0.00264467	0.00011	0.003541	-0.0074	0.0024	0.0021	0.0078	0.0101	0.0237	0.00517	0.00233	-0.0023	0.0032	-0.0048	0.0032	0.0114	0.002	0.009818	0.004192	-0.00349988	0.00610957	-0.002865	0.00206	-0.00775743	0.00488672	-0.0084	0.0088	0.001092	0.004228	0.0044	0.0059	-0.00129	0.00271	0.000161	0.00262	0.02314	0.02813	-0.0111	0.01	0.0061	0.0105	-0.0233	0.0119	0.0081	0.0134
7	45927677	A	G	-0.00210872	0.001975	0.000116	0.002642	-0.0006	0.0018	0.0059	0.0058	-0.0208	0.0177	0.00417	0.00174	-0.0019	0.0024	-0.002	0.0024	0.0083	0.0015	0.001036	0.003209	-0.0102949	0.0045421	0.000155	0.001545	-0.00197451	0.00364155	-0.011	0.0066	-0.003922	0.003238	0.0035	0.0043	0.00102	0.00201	0.00144	0.00195	0.03317	0.02162	0.0055	0.0073	-0.0235	0.0081	0.0087	0.0085	-0.0033	0.0102
7	46069610	G	A	-0.00108398	0.00194376	-0.004813	0.002597	-0.0065	0.0017	0.0101	0.0056	0.0743	0.0174	-0.002	0.00171	-0.007	0.0023	-0.0055	0.0023	0.0131	0.0014	-0.001349	0.0031	0.00473701	0.00446437	-0.005075	0.001515	0.000313864	0.00358146	0.004	0.0065	-0.000906	0.003127	0.0039	0.0043	-0.00179	0.00198	0.000849	0.00192	0.003352	0.02097	0.0025	0.0071	0.0139	0.0078	0.0011	0.0083	-0.0003	0.0099
7	46133056	A	G	-0.00247148	0.00785885	0.02147	0.010254	-0.007	0.007	-0.0095	0.0171	-0.0206	0.0697	0.00438	0.00701	-0.0194	0.0094	-0.0104	0.0095	0.0525	0.0058	0.0133	0.01144	0.00915986	0.0180202	-0.008655	0.006075	0.0108566	0.0146257	-0.015	0.025	-0.01059	0.01154	-0.03	0.018	0.014597	0.00807	0.0207609	0.0078	0.05957	0.08058	0.0405	0.0236	-0.0491	0.0314	-0.0404	0.0241	-0.0446	0.0399
7	46201355	G	A	-0.00236345	0.00234016	0.006308	0.003089	-0.0045	0.002	-0.0084	0.0061	0.005	0.021	-0.00192	0.00206	-0.0027	0.0028	-0.0037	0.0028	0.0253	0.0017	0.008603	0.003679	0.00814943	0.00539728	0.003615	0.00183	0.00695436	0.00431291	0.0029	0.0076	-0.004902	0.003711	0.0037	0.0039	0.00379	0.0024	0.00423	0.00232	0.01724	0.02491	0.0184	0.0084	0.0024	0.0094	0.0017	0.0096	0.0161	0.0122
7	46402269	C	A	-0.000904191	0.0034497	0.025296	0.004579	-0.002	0.0031	-0.0003	0.01	0.0213	0.0311	0.00591	0.00304	0.018	0.0041	0.0195	0.0042	0.0355	0.0025	0.001893	0.00564	-0.000602559	0.00783389	-0.00481	0.002715	0.01253	0.00636116	-0.03	0.011	-0.01133	0.00569	-0.0073	0.0076	0.0194072	0.00346	0.0208917	0.00335	0.07934	0.03922	0.0199	0.0134	-0.0207	0.0141	-0.003	0.0158	-0.0613	0.0179
7	46717135	A	G	0.00261461	0.0022019	-0.001871	0.002931	0.0009	0.002	-0.0084	0.0064	-0.0161	0.0197	0.00081	0.00194	-0.0031	0.0027	0.0006	0.0027	0.0104	0.0016	-0.000268	0.003562	-0.00716525	0.00504209	-0.00037	0.00172	0.00141477	0.00408409	0.014	0.0072	-0.0003568	0.003591	-0.0021	0.0048	0.000928	0.00224	0.00296	0.00216	-0.01534	0.02416	0.0036	0.008	-0.0079	0.009	-0.0031	0.0095	0.0079	0.0113
7	47029506	T	C	0.000442599	0.00225863	0.002301	0.00306	-0.0011	0.002	-0.004	0.0067	-0.0554	0.0206	0.00433	0.00199	-0.0041	0.0028	-0.0035	0.0028	0.013	0.0017	-0.004251	0.00381	0.00125346	0.0051795	-0.00288	0.0018	0.00425728	0.0041746	0.0094	0.0075	9.82e-05	0.003843	-0.0056	0.005	0.00125	0.0023	0.00089	0.00223	0.03458	0.02547	0.0011	0.0086	0.0166	0.0094	0.0043	0.0103	-0.0003	0.0123
7	47549108	A	G	0.00191773	0.0021152	0.00118	0.00283	-0.0032	0.0019	0	0.0061	0.015	0.0191	0.00038	0.00187	-0.0012	0.0026	-0.0023	0.0026	0.0096	0.0016	-0.00355	0.003437	-0.00715296	0.00488435	0.003665	0.001665	-0.00121112	0.00389068	0.0035	0.0069	-0.002061	0.003467	0.0079	0.0045	-0.00434363	0.00217	-0.00330411	0.0021	0.01448	0.02332	-0.0085	0.0078	-0.0048	0.0085	0.0047	0.0098	0.0049	0.0108
7	49542894	C	A	0.000404471	0.00196661	0.000969	0.002616	-0.005	0.0018	0.006	0.0057	0.0194	0.0176	-0.00466	0.00173	-0.0026	0.0024	-0.0012	0.0024	0.0094	0.0015	-0.003298	0.003136	-0.0019768	0.00450416	-0.000515	0.00153	0.00524844	0.00363042	-0.0077	0.0064	-0.002753	0.003164	-0.014	0.0042	0.000137	0.002	0.0017	0.00193	-0.001322	0.02119	0.007	0.0073	0	0.008	0.005	0.0084	0.0017	0.0103
7	50607206	A	G	-0.000947962	0.00307075	0.010967	0.004026	0.0138	0.0027	-0.0046	0.0089	0.0327	0.027	0.00523	0.00267	-0.001	0.0037	-0.0015	0.0037	0.0157	0.0022	0.0007185	0.00484	-0.0121366	0.00693336	0.003685	0.00235	-0.0066988	0.00568185	0.036	0.01	0.004788	0.004884	0.0013	0.0065	-0.0029	0.00307	-0.00397	0.00297	0.02128	0.03255	0.0293	0.0115	-0.0023	0.0127	0.0183	0.013	-0.0088	0.0161
7	50730452	G	A	0.000848282	0.0022277	-0.004566	0.002919	0.0022	0.0019	-0.0104	0.0062	-0.0272	0.0199	-0.00402	0.00196	-0.0039	0.0027	-0.0052	0.0027	0.016	0.0017	-0.01053	0.003586	-0.00187519	0.00509669	0.00283	0.001735	-0.00354133	0.00410564	0.023	0.0073	0.001438	0.003618	0.0026	0.0038	-0.00205	0.00226	-0.00284	0.00218	-0.003513	0.02437	0.0022	0.0083	0.0208	0.0092	0.0097	0.0098	-0.0177	0.012
7	55803970	G	A	0.00340782	0.00253301	0.005492	0.003379	-0.0011	0.0023	-0.0099	0.0072	-0.0098	0.0233	-0.00312	0.00226	0.0023	0.0031	0.0062	0.0031	0.018	0.0019	6.49e-05	0.004052	-0.00496992	0.00585544	-0.003455	0.002035	-0.00409618	0.00468939	-0.025	0.0085	-0.004588	0.00409	-0.0071	0.006	0.0048992	0.00259	0.00771733	0.00251	-0.02183	0.02734	0.0002	0.0094	-0.0199	0.0106	-0.0281	0.0106	0.0007	0.0138
7	56033141	C	A	0.000330808	0.00205554	0.005191	0.002735	-0.0023	0.0018	-0.0051	0.0059	0.0306	0.0184	-0.00095	0.0018	0.0015	0.0025	-0.0004	0.0025	0.0095	0.0015	-0.003388	0.003387	0.00269396	0.00472599	0.00154	0.001605	0.00035905	0.00378262	0.0099	0.0067	-0.003177	0.003417	0.0082	0.0044	0.00522	0.00209	0.0045	0.00202	-0.02497	0.02299	0.0261	0.0075	0.0103	0.0083	-0.0238	0.0089	-0.0114	0.0104
7	63931353	T	C	-0.000252735	0.00197353	0.003229	0.002654	0.0014	0.0018	-0.005	0.0057	-0.0246	0.0177	-0.00134	0.00173	0.0017	0.0024	0.0028	0.0024	0.0085	0.0015	0.003477	0.003202	-0.00581626	0.00454546	-0.000355	0.00154	0.00188719	0.00363864	-0.0077	0.0065	-0.001235	0.00323	-0.0039	0.0043	-0.00157759	0.00201	-0.00344797	0.00195	-0.01388	0.02179	0.0068	0.0073	0.0038	0.008	-0.0279	0.0087	-0.0082	0.0102
7	66110728	T	G	0.00829235	0.00320122	0.005557	0.004319	0.007	0.0029	0.009	0.0098	0.0765	0.0294	-0.00328	0.00284	-0.0077	0.0039	-0.0123	0.0039	0.0138	0.0024	0.006658	0.006099	-0.00226744	0.00738625	0.004615	0.002575	-0.00333122	0.00592597	0.006	0.01	0.01185	0.006153	0.0071	0.0069	0.00205	0.00327	0.00466	0.00316	-0.06812	0.04214	-0.0134	0.013	0.0013	0.0135	-0.0132	0.0168	-0.0135	0.018
7	66833641	A	G	0.00297757	0.00194235	-0.00198	0.002594	-0.0003	0.0017	-0.0093	0.0057	0.0056	0.0174	0.00082	0.00171	-0.0013	0.0024	-0.0001	0.0024	0.0086	0.0014	0.002794	0.0031	-0.0027094	0.00447269	0.001335	0.00152	-0.00197976	0.00357892	0.0066	0.0064	0.004364	0.003127	0.0027	0.0043	-0.00107	0.00198	-0.00043	0.00192	0.01802	0.02095	0.0044	0.0071	-0.0011	0.0079	-0.0029	0.0084	0.0095	0.01
7	72783383	G	A	-0.00112966	0.00273182	-0.00037	0.003593	-0.0057	0.0023	0.0083	0.0072	0.0922	0.0245	-0.00197	0.00241	-0.0088	0.0033	-0.0075	0.0033	0.0117	0.002	-0.004971	0.004336	-0.00434868	0.00630464	0.00595	0.00214	0.00595717	0.00503473	-0.011	0.009	0.02321	0.004373	-0.0039	0.0047	0.00616075	0.00278	0.00578203	0.00269	0.02589	0.02945	-0.0002	0.0099	0.0215	0.0113	-0.0019	0.0118	0.0237	0.0148
7	73032835	C	T	0.0101136	0.00213689	0.010834	0.002842	0.0068	0.0019	-0.0009	0.0059	-0.1131	0.0194	-0.00025	0.0019	0.0055	0.0026	0.0047	0.0026	0.0132	0.0016	0.009121	0.003441	0.00314261	0.00493056	-0.00858	0.001695	0.00325132	0.00393413	0.011	0.0071	-0.08223	0.003465	-0.0064	0.0042	0.00562	0.00218	0.00702	0.0021	-0.03335	0.02338	0.0076	0.0081	-0.0123	0.0088	-0.0076	0.0091	-0.0146	0.0117
7	73089419	T	C	0.00165374	0.00197238	-0.00257	0.002618	0.004	0.0017	0.0052	0.0058	-0.0603	0.018	-0.00139	0.00174	0.0041	0.0024	0.0005	0.0024	0.0112	0.0015	0.001163	0.003174	0.00749646	0.00454588	-0.00286	0.00157	0.00750829	0.00363352	0.013	0.0066	-0.01786	0.003202	-0.0025	0.0036	-0.00673291	0.00201	-0.00611931	0.00195	-0.0309	0.02142	0.0112	0.0073	-0.0069	0.0095	-0.0011	0.0091	-0.0035	0.0108
7	73304636	C	T	0.00466064	0.00280538	0.003941	0.003863	-0.003	0.0027	0.0007	0.008	-0.0283	0.0261	-0.00065	0.0025	-0.0018	0.0035	0.0041	0.0035	0.0261	0.0022	-0.00979	0.004594	0.00762649	0.00665169	0.00338	0.00228	0.00269813	0.00515452	0.004	0.0093	0.0005008	0.004635	0.0022	0.0075	0.00671022	0.00295	0.0109371	0.00285	-0.03196	0.03088	-0.0065	0.0101	0.0031	0.0115	0.0112	0.0117	-0.0124	0.0155
7	73473494	C	T	0.00362565	0.00232108	-0.002086	0.003219	-0.0025	0.0022	0.0039	0.0072	0.0256	0.0219	-1e-05	0.00212	0.0095	0.0029	0.0053	0.0029	0.0117	0.0018	-0.0129	0.004312	-0.0107435	0.00540992	0.00462	0.00193	-0.00227678	0.00425735	0.0073	0.0079	-0.001363	0.004349	-0.0015	0.0061	0.0139	0.0024	0.0113	0.00232	0.0582	0.02877	-0.0073	0.0092	0.0152	0.0099	0.0214	0.0119	0.0062	0.0133
7	77452146	G	T	-0.000735644	0.00200963	-0.000195	0.002663	0.0076	0.0018	-0.0058	0.0058	-0.0555	0.018	-0.00317	0.00181	0.0041	0.0024	0.0037	0.0024	0.0144	0.0015	-0.001441	0.003238	-0.0046743	0.00459354	-0.007595	0.001565	0.010095	0.003706	-0.0036	0.0066	-0.006473	0.003266	-0.0093	0.0044	0.00498	0.00204	0.00571	0.00197	-0.03025	0.02198	0.0287	0.0073	0.0031	0.0081	0.0052	0.0092	0.0233	0.0103
7	87102251	T	C	-0.00103028	0.00248423	0.004871	0.003351	-0.0018	0.0023	-0.0243	0.0071	-0.0386	0.0226	0.00068	0.00221	-0.001	0.003	-0.0001	0.0031	0.0161	0.0019	-0.01631	0.003953	-0.00674199	0.0057728	-0.004045	0.00197	0.0036933	0.00458804	0.0068	0.0083	0.01198	0.003987	-0.0063	0.0062	0.0052	0.00256	0.00586	0.00247	-0.07342	0.02729	0.0015	0.0091	-0.009	0.01	-0.0019	0.01	-0.0178	0.0128
7	90363978	T	G	-0.00320579	0.00198433	-0.003146	0.002638	-0.004	0.0018	-0.0098	0.0058	-0.0012	0.0177	0.00292	0.00175	0.0001	0.0024	0.0041	0.0024	0.0099	0.0015	-0.0002068	0.003193	0.00183885	0.00454603	-0.0014	0.001545	-0.00887245	0.00365894	-0.012	0.0065	-0.002427	0.003221	-0.0014	0.0044	0.00569684	0.00201	0.00829595	0.00195	-0.03565	0.0215	0.0067	0.0075	-0.0118	0.0081	-0.0159	0.0085	0.0173	0.0103
7	91246651	C	A	0.00229914	0.00305873	0.004027	0.004137	0.0037	0.0028	0.0015	0.0087	0.0596	0.028	0.00065	0.00274	-0.0055	0.0037	-0.0012	0.0038	0.0204	0.0023	-0.009124	0.005109	0.00918119	0.00709121	-0.003465	0.002455	0.0258945	0.00563723	0.012	0.01	-0.01022	0.005155	-0.0012	0.0072	-0.00200406	0.00315	0.00153312	0.00304	-0.04393	0.03429	0.0039	0.0113	0.004	0.0127	-0.0246	0.0143	-0.0072	0.0166
7	92327765	T	C	0.00280942	0.00258628	0.016634	0.003451	0.0038	0.0022	-0.0054	0.0082	-0.0672	0.024	0.00372	0.00229	0.0009	0.0032	-0.0017	0.0032	0.0461	0.002	-0.001646	0.004249	-0.00560559	0.0059639	-0.01167	0.002095	0.00595819	0.00475516	-0.022	0.0088	-0.0121	0.004287	-0.0067	0.0049	0.0146369	0.00263	0.0167473	0.00254	-0.006964	0.02872	-0.0019	0.0108	-0.0228	0.0127	-0.0014	0.012	-0.0238	0.0148
7	92391883	T	C	0.00118354	0.00333424	0.003973	0.004407	0.0031	0.003	-0.0117	0.0088	-0.0862	0.0299	-0.00216	0.00304	0.0006	0.004	0.0028	0.0041	0.036	0.0025	-0.004994	0.005317	0.000640138	0.00768527	-0.01153	0.002605	0.0129648	0.006139	0.0065	0.011	-0.00434	0.005361	-0.013	0.0069	0.00878	0.00342	0.0126	0.00331	-0.004404	0.03574	-0.0014	0.0114	-0.0233	0.0136	-0.0243	0.0128	-0.0172	0.0177
7	92408370	T	C	-0.00243235	0.00325037	0.014427	0.004386	0.0039	0.003	0.0025	0.0091	0.0227	0.0296	0.00292	0.00296	0.0076	0.004	0.0001	0.004	0.0138	0.0025	0.01053	0.004877	-0.0184493	0.00747505	-0.001545	0.002585	-0.00541788	0.00601245	-0.0088	0.011	0.008335	0.00492	0.011	0.0078	0.00986	0.00337	0.00611	0.00326	-0.06153	0.03398	-0.049	0.0112	0.0045	0.0136	0.0015	0.0125	0.0018	0.0175
7	92659160	T	C	0.00232181	0.00193484	-0.000629	0.002593	0.0061	0.0018	-0.0024	0.0058	-0.0166	0.0175	0.01085	0.00172	-0.0039	0.0024	-0.0032	0.0024	0.0132	0.0015	-0.008444	0.003124	-0.00810984	0.00447028	-3.5e-05	0.00153	-0.011195	0.00356702	0.0028	0.0063	-0.002526	0.003151	0.0065	0.0044	0.00667	0.00198	0.00648	0.00192	-0.02789	0.02112	0.0099	0.0074	-0.0102	0.0079	-0.0084	0.0087	-0.0078	0.0101
7	93266368	C	T	0.00335714	0.00194474	0.010976	0.002597	0.0118	0.0017	0.0073	0.0057	-0.0283	0.0175	0.00261	0.00171	-0.0023	0.0024	-0.0022	0.0024	0.0115	0.0014	-0.01201	0.003136	0.00215686	0.00446505	-0.00445	0.001525	0.00499343	0.00358508	-0.0097	0.0064	-0.004738	0.003164	0.0022	0.0043	0.000161	0.00198	0.00173	0.00191	0.0132	0.02114	0.013	0.0073	0.0117	0.0079	0.0036	0.0086	0.0093	0.0101
7	94038934	C	T	0.00255087	0.00232862	0.006042	0.003104	-0.0072	0.0021	-0.0101	0.0067	0.0194	0.0207	-0.00134	0.00204	-0.002	0.0028	0.0004	0.0028	0.0152	0.0017	0.001701	0.003699	0.00426465	0.00533899	0.00074	0.001805	0.00200113	0.00430576	-0.018	0.0077	0.001546	0.00373	0.0022	0.005	-0.00257	0.00237	-0.00538	0.00229	0.03877	0.0248	-0.0067	0.0089	-0.0028	0.0095	-0.0137	0.0102	-0.0215	0.0124
7	95240735	A	C	0.00158701	0.00269411	0.000906	0.003693	0.0036	0.0025	-0.0231	0.0084	0.0081	0.0246	0.00011	0.0024	-0.0002	0.0033	0.0003	0.0033	0.0132	0.002	-0.003538	0.004539	-0.00407383	0.00630617	-0.00051	0.00214	0.00152624	0.00495178	0.0096	0.0089	0.01033	0.00458	-0.0067	0.006	0.00397	0.0028	0.00265	0.00271	-0.00749	0.03067	0.01	0.0104	-0.0119	0.0111	-0.0023	0.0127	-0.0052	0.0142
7	95710835	T	C	0.00267815	0.00243468	-0.004463	0.003281	-0.0021	0.0022	-0.0061	0.0071	-0.0619	0.0218	0.0077	0.00214	0.0032	0.003	0.0001	0.003	0.0107	0.0018	-0.009526	0.003855	-0.0214347	0.00563649	-0.002595	0.001895	-0.000504693	0.00447842	0.0018	0.0081	-0.001876	0.003889	-0.01	0.0053	0.00715693	0.0025	0.00644111	0.00241	0.02891	0.02629	-0.0071	0.0092	-0.0079	0.0097	-0.007	0.0103	0.004	0.0128
7	96045705	G	A	0.00243933	0.0019468	0.0019	0.002613	-0.0021	0.0018	0.0067	0.0057	0.0182	0.0175	-0.00176	0.00171	-0.0043	0.0024	-0.0047	0.0024	0.0114	0.0015	0.0004854	0.003121	0.000147609	0.00450726	0.00137	0.001525	0.00159742	0.00358993	0.01	0.0064	0.003609	0.003148	0.0046	0.0042	-0.000949814	0.00199	0.000196133	0.00193	0.01699	0.02115	0.0076	0.0072	0.0025	0.0079	0.0164	0.0084	-0.01	0.0102
7	96668147	T	C	-0.00521902	0.00228869	-0.002895	0.003086	-0.0061	0.0021	-0.0006	0.0068	-0.0266	0.0207	0.00332	0.00202	-0.0027	0.0028	-0.0026	0.0028	0.0114	0.0017	0.002612	0.003766	0.00998347	0.00525844	0.0012	0.001805	0.00237098	0.00422447	0.001	0.0076	-0.008059	0.003798	-0.0037	0.0051	0.00493472	0.00232	0.00468485	0.00224	0.01189	0.02556	0.008	0.0088	0.0021	0.0094	-0.0006	0.0101	0.0161	0.0125
7	98774738	A	G	-0.00390466	0.00232108	0.001372	0.003109	-0.0007	0.0021	0.0132	0.0067	0.0239	0.0209	0.006	0.00205	0.0075	0.0028	0.0077	0.0028	0.0148	0.0017	-0.0002626	0.003703	0.00606381	0.0053224	0.001065	0.001825	-0.0064734	0.00427774	-0.0093	0.0076	0.006353	0.003738	0.0053	0.0052	0.00749654	0.00235	0.00800148	0.00228	-0.02	0.02489	-0.0012	0.0087	0.0172	0.0095	-0.0085	0.0099	0.0104	0.0122
7	99141373	A	G	0.00103931	0.00401821	0.007244	0.005379	-0.0262	0.0037	-0.018	0.0117	-0.0319	0.0364	0.00786	0.00354	0.0136	0.0049	0.009	0.0049	0.034	0.0031	0.008461	0.00686	0.00614732	0.00932538	-0.00764	0.00318	-0.0290393	0.00739991	-0.031	0.013	0.005311	0.006921	-0.0097	0.0096	0.0188	0.00414	0.0179	0.004	-0.005768	0.04618	-0.0176	0.0155	-0.0399	0.016	0.015	0.0145	-0.0467	0.0215
7	99527977	G	A	0.00364806	0.00245395	0.011475	0.003298	0.0037	0.0022	-0.0062	0.0071	0.0423	0.0219	-0.00681	0.00216	0.012	0.003	0.0084	0.003	0.0131	0.0018	0.006073	0.003939	-0.00339821	0.00561634	-0.000955	0.00191	0.0071941	0.00454088	-0.0022	0.0082	0.002077	0.003973	-0.0018	0.0053	0.0110938	0.00249	0.00943584	0.00241	0.02089	0.02683	-0.0074	0.009	0.0081	0.0103	-0.0034	0.0099	-0.0141	0.013
7	100482720	A	G	0.00123473	0.00248945	0.006289	0.003314	-0.0023	0.0022	-0.0013	0.0075	0.1628	0.0225	-0.00326	0.0022	0.0061	0.003	0.0109	0.003	0.0164	0.0019	0.006383	0.003945	-0.0140964	0.00575092	-0.003055	0.001965	-0.00506765	0.00458804	-0.019	0.0083	-0.005275	0.003979	-0.0048	0.0054	0.00756	0.00254	0.0123	0.00246	0.005405	0.02662	-0.0236	0.0096	-0.005	0.0101	-0.0226	0.0111	-0.0059	0.0129
7	100490077	G	A	-0.000542984	0.00501989	-0.001607	0.006759	-0.0188	0.0043	0.0244	0.0125	0.1556	0.0449	0.00054	0.00449	0.0001	0.0063	0.0046	0.0063	0.031	0.005	0.02019	0.007191	-0.0187235	0.0119152	0.01434	0.003895	0.00975067	0.00960762	-0.056	0.017	-0.0008541	0.007247	-0.0011	0.0089	0.00452228	0.00533	0.00978282	0.00515	-0.01584	0.04829	0.0139	0.0181	-0.0021	0.0215	0.0366	0.0162	0.0082	0.027
7	100836619	A	G	0.000680774	0.00335393	0.009625	0.00457	-0.0022	0.003	0.0014	0.0102	-0.0134	0.0307	-0.00385	0.00296	0.0019	0.0041	0.0063	0.0041	0.017	0.0025	0.00126	0.005766	0.00566923	0.00773581	-0.00491	0.00269	0.00236633	0.00615098	0.01	0.011	0.001545	0.005817	0.008	0.0078	-0.00927484	0.00341	-0.0130487	0.0033	-0.005785	0.03874	-0.0058	0.013	0.0212	0.0142	-0.0251	0.016	-0.0188	0.0183
7	101809851	A	G	0.00386781	0.00220747	0.005326	0.002895	-0.0002	0.0019	-0.0137	0.0058	-0.0106	0.0196	0.00368	0.00194	-0.004	0.0027	-0.0042	0.0027	0.0122	0.0016	0.0006156	0.003447	0.00508152	0.00503305	-0.00047	0.00171	-0.00892263	0.00406837	0.01	0.0073	0.002936	0.003478	-0.0068	0.0038	0.00188823	0.00223	0.00293133	0.00215	-0.01329	0.0233	-0.0022	0.0083	-0.0062	0.0092	0.0223	0.009	-0.0101	0.0117
7	104756326	T	C	0.00605343	0.00201334	0.007852	0.002657	0.0047	0.0017	-0.0017	0.0053	0.0381	0.0181	-0.00442	0.00177	-0.013	0.0024	-0.0105	0.0025	0.0098	0.0015	0.006447	0.003206	-0.0119983	0.00461849	0.001535	0.001575	-0.00131271	0.0037129	0.018	0.0067	0.003938	0.003234	0.015	0.0034	-0.00479	0.00205	-0.00248	0.00198	0.007742	0.02168	-0.0105	0.0075	0.0079	0.0081	0.0172	0.0086	-0.0114	0.0107
7	114777023	G	A	-0.00499466	0.00851582	0.0267	0.01165	0.0073	0.0076	0.0171	0.0272	0.1066	0.0773	0.00244	0.00757	-0.0029	0.0105	-0.0089	0.0106	0.0393	0.0062	0.01088	0.01347	-0.0559158	0.0196757	0.015275	0.00672	0.0125949	0.0156946	-0.0035	0.028	0.001334	0.01359	0.024	0.018	0.00398	0.00874	-0.00408	0.00845	-0.07707	0.09353	-0.0065	0.0378	0.0775	0.0342	0.0249	0.0386	0.0503	0.0487
7	115970622	G	T	0.000222948	0.00206116	0.005565	0.002764	-0.0013	0.0019	0.0101	0.0061	0.0495	0.0186	-0.0017	0.00182	0.0056	0.0025	0.0093	0.0025	0.0113	0.0015	-0.006584	0.003351	0.00107739	0.00473806	0.000855	0.001625	0.00502926	0.00380177	0.0067	0.0068	0.007543	0.003381	-0.0009	0.0046	0.00694816	0.00211	0.00829696	0.00204	0.02353	0.02279	0.0179	0.0079	-0.0097	0.0084	0.0081	0.0088	-0.0017	0.0106
7	120783425	G	A	0.000970018	0.00198834	0.000199	0.002665	0.002	0.0018	0.011	0.0058	0.0467	0.0177	-0.00249	0.00175	-0.0001	0.0024	-0.001	0.0024	0.0171	0.0015	-0.00309	0.003123	-0.00245805	0.00454712	0.00109	0.001545	-0.00427351	0.00366451	0.011	0.0067	0.002823	0.00315	0.01	0.0045	-0.0042073	0.00202	-0.00445246	0.00195	0.01792	0.02119	-0.0108	0.0074	-0.0025	0.008	-0.0052	0.0083	0.0113	0.0102
7	120919228	A	C	0.00460003	0.00208021	0.004102	0.002811	-0.0021	0.0019	0.0029	0.0063	0.0062	0.0188	-0.00158	0.00183	0.0061	0.0025	0.0015	0.0026	0.0088	0.0016	-0.005916	0.003497	-0.0057774	0.00481403	0.003265	0.00164	0.00506726	0.00383049	0.014	0.0069	2.61e-05	0.003527	0.0055	0.0046	0.00517862	0.00213	0.00324875	0.00206	0.006806	0.02369	-0.0099	0.008	0.0059	0.0086	-0.0098	0.0096	0.0023	0.0108
7	121961096	G	A	0.00375913	0.00199796	-0.001577	0.002665	0.0119	0.0018	0.0066	0.0058	0.0051	0.0179	-0.0043	0.00176	-0.0023	0.0024	-0.0017	0.0024	0.0144	0.0015	0.00495	0.003143	-0.00836466	0.00460157	0.000125	0.00156	0.0167219	0.00368428	0.031	0.0065	0.009044	0.00317	0.01	0.0043	0.00342	0.00204	0.00467	0.00198	0.01632	0.02122	0.0234	0.0073	0.017	0.008	-0.0055	0.0084	0.0098	0.0103
7	122157895	A	G	0.00358728	0.00222474	0.007095	0.002975	0.0025	0.002	0.006	0.0068	-0.0101	0.0201	0.0006	0.00198	-0.0069	0.0027	-0.008	0.0027	0.0114	0.0017	0.001525	0.003664	-0.00379141	0.00504934	0.000975	0.00176	0.0150492	0.00411113	0.0048	0.0073	-0.001098	0.003695	0.001	0.0053	-0.00207	0.00224	-0.00218	0.00217	-0.01828	0.02483	-0.0017	0.0089	0.0115	0.0093	-0.0044	0.0103	0.016	0.0126
7	123685098	G	A	-0.00205251	0.0020224	0.00063	0.002703	0.0012	0.0018	-0.0028	0.0059	0.0043	0.0181	-0.00132	0.00178	0.0055	0.0025	0.003	0.0025	0.0115	0.0015	-0.003787	0.003294	0.00358843	0.0046407	0.00113	0.00158	0.0041811	0.00372482	-0.0076	0.0067	-0.001751	0.003324	-0.0043	0.0044	0.00592371	0.00206	0.00580014	0.00199	-0.006346	0.02231	-0.0137	0.0075	-0.0053	0.0081	-0.0076	0.0086	-0.0069	0.0104
7	128382511	T	G	0.00774129	0.0019293	0.010996	0.002577	0.0019	0.0017	0.0138	0.0057	0.0215	0.0173	-0.0117	0.0017	-0.0005	0.0023	0.0025	0.0024	0.0092	0.0014	0.0006567	0.003046	0.00605183	0.00443643	0.003405	0.001505	0.0133044	0.00355576	0.0023	0.0063	-0.003778	0.003073	0.002	0.0042	-0.000914	0.00196	-0.0037	0.0019	-0.02045	0.02065	0.0165	0.0072	0.0022	0.0079	0.0058	0.0082	0.0262	0.0099
7	128663175	A	G	-0.00192429	0.00203632	-0.003396	0.002708	-0.0011	0.0018	0.0083	0.0059	0.0435	0.0183	0.00202	0.00179	0.0035	0.0025	0.0039	0.0025	0.0089	0.0015	-0.001487	0.003219	0.00341271	0.00467539	0.005305	0.00159	-0.00417611	0.00375026	0.0016	0.0067	0.005958	0.003247	0.0076	0.0044	-0.00462	0.00207	-0.00493	0.002	-0.005081	0.0218	-0.007	0.0074	-0.0007	0.0082	-0.0002	0.0085	-0.0038	0.0104
7	128804041	G	A	-0.000671173	0.00238944	0.00382	0.003213	-0.0008	0.0022	0.0026	0.007	-0.021	0.022	0.0051	0.00216	-0.0008	0.0029	-0.0036	0.0029	0.0115	0.0018	0.001544	0.003861	-0.00797912	0.00552577	-0.00159	0.001925	-0.000291113	0.00440373	-0.017	0.008	-0.002952	0.003897	0.0064	0.0057	0.00446	0.00244	0.00267	0.00236	0.08872	0.02555	-0.0014	0.009	-0.0008	0.01	-0.0006	0.0101	0.001	0.0125
7	129663496	T	C	-0.000782812	0.00198834	0.0053	0.002656	-0.0056	0.0017	-0.0548	0.0055	-0.181	0.0181	-0.00434	0.00178	0.0068	0.0024	0.003	0.0024	0.0131	0.0015	0.000626	0.003138	0.0103795	0.00453378	-0.010485	0.001585	-0.0135636	0.00366451	-0.014	0.0065	-0.005999	0.003165	-0.0023	0.0036	0.00764	0.00202	0.00579	0.00195	-0.01697	0.02126	-0.0043	0.0077	-0.0223	0.0082	-0.0217	0.0088	-0.0009	0.0111
7	130408415	T	C	-0.000213153	0.005185	-0.004107	0.006697	-0.0249	0.0045	-0.0114	0.0141	-0.0609	0.0452	0.00908	0.00453	0.0094	0.006	0.0081	0.0061	0.022	0.0038	-0.001614	0.008349	0.000969243	0.0113158	-0.00866	0.00395	0.00448351	0.00964697	-0.036	0.017	0.001848	0.00842	-0.013	0.012	0.0131	0.00507	0.0103	0.0049	0.03737	0.05572	0.0233	0.019	0.0045	0.0228	0.0172	0.0173	-0.0615	0.0316
7	130629094	A	C	0.00158426	0.00225863	0.003094	0.003026	-0.0032	0.002	-0.0057	0.0066	0.0095	0.0204	5e-05	0.00199	-0.0019	0.0028	0.0014	0.0028	0.0164	0.0017	-0.0004499	0.003698	-0.001994	0.00523777	-5.5e-05	0.00178	0.00282841	0.00415673	0.011	0.0074	-0.001961	0.00373	-0.0045	0.0049	0.00313202	0.00232	0.00560488	0.00225	-0.004863	0.02493	-0.0008	0.0083	-0.0064	0.0093	-0.0011	0.0099	0.0057	0.0124
7	130969771	C	T	-0.00192834	0.00210902	0.001897	0.002833	0.0023	0.0019	-0.0072	0.0061	-0.0483	0.019	-0.00021	0.00187	-0.002	0.0026	-0.0026	0.0026	0.0097	0.0016	-0.0001216	0.003438	0.000557354	0.00486799	-0.01005	0.001655	0.00861281	0.00388691	0.011	0.0069	0.006071	0.003469	0.0002	0.0046	-0.00429	0.00216	-0.00348	0.00209	-0.01336	0.02338	-0.0071	0.0078	0.0031	0.0086	-0.0109	0.0092	-0.0305	0.0109
7	132631281	A	C	5.88e-05	0.00193857	0.005697	0.002594	0.0002	0.0017	-0.007	0.0057	0.001	0.0174	-0.00268	0.00171	-0.0015	0.0024	-0.0025	0.0024	0.0103	0.0014	-0.002529	0.003197	-0.00325203	0.00447586	-0.002955	0.001515	0.0129806	0.00357278	0.0086	0.0063	0.001077	0.003226	0.0004	0.0042	0.00136	0.00198	6.31e-05	0.00192	0.003138	0.02162	0.0028	0.0071	-0.0034	0.0078	-0.0099	0.0087	-0.0051	0.0097
7	135045786	T	G	0.00191102	0.00209132	0.001617	0.00282	-0.0054	0.0019	0.0078	0.0062	0.0108	0.0191	-0.00456	0.00184	-0.0039	0.0025	-0.0022	0.0026	0.0226	0.0016	-0.002381	0.003598	0.000112489	0.00483153	-0.003125	0.001665	0.0141616	0.0038543	0.01	0.0069	-0.001123	0.003629	0.0017	0.0049	0.00291655	0.00214	0.00550345	0.00207	0.01638	0.02438	-0.0059	0.0079	-0.0049	0.0087	0.0146	0.0097	-0.0107	0.0108
7	135313837	C	T	-0.00321631	0.0019325	0.003595	0.002579	0.0032	0.0017	-0.0012	0.0056	0.0005	0.0174	0.00381	0.0017	0.0039	0.0023	0.006	0.0024	0.0136	0.0014	-0.005621	0.003111	-0.00253048	0.00443974	-0.000105	0.001515	-0.00537851	0.003562	-0.0005	0.0062	-0.0004994	0.003139	0.0035	0.0042	0.00763063	0.00197	0.00876847	0.0019	0.01252	0.0211	0.0042	0.0072	-0.0082	0.0079	-0.0014	0.0084	0.0149	0.0101
7	137548919	G	A	-0.00124833	0.00209515	0.00361	0.002797	-0.0022	0.0019	-0.0071	0.0061	-0.0313	0.0189	-0.00243	0.00185	-0.0011	0.0026	-0.0006	0.0026	0.0129	0.0016	-0.007602	0.003523	-0.00283361	0.00483603	-0.00069	0.001645	0.003232	0.00386851	0.0029	0.0069	-0.005824	0.003555	0.0058	0.0045	-0.00389152	0.00215	-0.0048786	0.00208	-0.03281	0.02371	0.0082	0.0079	-0.0184	0.0087	0.0066	0.0094	-0.0077	0.0109
7	139727135	A	G	-0.00263686	0.00245888	0.009536	0.003325	0.0008	0.0022	-0.0316	0.0071	-0.0451	0.022	0.00488	0.00216	0.0017	0.003	0.008	0.003	0.0197	0.0018	-0.009046	0.003882	0.0120409	0.00570828	-0.005295	0.001915	-0.00634439	0.00453171	0.0047	0.0084	-0.01306	0.003916	-0.0049	0.0051	0.00992	0.00254	0.0147	0.00245	-0.0008206	0.02624	-0.0069	0.0086	-0.0342	0.0098	-0.006	0.0101	0.005	0.0128
7	139810152	G	A	-0.00380862	0.00195378	0.003496	0.002617	-0.0052	0.0017	0.0139	0.0057	-0.004	0.0176	0.00116	0.00172	-0.0074	0.0024	-0.0055	0.0024	0.0143	0.0014	0.001656	0.003227	-0.00129357	0.00448396	-0.00176	0.00153	0.000245704	0.00360318	0.01	0.0064	-0.003315	0.003256	-0.0008	0.0042	-0.0011888	0.00199	0.00126646	0.00192	-0.009976	0.02187	-0.0163	0.0073	-0.0027	0.0079	0.001	0.0085	0.0055	0.01
7	148372320	C	T	0.000751289	0.00219642	0.001636	0.002958	0.0004	0.002	-0.0073	0.0063	-0.003	0.0197	0.00458	0.00194	-0.0083	0.0027	-0.0066	0.0027	0.0147	0.0016	-0.01017	0.003492	0.00271101	0.0050385	-0.00107	0.00172	-0.00550467	0.00405809	-0.0029	0.0072	0.0008811	0.003522	0.0033	0.0049	-0.00143348	0.00224	0.000229456	0.00216	0.01464	0.02367	0.0153	0.008	-0.0027	0.009	0.0283	0.0091	-0.0051	0.0114
7	148650818	A	G	-0.00144185	0.0021937	0.005808	0.002932	-0.0021	0.002	0.0018	0.0065	0.0118	0.0199	-0.00265	0.00193	-0.0082	0.0027	-0.0088	0.0027	0.0346	0.0017	-0.001964	0.003474	0.00666639	0.00502835	0.000505	0.001735	-0.00467436	0.00403803	-0.0036	0.0072	-0.0004171	0.003502	0.0085	0.0055	0.00463	0.00224	0.00612	0.00216	-0.04395	0.02371	0.0242	0.0081	0.0155	0.0091	0.0023	0.0091	0.0122	0.0116
7	148659616	G	A	0.0021389	0.00202107	0.006987	0.002668	-0.0029	0.0017	-0.0092	0.0053	0.0051	0.0182	0.00363	0.00178	-0.0056	0.0025	-0.0041	0.0025	0.0253	0.0015	0.000175	0.003197	0.00614785	0.00462275	0.000895	0.001585	-0.00195432	0.00371999	0.0029	0.0066	0.001198	0.003225	0.0043	0.0036	-0.00497851	0.00206	-0.00587579	0.00199	0.01215	0.02167	0.0035	0.0075	-0.0039	0.0083	0.0028	0.0084	-0.0093	0.0101
7	150499787	C	T	0.002135	0.00202645	-0.003583	0.002708	-0.001	0.0018	0.0061	0.006	0.041	0.0184	0.00171	0.00179	0.0062	0.0025	0.0056	0.0025	0.0088	0.0015	0.003119	0.003304	0.00400943	0.00465172	0.00242	0.0016	0.00218729	0.00373473	0.023	0.0066	-0.001851	0.003333	-0.0057	0.0045	-0.00539749	0.00207	-0.00505847	0.002	-0.01266	0.02233	0.0198	0.0076	0.0014	0.0082	0.0091	0.0087	0.0081	0.0107
7	150939193	A	G	0.00181215	0.00196903	0.003933	0.002617	-0.0027	0.0018	0.0025	0.0057	-0.0138	0.0176	-3e-05	0.00173	0.0007	0.0024	-0.003	0.0024	0.0132	0.0015	-0.0009766	0.003173	-0.010563	0.00450664	0.000525	0.001535	0.00739574	0.00363042	0.0058	0.0065	0.0004204	0.003201	-0.0002	0.0052	0.00461847	0.002	0.002774	0.00194	-0.01286	0.02146	0.0023	0.0073	-0.0207	0.008	-0.0099	0.0085	-0.0009	0.0103
8	12681715	A	G	0.000746665	0.00238514	0.005488	0.003193	0.0005	0.0021	-0.0023	0.0071	-0.0006	0.0215	0.0076	0.00209	0.0017	0.0029	0.0016	0.0029	0.0136	0.0018	-0.004281	0.003925	-0.00840995	0.00549433	-0.001185	0.00187	-0.0100902	0.00440373	0.0063	0.008	0.0001731	0.003959	-0.0073	0.0052	0.00733588	0.00243	0.00693525	0.00235	0.002283	0.02664	-0.0116	0.0089	-0.0061	0.0098	-0.0301	0.0107	-0.0098	0.0126
8	13095253	A	G	-0.00166319	0.00410696	0.004184	0.005475	0.002	0.0037	0.0076	0.0115	0.0385	0.037	0.00247	0.00359	0.0028	0.0049	0.0057	0.005	0.0188	0.0031	0.007654	0.006586	0.0010422	0.00937655	0.000335	0.003215	-0.00330797	0.00756912	0.011	0.013	0.007237	0.006646	-0.0002	0.0094	0.00761	0.00417	0.0113	0.00403	0.003181	0.04472	-0.0043	0.016	0.0001	0.0164	0.0152	0.0179	0.0228	0.0208
8	13199151	T	C	0.000745487	0.00193129	0.001573	0.002596	-0.0039	0.0017	0.0103	0.0057	0.0326	0.0175	0.00056	0.0017	-0.0073	0.0023	-0.0045	0.0023	0.0146	0.0014	0.003637	0.003139	0.00364914	0.00445544	0.00091	0.00152	-0.00206012	0.00355935	-0.002	0.0064	-0.001482	0.003166	0.0048	0.0042	-0.00226701	0.00198	-0.00628157	0.00192	0.01954	0.02126	0.0146	0.0071	0.0114	0.0079	0.0132	0.0084	0.0173	0.0099
8	13273477	T	G	0.000185049	0.00202508	0.010945	0.002685	-0.0016	0.0017	0.0049	0.0054	-0.027	0.0184	0.00077	0.00178	0.0037	0.0024	0.0004	0.0025	0.0177	0.0015	-0.001737	0.00321	0.00544771	0.00466639	0.003885	0.0016	-0.00160202	0.00373473	0.0027	0.0067	0.004245	0.003238	0.0032	0.0036	0.00694	0.00206	0.0064	0.002	0.00643	0.02171	-0.0052	0.0079	0.0026	0.0084	0.0254	0.0086	0.0354	0.0108
8	13351990	A	G	-0.000904845	0.0040305	0.012861	0.005342	-0.002	0.0036	0.0097	0.0106	0.0271	0.0358	0.00356	0.00356	0.0055	0.0048	-0.0002	0.0049	0.0278	0.003	-0.02051	0.006299	0.011473	0.00930953	0.00968	0.00312	0.0172456	0.0074282	0.0019	0.013	0.004526	0.006352	0.0084	0.009	-0.0104448	0.00415	-0.00876261	0.00401	0.02956	0.04325	0.0106	0.0129	0.0452	0.0167	0.0335	0.0142	0.018	0.0226
8	19359184	T	C	0.00149048	0.00193227	0.003328	0.002588	-0.0021	0.0017	0.0112	0.0057	-0.0081	0.0173	0.00479	0.0017	-0.0044	0.0023	-0.003	0.0023	0.012	0.0014	0.0006915	0.003136	0.00248528	0.00444833	-0.00091	0.00151	0.00220835	0.00373279	0.008	0.0063	-0.0021	0.003162	0.0013	0.0042	0.000536	0.00197	0.00164	0.00191	0.006867	0.02128	-0.0039	0.0072	0.0114	0.0079	0.0099	0.0084	-0.0004	0.0099
8	19816371	C	T	-0.00162947	0.0022684	0.003509	0.003005	-0.005	0.002	-0.0422	0.0067	-0.0317	0.0204	0.00458	0.002	0.0013	0.0027	-0.0023	0.0028	0.0099	0.0017	0.01139	0.00359	0.0060322	0.00520897	-0.00329	0.001775	-0.0112265	0.00418676	-0.036	0.0075	-0.1297	0.003605	-0.0098	0.005	0.00325	0.00232	0.00313	0.00224	-0.05131	0.02452	-0.0119	0.0083	-0.0144	0.0092	-0.048	0.0095	-0.0079	0.0118
8	21803008	A	G	0.00308474	0.00193936	0.002393	0.002582	0.0049	0.0017	0.0138	0.0056	0.029	0.0174	-0.00132	0.00171	0.0014	0.0023	0.0041	0.0023	0.0122	0.0014	0.001662	0.003067	-0.00661183	0.00446315	-2.5e-05	0.001515	0.0119693	0.0035765	0.02	0.0063	0.003718	0.003094	-0.0018	0.0042	-0.00556	0.00198	-0.00709	0.00191	0.01101	0.02074	0.0468	0.0071	0.0174	0.0078	0.0249	0.0082	0.0072	0.01
8	23173591	A	G	-0.00479182	0.00228182	0.003866	0.003049	0.0005	0.002	-0.0104	0.0069	-0.0294	0.0205	0.00149	0.00201	0.0004	0.0027	-0.0029	0.0028	0.0287	0.0017	0.001816	0.003683	-0.000249995	0.00524023	-0.00295	0.001785	-0.00152789	0.00420538	0.013	0.0075	0.004354	0.003716	-0.0036	0.005	-0.00944	0.00232	-0.00954	0.00224	-0.01964	0.02493	0.0034	0.0087	-0.0088	0.0093	-0.0103	0.0097	0.0116	0.0118
8	23383204	A	G	0.00220357	0.00228869	0.012074	0.003034	0.0042	0.0019	0.0077	0.006	0.038	0.0207	0.00197	0.00202	0.0017	0.0028	0.0015	0.0028	0.0226	0.0017	-0.00298	0.00383	4.6e-06	0.00535809	0.006165	0.001805	0.00094646	0.00421169	0.0013	0.0075	0.001101	0.003864	-0.0072	0.0038	0.00988	0.00237	0.0108	0.00229	-0.04045	0.02614	0.0074	0.0084	0.0185	0.0093	-0.0036	0.0102	-0.0154	0.0123
8	23414822	T	G	-0.00199285	0.00199685	0.011922	0.002663	0.0045	0.0018	-0.0112	0.0059	-0.1237	0.0179	-0.0002	0.00176	0.0017	0.0024	0.0024	0.0024	0.0162	0.0015	0.003828	0.003305	0.00246555	0.00459389	-0.00728	0.00156	0.00597156	0.00368222	-0.007	0.0067	-0.002322	0.003334	-0.0025	0.0045	-0.00637	0.00204	-0.00744	0.00198	0.00596	0.02231	0.0133	0.0074	0.0093	0.0082	-0.0001	0.0088	0.0023	0.0103
8	23787739	G	A	-0.00350321	0.00343518	0.008976	0.004715	0.0044	0.0032	-0.0191	0.0094	-0.0508	0.0315	-0.00047	0.00306	-0.0032	0.0042	0.0003	0.0042	0.0163	0.0027	0.003474	0.005636	0.0125277	0.00799072	-0.00566	0.00275	-0.000465338	0.00636793	-0.0082	0.011	0.008247	0.005687	0.022	0.0081	0.00558621	0.00359	0.00724087	0.00347	-0.00344	0.03824	-0.005	0.0122	-0.0058	0.0142	-0.0091	0.0146	-0.0049	0.0184
8	24092500	C	T	-0.00074687	0.0022218	0.007532	0.002967	-0.0013	0.002	-0.0054	0.0066	0.037	0.02	0.00191	0.00196	-0.0095	0.0027	-0.0109	0.0027	0.0288	0.0016	8.92e-05	0.003516	-0.00283239	0.00511565	0.00289	0.001745	0.000945352	0.00409478	0.01	0.0073	-0.001377	0.003548	0.0065	0.0048	0.00411403	0.00227	0.00512741	0.0022	-0.04207	0.0236	0.0176	0.0085	-0.0011	0.009	0.0004	0.0099	0.0179	0.0115
8	25292172	A	C	0.00364206	0.00201715	0.006672	0.002676	-0.0002	0.0018	0.0067	0.0058	0.0304	0.018	0.00187	0.00178	0.0019	0.0024	-0.0014	0.0024	0.0215	0.0015	-0.006813	0.003182	-0.00821808	0.00461583	0.00467	0.00157	0.00391925	0.00371999	-0.011	0.0066	-0.004777	0.00321	0.0034	0.0044	0.00671654	0.00205	0.00462352	0.00198	0.05434	0.02161	0.0198	0.0073	-0.0007	0.0082	-0.0067	0.0084	0.0225	0.0102
8	26245658	A	G	-0.00188028	0.00193321	0.002475	0.002589	0.0045	0.0017	-0.002	0.0056	-0.0299	0.0174	0.00025	0.0017	-0.0024	0.0023	-0.0028	0.0024	0.0129	0.0014	0.001102	0.003301	-0.00374155	0.00448191	-0.00437	0.001515	-0.00720644	0.00356335	0.021	0.0064	0.006882	0.00333	0.012	0.0042	0.00295	0.00199	0.00382	0.00192	0.03213	0.02244	-0.0075	0.0071	-0.0092	0.0079	-0.0018	0.0087	0.0133	0.01
8	26388300	C	T	0.00729326	0.00295781	0.005144	0.004	-0.0089	0.0027	-0.0011	0.0085	-0.0756	0.027	0.00267	0.00263	0.0111	0.0036	0.0126	0.0036	0.0159	0.0022	0.0003163	0.004798	0.00471584	0.00694403	-0.004855	0.002355	-0.00108341	0.00545122	-0.01	0.0098	0.004372	0.004842	-0.0078	0.0066	0.00789722	0.00307	0.0110308	0.00297	-0.05686	0.03195	-0.0165	0.0106	-0.0167	0.0118	-0.0269	0.0125	-0.029	0.0147
8	27505368	T	C	-0.0025871	0.00229568	0.00308	0.003053	-0.0044	0.002	0.0013	0.0067	-0.0477	0.0205	-0.00058	0.00202	0.0011	0.0027	0.0008	0.0028	0.0181	0.0017	0.002762	0.003626	-0.00114334	0.00523014	-0.00433	0.001785	0.00492348	0.00423745	-0.016	0.0075	0.0005228	0.003658	-0.0072	0.0049	0.00835	0.00233	0.00942	0.00225	0.002416	0.02459	0.012	0.0086	0.001	0.0093	0.0178	0.0101	0.0007	0.0122
8	28586036	C	T	0.00363555	0.00218835	0.003309	0.002931	0.0058	0.002	-0.0028	0.0064	-0.0712	0.0196	0.00418	0.00192	-0.0059	0.0026	-0.0078	0.0027	0.0106	0.0016	-0.002882	0.003515	-0.00265403	0.0050393	-0.00323	0.00171	0.00712389	0.00403311	0.0048	0.0072	-0.0006459	0.003545	0.0018	0.0048	-0.00472538	0.00224	-0.00332122	0.00217	-0.01654	0.0237	0.0128	0.008	0.0113	0.0089	-0.0169	0.0096	0.0064	0.0112
8	29355491	T	G	0.000345196	0.00193576	0.0003	0.002589	-0.0017	0.0017	-0.0062	0.0057	0.0285	0.0175	0.00145	0.0017	-0.0015	0.0023	-0.0032	0.0023	0.0089	0.0014	-0.002577	0.003167	0.00179863	0.00446751	0.002785	0.001525	0.000180185	0.0035682	0	0.0063	0.0003916	0.003194	-0.0015	0.0042	0.00159044	0.00198	0.00113448	0.00192	-0.0037	0.02139	0.0006	0.0072	-0.0066	0.0079	-0.0043	0.0085	0.0197	0.0102
8	30390205	G	A	0.00392245	0.00193011	0.000312	0.002578	0.0002	0.0017	-0.0152	0.0056	-0.0221	0.0173	0.00208	0.0017	-0.0019	0.0023	-0.004	0.0023	0.0154	0.0014	-0.002058	0.003048	0.00188387	0.00446015	0.001135	0.00151	0.00202479	0.00355719	-0.0065	0.0063	-0.003521	0.003076	-0.005	0.0042	0.00244862	0.00197	0.00257178	0.00191	0.03723	0.02063	-0.0223	0.0071	-0.0118	0.0078	0.0059	0.0081	-0.002	0.0099
8	37340967	T	C	0.00427821	0.00231001	0.007606	0.003131	0.0024	0.0021	0.0072	0.0067	-0.0211	0.0208	-0.00378	0.00207	-0.0048	0.0028	-0.0058	0.0028	0.0117	0.0017	-0.005592	0.00368	-0.00188879	0.00531118	-0.001895	0.001815	0.00786005	0.00424403	-0.022	0.0076	-0.007464	0.003712	0.0062	0.0051	-0.00089695	0.00237	-0.000594076	0.00229	0.06901	0.0254	0.0076	0.0085	-0.0083	0.0093	0.0238	0.0096	-0.0012	0.0118
8	38293477	T	C	0.0107735	0.00223672	0.005383	0.003003	0.0015	0.002	-0.0164	0.0067	-0.119	0.0203	0.00254	0.002	-0.0081	0.0027	-0.0088	0.0027	0.0122	0.0017	-0.003537	0.003608	0.0142444	0.00513348	-0.01326	0.00177	0.0074771	0.00412226	-0.0082	0.0074	0.001998	0.003639	0.0017	0.0051	-0.0042408	0.00227	-0.00267199	0.0022	0.01782	0.02454	-0.0128	0.0083	-0.0118	0.0091	-0.0035	0.01	-0.036	0.0117
8	41169276	T	C	0.00264063	0.00196821	0.009298	0.00266	0.0011	0.0018	-0.0067	0.0058	-0.0431	0.0179	0.00399	0.00174	-0.0116	0.0024	-0.0073	0.0024	0.0117	0.0015	-0.0003798	0.003147	-0.00430884	0.00453764	-0.00369	0.00156	-0.00561724	0.00362591	-0.0004	0.0065	-0.003544	0.003174	-0.0094	0.0044	-0.00409758	0.00201	-0.000782636	0.00195	-0.0107	0.02138	0.0013	0.0074	0.0002	0.0079	-0.0177	0.0088	-0.0013	0.0105
8	49413780	C	T	-0.00179848	0.00224285	0.000285	0.002993	0.0009	0.002	-0.0048	0.0063	-0.082	0.02	-0.00249	0.00198	-0.0097	0.0027	-0.0164	0.0027	0.0238	0.0017	-0.002626	0.003541	0.00103277	0.00516445	-0.007605	0.001745	0.00572061	0.00413928	-0.0062	0.0073	-0.00227	0.003572	0.0013	0.0048	-6.71e-05	0.00229	-0.00205	0.00222	0.01552	0.02394	-0.006	0.0081	0.0045	0.0091	-0.0032	0.0092	0.0225	0.0113
8	49581767	G	T	0.000509956	0.00420605	0.008969	0.005575	0.0018	0.0037	0.0071	0.0104	0.0438	0.0375	-0.00462	0.00375	0.0046	0.0051	-0.0002	0.0051	0.0222	0.0031	-0.01133	0.006533	-0.000172762	0.00943853	0.005635	0.00328	-0.00546061	0.00782487	-0.014	0.014	-0.00574	0.006589	0.0006	0.0096	0.00713649	0.00426	0.00412366	0.00412	-0.03639	0.0437	-0.0118	0.014	0.0228	0.0174	-0.0157	0.0141	0.0334	0.0221
8	57037777	A	G	0.00212792	0.00527061	0.002444	0.006829	0.005	0.0046	0.0002	0.0144	-0.0597	0.0464	0.00262	0.00465	-0.0039	0.0062	-0.0021	0.0062	0.0212	0.0039	-0.01395	0.008273	0.00696338	0.0116588	0.002335	0.00406	-0.0239283	0.00980964	-0.013	0.018	-0.01603	0.008344	0.012	0.012	0.00162	0.00515	0.00625	0.00498	0.02002	0.0556	-0.0291	0.0196	0.0015	0.0229	0.0163	0.0178	0.0021	0.0292
8	57095808	C	T	-0.000287115	0.00236008	0.009631	0.003136	0.0001	0.002	0.0036	0.0064	-0.0238	0.0215	-0.00227	0.00211	0.0092	0.0029	0.0087	0.0029	0.0483	0.0018	-0.0001598	0.003736	-0.00535116	0.00540989	-0.001115	0.00188	0.000301036	0.00434961	0.0047	0.0079	0.002287	0.003768	-0.0038	0.0043	0.0181	0.0024	0.0203	0.00232	-0.009478	0.02536	0.0251	0.009	-0.0005	0.0097	-0.0001	0.0105	0.0143	0.0126
8	57155598	G	T	-0.00193036	0.00289699	0.023684	0.003825	0.0056	0.0026	-0.0093	0.0082	-0.0865	0.0258	-0.00016	0.00254	0.0174	0.0035	0.0208	0.0035	0.0609	0.0021	0.006921	0.004421	-0.00632669	0.00654435	-0.01017	0.002245	0.0170255	0.00535723	-0.011	0.0095	-0.00326	0.004461	-0.0023	0.0065	0.0259117	0.00292	0.030998	0.00283	-0.0324	0.02976	0.0271	0.0106	0.0029	0.012	-0.0014	0.011	0.0088	0.0158
8	57220958	C	T	0.00261425	0.00606165	-0.016861	0.008454	-0.0072	0.0057	-0.0045	0.018	-0.0489	0.0583	0.00469	0.00557	0.016	0.0077	0.0088	0.0077	0.0311	0.0047	-0.009888	0.01053	0.00847663	0.014354	0.000515	0.005105	0.00237774	0.0111716	0.015	0.021	0.002224	0.01062	0.01	0.015	-0.0117269	0.00634	-0.013484	0.00613	0.01407	0.07213	-0.032	0.0247	-0.0328	0.0251	0.0346	0.0269	-0.0492	0.0343
8	57665019	T	G	-0.0019694	0.00208756	0.009487	0.002775	-0.0001	0.0018	-0.0011	0.0057	0.0242	0.0189	0.00207	0.00184	-0.0017	0.0025	-0.0005	0.0026	0.0232	0.0016	-0.003589	0.003393	-0.00954625	0.0048468	0.00217	0.00165	-0.000130018	0.00385082	0.0079	0.0069	0.0003216	0.003423	-0.0098	0.0036	-0.00582711	0.00214	-0.00641886	0.00207	-0.009905	0.0229	0.022	0.0081	0.007	0.0085	-0.0127	0.0094	-0.0079	0.0109
8	60566602	A	C	-0.000954906	0.00284067	0.005486	0.00387	-0.0011	0.0026	0.0011	0.0078	-0.0777	0.0257	0.00501	0.00257	-0.0079	0.0035	-0.0044	0.0035	0.0211	0.0021	-0.006809	0.004517	0.00339041	0.0066234	-0.009685	0.002235	0.000316157	0.00521879	-0.011	0.0093	-0.0006698	0.004559	-0.0023	0.0061	0.00273	0.00295	0.00526	0.00285	-0.002652	0.03068	0.0098	0.0099	-0.0162	0.0112	0.0079	0.0121	0.0004	0.0145
8	61657833	G	A	0.00539137	0.00223672	0.002584	0.003001	0.0014	0.002	0.0011	0.0068	0.0349	0.02	0.00531	0.00197	-0.0058	0.0027	-0.0068	0.0027	0.0122	0.0017	0.001299	0.00366	0.00205972	0.005119	-0.001055	0.001745	0.00627883	0.00412226	0.0041	0.0073	0.007273	0.003692	0.0015	0.0049	0.00126049	0.00227	0.000894762	0.00219	0.0075	0.02479	0.0185	0.0086	0.0047	0.009	0.0066	0.01	0.0005	0.0116
8	67470442	A	G	0.00332495	0.00785885	0.025593	0.010861	-0.026	0.007	-0.0165	0.0205	0.0423	0.0736	0.01789	0.00705	0.0038	0.0098	-0.0011	0.0099	0.047	0.0059	0.00551	0.01204	0.00760816	0.0185097	-0.00931	0.00638	-0.0255428	0.014674	-0.073	0.025	-0.01591	0.01213	-0.018	0.015	0.00540664	0.00833	0.00513346	0.00805	0.07583	0.08389	-0.0494	0.0262	0.014	0.0316	0.0083	0.0195	-0.0248	0.0431
8	68832416	C	T	0.00140978	0.0021937	-0.002881	0.002934	-0.0012	0.002	-0.0072	0.0065	-0.0263	0.0197	0.00226	0.00193	0.0014	0.0027	0.0012	0.0027	0.01	0.0016	0.004097	0.003465	-0.00077307	0.00503494	-0.005685	0.001715	-0.0016343	0.00404798	-0.017	0.0072	0.004619	0.003496	0.0062	0.0049	0.00305234	0.00223	0.00452886	0.00216	0.0184	0.02353	-0.0006	0.0084	-0.0081	0.009	0.016	0.0096	-0.0062	0.0115
8	69731918	A	G	-0.0029745	0.00291674	-0.00029	0.003971	-0.0058	0.0026	0	0.0081	0.0031	0.0262	0.00474	0.00256	0.0019	0.0036	0.0007	0.0036	0.0133	0.0022	0.001162	0.004606	-0.00871465	0.0068399	-0.000755	0.00228	-0.00229328	0.00537554	0.0017	0.0097	0.002902	0.004646	0.0027	0.0063	0.0018	0.00306	0.00179	0.00295	0.05728	0.03057	0.034	0.0101	-0.0179	0.0116	-0.0035	0.0123	0.0411	0.0148
8	72229106	G	A	0.000922222	0.00223672	0.001519	0.003009	-0.0027	0.002	-0.0064	0.0067	0.0295	0.0203	0.00105	0.00198	0.0011	0.0027	0.0021	0.0027	0.0102	0.0017	0.0006402	0.003641	0.00445926	0.00517442	0.0019	0.001775	-0.000209671	0.00412789	-0.0049	0.0074	0.004297	0.003674	-0.0058	0.0051	0.0028	0.00229	0.00358	0.00221	0.01129	0.02456	0.0087	0.0085	0.0202	0.0092	0.0153	0.01	0.0094	0.0118
8	72718667	A	G	-0.00114033	0.00265842	-0.003487	0.003571	-0.0002	0.0024	-0.0148	0.0075	0.0068	0.0239	0.0012	0.00235	-0.0018	0.0032	-0.0014	0.0033	0.0132	0.002	-0.0002588	0.004305	-0.000333807	0.0061761	0.00088	0.00209	-0.0067175	0.00491232	-0.013	0.0088	-0.001767	0.004342	-0.0054	0.0056	-0.00517	0.00274	-0.00458	0.00265	-0.05547	0.02963	-0.0014	0.0095	-0.0082	0.0107	-0.009	0.0118	0.0055	0.0137
8	75823854	G	A	0.000400943	0.00205951	0.002541	0.002771	-0.0032	0.0019	-0.0066	0.006	-0.0261	0.0185	0.00016	0.00181	-0.0017	0.0025	-0.0025	0.0025	0.0158	0.0015	0.001753	0.003377	0.00317282	0.00476448	-0.00368	0.001615	-0.000799796	0.00379566	-0.0033	0.0067	-0.002636	0.003406	0.0049	0.0044	0.00555	0.00212	0.0055	0.00205	0.02695	0.02273	0.012	0.0078	0.0004	0.0083	0.0024	0.0088	0.0089	0.0108
8	75883054	A	C	-0.00132582	0.00197861	0.006175	0.002669	-0.0049	0.0018	-0.0014	0.0058	-0.0103	0.018	-0.00475	0.00174	-0.0025	0.0024	-0.0012	0.0024	0.0262	0.0015	-0.001564	0.003445	-0.00322495	0.00457462	0.00629	0.00157	-0.00312776	0.00364829	-0.0075	0.0065	-0.002474	0.003475	-0.0018	0.0044	-0.00541	0.00203	-0.00735	0.00196	0.0245	0.02319	-0.0075	0.0074	-0.0091	0.0095	-0.0066	0.0096	-0.0104	0.0103
8	78099782	T	G	0.00118264	0.00214143	0.002766	0.002863	0.0002	0.0019	-0.0069	0.0063	0.0287	0.0192	-0.00364	0.00188	0.0014	0.0026	0.0027	0.0026	0.0374	0.0016	-0.01232	0.003413	-0.00420999	0.00491629	0.000155	0.00167	0.00218565	0.00393827	-0.0095	0.007	-0.005442	0.003443	0.0002	0.0046	0.0105	0.00218	0.0144	0.00211	-0.03389	0.02323	0.0251	0.008	0.0234	0.0087	0.0187	0.0095	-0.0112	0.011
8	87568644	G	T	-0.000183303	0.00221314	-0.002194	0.002952	-0.0023	0.002	0.0015	0.0063	-0.0023	0.0199	0.00485	0.00195	0.0006	0.0027	0.0007	0.0027	0.013	0.0016	0.003764	0.003472	-0.00302294	0.00512552	-0.00016	0.001735	-0.00212451	0.00407357	0.0015	0.0072	-0.004731	0.003503	0.0012	0.0048	-0.000723465	0.00227	-0.00258594	0.0022	0.03384	0.02362	0.006	0.008	-0.0092	0.009	0.015	0.009	-0.0053	0.0114
8	92222283	G	A	0.00223182	0.00216774	0.000931	0.002899	-0.0058	0.0019	0.0029	0.0063	-0.0045	0.0196	0.00616	0.00191	0.0027	0.0026	0.0037	0.0027	0.0129	0.0016	0.0001557	0.003595	0.00324104	0.00499237	0.00897	0.001705	-0.00991099	0.00399975	0.0005	0.0072	-0.001587	0.003626	-0.0011	0.0046	-0.00519094	0.00222	-0.00511077	0.00214	0.07701	0.02468	0.0191	0.008	0.0053	0.009	0.0227	0.0102	0.0273	0.0113
8	96418497	A	G	0.0043553	0.0026654	0.001189	0.003516	-0.0033	0.0024	0.0036	0.0078	0.049	0.0236	-0.00407	0.00234	0.0034	0.0032	0.0008	0.0032	0.0184	0.002	-0.0002773	0.004149	-0.000695291	0.00603659	0.006675	0.00205	-0.00339116	0.00495178	0.0071	0.0089	0.001153	0.004186	-0.0056	0.006	0.00449111	0.00269	0.00560485	0.0026	0.0004251	0.02821	-0.008	0.0098	-0.018	0.0113	-0.0234	0.0105	-0.0139	0.0139
8	100743556	A	C	0.00047111	0.00327444	-0.005864	0.004428	-0.0052	0.003	-0.0077	0.0098	-0.0137	0.03	0.00186	0.00293	0.0028	0.004	0.0073	0.004	0.0164	0.0025	0.000306	0.00527	0.00714436	0.00760379	-0.001325	0.002615	-0.00568486	0.00601245	0.0011	0.011	-0.004109	0.005314	0.013	0.0074	0.00517084	0.00337	0.00691575	0.00326	-0.04234	0.03506	-0.0237	0.0124	-0.0261	0.0131	-0.0266	0.0134	-0.0001	0.017
8	101805542	T	C	0.000934322	0.00204373	0.003099	0.002739	0.0018	0.0019	0.0041	0.0059	0.0578	0.0184	-0.00538	0.0018	-0.0037	0.0025	-0.0023	0.0025	0.0103	0.0015	-0.004973	0.003341	-0.00837352	0.00473409	0.00468	0.0016	0.00234317	0.00376659	0.0077	0.0067	-0.008464	0.003371	0.0043	0.0044	0.00208657	0.00211	0.000878485	0.00204	-0.007535	0.02254	-0.0039	0.0074	-0.0013	0.0083	0.0093	0.0088	0.0313	0.0105
8	103524176	C	T	0.000674631	0.00265842	0.001365	0.003576	-0.0016	0.0024	0.0062	0.0076	0.0391	0.024	-0.00059	0.00236	-0.0045	0.0033	-0.0065	0.0033	0.0111	0.002	-0.0008693	0.004344	0.0104238	0.00617969	0.004315	0.00209	-0.00673563	0.00489945	-0.0073	0.0089	-0.01435	0.00438	0.0074	0.006	0.000981939	0.00274	0.000352026	0.00265	-0.03278	0.02904	0.01	0.0095	0.0031	0.0109	-0.0186	0.0109	0.0031	0.0139
8	103661730	C	T	0.0142077	0.00713966	0.008123	0.010575	0.0171	0.0072	-0.0299	0.0251	-0.0015	0.073	-0.00287	0.00673	-0.0125	0.0092	-0.0086	0.0093	0.0422	0.006	0.003748	0.0127	-0.0119293	0.0175844	0.01208	0.00644	-0.000845262	0.0130895	-0.035	0.025	-0.03105	0.01281	-0.0062	0.02	0.00808	0.00764	0.0114	0.00739	-0.1519	0.09022	0.0242	0.0349	0.0368	0.0302	-0.027	0.036	0.0389	0.0431
8	105652446	A	G	0.000768115	0.00371282	0.011914	0.004929	-0.0101	0.0034	0.0091	0.0104	-0.0593	0.0332	0.00395	0.00328	0.005	0.0045	0.0075	0.0045	0.016	0.0028	-0.006699	0.005835	0.00372944	0.00843479	-0.00887	0.00289	-0.00428959	0.00687766	-0.051	0.012	-0.01245	0.005884	-0.0069	0.0088	0.00831	0.00378	0.00787	0.00365	-0.02979	0.03977	-0.0004	0.0137	-0.005	0.0152	-0.0072	0.014	0.0102	0.02
8	116636281	A	C	-0.00695468	0.001975	0.007098	0.002608	0.0082	0.0017	-0.0082	0.0053	-0.0381	0.0177	0.00062	0.00174	-0.003	0.0024	-0.0054	0.0024	0.0198	0.0015	0.004367	0.003139	0.00551274	0.00453668	-0.000625	0.001545	-0.00607713	0.00363828	0.033	0.0065	0.005446	0.003167	0.0045	0.0034	-0.00586	0.00201	-0.00543	0.00195	0.03047	0.02114	0.0019	0.0073	0.002	0.008	0.0026	0.0088	-0.0077	0.01
8	117566387	G	A	0.000349731	0.00214838	-0.00201	0.002849	-0.0034	0.0018	-0.0026	0.0056	0.0363	0.0194	-0.00301	0.00189	-0.0084	0.0026	-0.0103	0.0026	0.0231	0.0016	-3.96e-05	0.003568	0.00388013	0.00498463	0.001595	0.00169	0.00112953	0.00414665	-0.0062	0.0071	0.002051	0.0036	0.0012	0.0036	-0.00174	0.00221	-0.00319	0.00214	-0.0344	0.02438	-0.0003	0.0079	-0.0054	0.0087	0.005	0.0095	-0.0026	0.0113
8	119222949	T	C	0.00345713	0.00197954	0.000725	0.002638	-0.0039	0.0018	-0.0044	0.0058	-0.0161	0.0178	-0.00281	0.00174	0.0001	0.0024	0.0007	0.0024	0.009	0.0015	0.001716	0.003148	-0.0105304	0.00453604	-0.000255	0.001555	0.00344018	0.00364658	0.011	0.0065	0.0005621	0.003175	0.0065	0.0043	-0.00458	0.00201	-0.00523	0.00195	0.01029	0.0213	0.0058	0.0073	-0.0083	0.008	0.0129	0.0083	-0.0011	0.0102
8	120475358	G	T	0.000583141	0.00224285	0.005154	0.003026	0.0016	0.002	-0.0061	0.0068	0.1942	0.0203	-0.00143	0.00198	0.0051	0.0027	0.0099	0.0028	0.0255	0.0017	-0.003912	0.003655	-0.00146436	0.00516847	-0.01214	0.001775	0.00127498	0.00412789	0.0004	0.0074	-0.005984	0.003687	-0.0015	0.005	0.00930319	0.0023	0.0141859	0.00222	0.03807	0.02493	0.0041	0.0088	-0.0007	0.009	-0.0062	0.0103	-0.0093	0.0116
8	120596023	G	A	0.00216595	0.00416067	0.041928	0.005836	0.0087	0.004	-0.0004	0.0137	-0.0726	0.0392	0.00025	0.00386	0.0263	0.0051	0.0284	0.0052	0.0474	0.0033	0.005957	0.006498	-0.0125868	0.00969164	-0.00899	0.003425	-0.00616957	0.00760574	-0.013	0.014	0.001483	0.006562	0.0045	0.012	-0.0309529	0.00431	-0.0337206	0.00416	0.08662	0.04585	0.0111	0.0178	-0.0083	0.0174	-0.0243	0.0185	0.0176	0.0245
8	120712600	T	C	0.00162566	0.00383172	0.01105	0.005182	-0.004	0.0034	-0.0006	0.0114	0.1246	0.0352	-0.00015	0.00342	0.002	0.0047	0.0039	0.0047	0.0237	0.0029	0.002583	0.006735	0.0127033	0.00879621	-0.00151	0.00307	-0.00131846	0.00704746	-0.016	0.013	0.005967	0.00679	-0.0022	0.0087	0.00519	0.00386	0.0108	0.00374	0.01118	0.04522	0.0075	0.0149	0.0115	0.016	-0.0076	0.0156	-0.0026	0.021
8	121298376	C	T	0.00395836	0.00259879	0.000882	0.003515	-0.0014	0.0023	0.0005	0.0079	0.0136	0.0234	0	0.00232	0.0028	0.0032	0.0047	0.0032	0.0178	0.0019	0.002997	0.004112	-0.00742187	0.00601824	0.00353	0.00204	0.00677302	0.00480127	-0.0079	0.0087	-0.007369	0.004149	-0.0055	0.0056	0.00504	0.00266	0.00749	0.00258	-0.001696	0.02776	-0.001	0.0099	-0.004	0.0107	-0.0245	0.0112	0.0206	0.0137
8	122665121	A	G	-9.03e-05	0.00192934	-0.004933	0.002588	0.0009	0.0017	0.0013	0.0056	0.0102	0.0173	-0.00023	0.0017	0.0009	0.0023	0.0008	0.0024	0.0085	0.0014	0.002116	0.003087	0.00117485	0.00444331	0.00427	0.001505	0.00321005	0.00355576	-0.01	0.0063	0.0006867	0.003115	0.0081	0.0042	0.00502611	0.00197	0.00662882	0.0019	-0.003112	0.02086	-0.0033	0.0073	0.0083	0.0078	0.0039	0.0083	0.0129	0.01
8	126502526	A	G	0.0077259	0.0022684	0.019665	0.00301	0.0032	0.0021	-0.0265	0.0065	0.0239	0.0207	0.00363	0.002	-0.0011	0.0028	0.0021	0.0028	0.0261	0.0019	-0.03288	0.003695	-0.00162106	0.00527083	-0.00077	0.001805	-0.00406353	0.00418676	0.019	0.0076	-0.02413	0.003729	0.0023	0.0049	0.00776805	0.00233	0.0112064	0.00225	-0.0003808	0.02502	0.0082	0.0086	0.0116	0.0095	0.0096	0.0102	0.0146	0.0119
8	128599672	A	G	-0.00125402	0.0025387	0.002539	0.003452	-0.0062	0.0023	0.0002	0.0076	-0.0346	0.0237	0.00118	0.0023	-0.0085	0.0031	-0.0072	0.0031	0.0152	0.002	0.005755	0.004035	0.0110459	0.00584883	-0.004245	0.00207	-0.00874795	0.00468939	-0.0066	0.0088	0.005214	0.00407	-0.0026	0.0062	-0.00257191	0.0026	0.00041625	0.00251	-0.00411	0.02723	0.0127	0.0097	0.005	0.0106	0.0098	0.0105	-0.028	0.0139
8	128994981	A	C	-0.00204024	0.00244907	-0.005137	0.003262	-0.0049	0.0022	0.0106	0.0073	-0.0047	0.0219	-0.00213	0.00216	0.0007	0.0029	0.0018	0.003	0.0143	0.0018	-0.001278	0.004062	-0.00301111	0.00557799	0.002135	0.00191	0.0100021	0.0045047	0.0031	0.0083	-0.005785	0.004098	-0.0054	0.0054	-0.00588032	0.00246	-0.0074137	0.00238	0.004553	0.02761	0.0163	0.0094	0.0161	0.0102	0.0056	0.011	0.0266	0.013
8	129190290	C	T	0.00310352	0.00223977	0.015172	0.002991	-0.0034	0.002	-0.0102	0.0063	-0.0816	0.02	0.00428	0.00197	0.001	0.0027	-0.0006	0.0027	0.0219	0.0017	0.01001	0.003637	0.00519636	0.0051168	-0.00763	0.00174	4.41e-05	0.00412789	-0.0088	0.0073	-0.002481	0.003669	-0.0022	0.0049	0.00504	0.00228	0.00646	0.00221	-0.001298	0.02464	0.0059	0.0081	-0.0261	0.0091	-0.0113	0.0096	-0.0286	0.0117
8	129986110	A	G	0.00196748	0.00192928	0.000848	0.002584	0.0037	0.0017	0.0004	0.0057	0.0075	0.0173	-0.00393	0.0017	0.0036	0.0024	0.0019	0.0024	0.0106	0.0014	0.003064	0.003148	0.00131323	0.00444521	-0.00301	0.00151	0.00886092	0.00355576	0.012	0.0063	-0.0002873	0.003175	-0.0009	0.0042	-0.00224345	0.00197	-0.00252774	0.00191	-0.003665	0.02132	-0.0047	0.0074	0.0015	0.0079	0.0044	0.0084	0.0133	0.0109
8	130553381	G	A	0.0055046	0.0026796	0.008727	0.003543	-0.0041	0.0024	-0.0101	0.0077	-0.0541	0.0237	0.00031	0.00233	0.0027	0.0032	-0.0011	0.0032	0.0204	0.002	-0.001826	0.004255	0.00014251	0.00608509	0.00055	0.00206	0.0100119	0.00493848	0.014	0.0089	0.002849	0.004293	-0.0047	0.0056	0.00592351	0.0027	0.00363306	0.00261	0.02747	0.02903	0.0034	0.0101	-0.0006	0.0109	-0.0058	0.0114	-0.0046	0.0137
8	130665132	T	C	0.000575263	0.00210902	0.001699	0.002809	-0.0035	0.0019	-0.0061	0.0061	-0.0182	0.0188	0.00042	0.00185	-0.0094	0.0026	-0.0062	0.0026	0.0104	0.0016	-0.001606	0.003375	-0.00210955	0.00483277	-0.001245	0.00164	-0.000621898	0.00389448	-0.0039	0.0069	-0.00925	0.003404	0.0038	0.0045	-0.00136	0.00215	0.000458	0.00208	0.01633	0.02276	-0.014	0.0077	0.0105	0.0085	0.008	0.0089	-0.017	0.0108
8	130725665	C	T	0.00106491	0.00241155	0.011711	0.003172	-0.0063	0.002	-0.0043	0.0061	-0.0176	0.0217	0.00084	0.00212	0.0075	0.0029	0.0118	0.0029	0.0477	0.0018	-0.002943	0.003803	-0.00696095	0.00551408	0.00155	0.00189	-0.00181082	0.00444448	0.0084	0.0081	0.001126	0.003837	-0.0095	0.0042	0.0201642	0.00244	0.0245483	0.00236	0.03434	0.02593	0.035	0.0087	-0.0009	0.0097	0.0007	0.0099	0.0167	0.0123
8	131217692	C	T	-0.00309441	0.00220468	0.001313	0.002931	0.0018	0.002	0.0027	0.0063	-0.0312	0.0197	0.00228	0.00193	-0.0063	0.0027	-0.0034	0.0027	0.0109	0.0016	-0.00173	0.003558	-0.00934693	0.00501804	-0.002065	0.001715	-0.00747807	0.00407357	0.001	0.0071	0.002084	0.003589	-0.0012	0.0048	0.00122	0.00223	0.00364	0.00216	0.04147	0.02397	-0.0157	0.008	-0.0019	0.0089	0.0087	0.0096	0.0085	0.0112
8	133761756	C	T	0.00261757	0.00203777	0.000848	0.002718	-0.0023	0.0018	0.0106	0.0059	0.0053	0.0182	-0.0053	0.00179	-0.0024	0.0025	-0.0031	0.0025	0.01	0.0015	0.005153	0.003246	0.000114671	0.00467199	-0.000325	0.001585	0.0143992	0.00375561	-0.0018	0.0067	0.003577	0.003276	-0.0019	0.0044	0.00210295	0.00207	0.00247343	0.00201	0.01836	0.02203	-0.0085	0.0075	-0.0013	0.0082	0.0138	0.0087	0.0004	0.0104
8	134609127	A	C	0.000411587	0.0024253	0.002855	0.003227	-0.0001	0.0022	0.0001	0.007	-0.008	0.0216	0.00334	0.00213	-0.0001	0.0029	-0.0012	0.003	0.0192	0.0018	-0.001447	0.003811	0.00131428	0.00554808	-0.00076	0.00188	-0.00112625	0.0044871	0.028	0.008	0.005953	0.003844	-0.0083	0.0059	0.00684	0.00247	0.00928	0.00239	-0.007159	0.02582	0.0055	0.0091	-0.005	0.0098	-0.0083	0.0098	-0.0133	0.0124
8	135600954	A	G	6.09e-05	0.00199796	0.001101	0.002672	0.0046	0.0018	-0.0103	0.0058	-0.118	0.018	-0.00352	0.00176	0.0001	0.0024	0.0051	0.0024	0.0355	0.0015	-0.006738	0.003219	-0.0120944	0.00461361	-0.010485	0.001565	0.00508893	0.00368222	-0.015	0.0066	-0.005631	0.003248	0.0009	0.0043	0.0116971	0.00205	0.0146844	0.00198	0.0243	0.02184	0.0058	0.0073	-0.0044	0.0081	-0.0014	0.0085	-0.005	0.0101
8	135649848	G	A	-0.0015578	0.0022277	0.010037	0.002973	0.0061	0.002	-0.0131	0.0066	-0.1015	0.0203	0.00167	0.002	0.0033	0.0027	0.0055	0.0027	0.0373	0.0017	-0.01127	0.003668	-0.00713214	0.00506616	-0.008095	0.001775	0.00139229	0.00410564	-0.017	0.0074	-0.006745	0.0037	-0.0042	0.0054	0.01172	0.00225	0.0159843	0.00217	0.04825	0.02513	0.0214	0.0084	-0.0007	0.0094	-0.0035	0.01	0.0113	0.0124
8	135669810	T	C	-0.00381234	0.00339631	0.014931	0.004576	-0.0014	0.0031	-0.0031	0.0101	0.0127	0.031	-0.00405	0.003	0.0054	0.0042	0.0053	0.0042	0.0227	0.0026	-0.008191	0.005513	-0.00548024	0.00791064	-0.00165	0.0027	0.00535081	0.00624982	0.0033	0.011	-0.003877	0.005562	0.0033	0.0073	0.0117	0.00353	0.0121	0.00341	0.04646	0.03674	0.0082	0.0128	0.0153	0.0135	0.0143	0.0142	-0.0083	0.0177
8	140646990	G	A	-0.00177849	0.00238944	-0.003794	0.003261	-0.0036	0.0022	-0.0117	0.0071	-0.0205	0.022	0.00771	0.00212	0.002	0.003	-0.0017	0.003	0.0108	0.0018	-0.003002	0.004139	0.00738956	0.00561525	-1.5e-05	0.001915	-0.00370891	0.00438013	-0.0046	0.008	-0.002435	0.004175	0.0045	0.0053	-0.0042	0.00249	-0.0031	0.00241	-0.05029	0.02832	0.0044	0.009	0.0024	0.0099	-0.0171	0.0111	0.0154	0.0128
8	142300315	T	G	1.88e-05	0.00204989	0.009685	0.002771	-0.0053	0.0018	0.0095	0.0061	0.075	0.0185	0.00069	0.00181	-0.0011	0.0025	-0.0013	0.0025	0.0125	0.0015	-0.008509	0.003444	0.00308275	0.00473739	0.008685	0.00162	0.00927711	0.00377793	0.0088	0.0068	0.004531	0.003473	0.0023	0.0046	0.00309893	0.00209	0.00330157	0.00203	0.01746	0.02329	-0.0058	0.0078	0.0123	0.0084	0.0072	0.0093	-0.007	0.0106
8	143925666	G	A	-0.00026236	0.00194474	-0.002512	0.002594	-0.001	0.0017	-0.0085	0.0057	-0.1452	0.0174	-0.00161	0.00171	-0.0083	0.0024	-0.008	0.0024	0.0122	0.0014	-0.004418	0.003113	-0.00667127	0.00446769	-0.01156	0.00152	0.00232279	0.00358415	-0.0014	0.0064	0.0002401	0.00314	0.0004	0.0042	0.00164336	0.00198	-0.000976214	0.00191	-0.02885	0.02104	-0.0032	0.0073	-0.0058	0.0079	-0.0021	0.0083	-0.0049	0.0098
8	144333836	T	C	-0.00211699	0.00221314	0.004128	0.002924	-0.0052	0.002	-0.0133	0.0065	-0.0116	0.0196	0.00163	0.00195	-0.0018	0.0027	-0.003	0.0027	0.0195	0.0016	-0.003777	0.003476	-0.00294384	0.00498223	-0.005755	0.00171	-0.0090196	0.0040788	-0.019	0.0074	-0.001692	0.003506	-0.011	0.0048	-0.00589	0.00222	-0.0047	0.00215	-0.02609	0.02363	-0.0017	0.0081	-0.0044	0.0091	-0.0142	0.0094	-0.0075	0.0115
9	649006	C	T	-0.00249142	0.00216034	0.006034	0.002877	0	0.0019	-0.003	0.0063	-0.0594	0.0195	0.0007	0.0019	0.0053	0.0026	0.0001	0.0026	0.011	0.0016	0.001249	0.003494	0.00669882	0.00498419	-0.002915	0.00169	0.00573573	0.00397702	0.021	0.0071	0.007743	0.003524	-0.0077	0.0046	0.00706229	0.00221	0.00478946	0.00214	-0.02193	0.02349	0.0091	0.0079	0.0057	0.0086	0.0179	0.0094	-0.0142	0.011
9	3837797	C	T	-0.00154952	0.00225542	-0.003633	0.003001	-0.0009	0.002	-0.0112	0.0067	-0.0093	0.0202	-0.00409	0.00198	-0.0027	0.0027	-0.0031	0.0027	0.01	0.0017	0.0004138	0.003584	0.00311368	0.00517502	0.00015	0.001755	-0.000522493	0.00415673	-0.004	0.0074	0.007665	0.003615	0.0026	0.0051	-0.00097413	0.0023	-0.0012327	0.00222	-0.03892	0.02405	-0.0021	0.0085	-0.0065	0.0091	-0.0013	0.0102	0.0104	0.0116
9	6436138	A	G	-0.00603224	0.00299007	0.001959	0.003958	-0.0054	0.0025	0.0026	0.0079	-0.0104	0.0268	0.00672	0.00263	0.0057	0.0036	0.0063	0.0037	0.0132	0.0023	0.007822	0.00474	-0.00242325	0.00708053	-0.00121	0.002315	-0.0152816	0.00551069	-0.013	0.0098	0.006623	0.004781	-0.0054	0.005	0.00874151	0.00314	0.0102704	0.00304	0.0283	0.03241	0.006	0.0103	0.0069	0.012	0.0009	0.0115	0.0282	0.0152
9	6664853	A	C	-0.0035263	0.00280538	0.00408	0.003697	-0.0022	0.0025	-0.0185	0.0078	-0.012	0.0249	-0.00206	0.00245	-0.008	0.0033	-0.0073	0.0034	0.0114	0.0021	0.009848	0.004365	0.0119658	0.00638249	-0.00262	0.002155	0.00676008	0.00515452	0.012	0.0093	0.02064	0.004404	-0.013	0.0063	-0.00467	0.00284	-0.00253	0.00274	-0.03621	0.02987	0.0081	0.0102	0.0014	0.0114	0.0139	0.0114	0.0089	0.0143
9	7031086	T	C	-0.000831154	0.00249471	0.000392	0.003344	0.0015	0.0022	0.0056	0.0071	0.0802	0.0225	-0.00103	0.0022	-0.0043	0.003	-0.0015	0.003	0.0118	0.0019	-0.003485	0.004089	-0.00042163	0.00570292	0.00527	0.001945	-0.00576095	0.00459774	-0.012	0.0083	0.001955	0.004126	0.0015	0.0055	-0.00131	0.00253	0.00175	0.00245	0.03127	0.02751	-0.0036	0.0092	-0.0048	0.0101	0.0268	0.0111	0.0333	0.013
9	16105961	G	T	-0.00148646	0.00195014	0.001625	0.002646	0.0021	0.0018	0	0.0058	-0.0369	0.0178	0	0.00174	-0.0103	0.0024	-0.0069	0.0024	0.009	0.0015	-0.001595	0.003086	0.00520206	0.00446922	-0.00486	0.00154	-0.00194878	0.0035941	-0.0028	0.0065	-0.002156	0.003113	0.0022	0.0045	-0.00306	0.00199	-0.0004	0.00192	-0.002743	0.02094	0.0072	0.0077	0.009	0.0081	-0.0128	0.0084	0.0033	0.0105
9	16484870	C	T	0.00477286	0.00204073	0.002311	0.002742	0.0049	0.0019	0.012	0.0059	0.0322	0.0185	0.00102	0.0018	0.0022	0.0025	-0.0007	0.0025	0.0131	0.0015	-0.002217	0.003337	-0.0138689	0.00473941	0.00254	0.0016	0.00485682	0.00375832	-0.0041	0.0067	0.003024	0.003366	-0.0097	0.0045	0.00394	0.0021	0.00304	0.00203	0.05813	0.02244	0.0047	0.0076	-0.0097	0.0083	0.0103	0.0088	0.0107	0.0108
9	18492651	T	C	-0.000951885	0.00283169	0.00545	0.003878	-0.0045	0.0026	0.0052	0.0088	-0.0166	0.0259	0.00033	0.00251	-0.0025	0.0035	-0.0019	0.0035	0.0121	0.0021	0.001079	0.004784	0.00806716	0.00659106	-0.0019	0.002245	0.00559653	0.00521879	0.0015	0.0095	0.00566	0.004827	0.0001	0.0064	-0.000863	0.00293	-0.000962	0.00283	0.05381	0.03177	-0.005	0.0109	-0.0081	0.0117	0.0031	0.012	-0.0013	0.015
9	19011615	G	A	0.00172629	0.00198937	-0.000283	0.002655	-0.0084	0.0018	0.0135	0.0057	0.0028	0.0179	-0.00065	0.00175	0.0008	0.0024	0.0044	0.0024	0.0113	0.0015	-0.005794	0.00324	0.00511772	0.00457391	0.00315	0.001545	0.00444298	0.00366451	0.016	0.0065	-0.002587	0.003267	0.0004	0.0043	-0.00568	0.00203	-0.00731	0.00197	-0.01239	0.02196	0.0053	0.0073	0.0017	0.008	0.0124	0.0085	0.004	0.0102
9	21329433	C	A	-0.00170359	0.00509046	0.000616	0.006936	0.0076	0.0046	0.0185	0.0159	0.1472	0.0485	0.00237	0.00471	-0.0024	0.0061	0.0028	0.0061	0.0237	0.0038	-0.01664	0.01273	-0.00637409	0.0114753	0.015715	0.00423	0.00112681	0.00935761	0.038	0.017	0.0006761	0.01283	0.012	0.013	0.00313225	0.00506	0.00459559	0.00489	0.02476	0.08768	-0.0036	0.0224	0.05	0.0233	0.0499	0.0323	0.0169	0.0318
9	22162061	A	G	-0.00464074	0.00278835	-0.000448	0.003664	0.0001	0.0025	-0.0161	0.0079	0.0331	0.0247	-0.0034	0.00245	-0.0046	0.0033	-0.0075	0.0034	0.0188	0.0021	0.01127	0.004505	0.000830169	0.0064007	0.0037	0.00214	-0.000366326	0.0051703	-0.02	0.0092	0.001638	0.004545	-0.0043	0.0061	0.00392354	0.00285	0.00341789	0.00275	0.007313	0.03066	0.0119	0.0097	-0.003	0.0115	-0.0063	0.0119	0.0135	0.0142
9	33687629	T	C	0.00223338	0.00421317	0.010202	0.005758	-0.022	0.0038	-0.0017	0.0125	-0.0595	0.0388	0.00628	0.00375	0.007	0.0052	0.0124	0.0052	0.0273	0.0032	-0.006969	0.006894	-0.00587328	0.0099368	-0.008255	0.00336	0.00610699	0.00770633	-0.022	0.014	-0.02084	0.006954	-0.019	0.0088	0.0193	0.0044	0.022	0.00425	0.002032	0.04658	0.0178	0.0162	-0.0326	0.0162	-0.0254	0.0164	-0.0374	0.0214
9	34382726	G	A	-0.00127928	0.00195315	-0.000319	0.002598	0.0002	0.0018	-0.0111	0.0057	-0.0377	0.0176	0.00271	0.00172	0.0009	0.0023	0.0052	0.0024	0.0114	0.0015	0.003188	0.00312	0.00146762	0.00448307	-0.008	0.00152	0.00391149	0.00360081	0.0055	0.0064	-0.008404	0.003147	0.0028	0.005	-0.00471127	0.00199	-0.00693251	0.00192	0.005013	0.02113	0.0087	0.0073	-0.0014	0.008	-0.0001	0.0083	-0.0049	0.01
9	35707054	T	C	0.00402178	0.00216525	0.003899	0.002876	-0.0062	0.0019	0.0239	0.0063	0.0972	0.0193	-0.00206	0.0019	0.0004	0.0026	-0.0014	0.0026	0.0094	0.0016	-0.0008189	0.003457	0.00945917	0.00495252	0.00487	0.00167	0.00286199	0.00399975	-0.022	0.0071	0.003939	0.003487	-0.0053	0.0048	0.00249	0.0022	0.00276	0.00213	0.03039	0.02328	0.008	0.0081	0.0214	0.0087	0.0192	0.0093	-0.0028	0.011
9	74061310	T	C	-0.00407791	0.00299007	0.014456	0.004059	0.0002	0.0027	-0.012	0.0081	-0.0483	0.0271	0.00253	0.00265	0.0064	0.0036	0.0071	0.0037	0.0139	0.0022	-0.0104	0.004785	0.00988763	0.0069435	-0.00398	0.002345	0.00605619	0.0055517	-0.0025	0.0099	-0.001514	0.004826	-0.0099	0.0065	-0.0127141	0.0031	-0.0126021	0.00299	0.01391	0.03253	0.008	0.0104	-0.0148	0.014	0.005	0.0116	0.016	0.0154
9	76109968	T	C	0.00530034	0.00214605	0.004489	0.002856	0.002	0.0019	0.0019	0.0062	-0.018	0.0193	0.00024	0.00189	-0.0002	0.0026	0.001	0.0026	0.0097	0.0016	-0.006775	0.003432	-0.00311711	0.00494653	-0.000385	0.00167	0.0121778	0.00395516	-0.0025	0.007	0.003451	0.003462	0.0053	0.0046	0.00348	0.00219	0.00456	0.00212	-0.01313	0.02328	0.0097	0.008	0.0181	0.0086	0.0074	0.009	0.0181	0.0112
9	76698419	C	T	-0.000854722	0.0020146	-0.00076	0.002696	-0.0026	0.0018	-0.0001	0.0058	0.0357	0.0182	0.00346	0.00178	-0.0049	0.0024	-0.0061	0.0025	0.011	0.0015	-0.002674	0.003257	-0.0102837	0.00461826	0.002255	0.001575	-0.00511468	0.00371058	-0.0059	0.0066	-0.005441	0.003286	0.0012	0.0044	-0.000439	0.00205	-0.000361	0.00198	-0.04006	0.02212	0.0194	0.0074	-0.0014	0.0082	0.0043	0.0089	0.0183	0.0104
9	78504729	C	T	-0.00471163	0.00206619	0.003699	0.002738	-0.0044	0.0018	0.0054	0.0055	0.0122	0.0186	-8e-05	0.00184	0.0034	0.0025	0.0061	0.0025	0.0216	0.0015	-0.0004507	0.003466	0.00375945	0.00475185	-0.00018	0.00161	-0.0045292	0.00381428	0.0046	0.0069	-0.001444	0.003496	0.0077	0.0039	0.00798	0.00211	0.00972	0.00204	0.01037	0.02344	0.0098	0.0076	0.0078	0.0085	-0.0146	0.009	0.0057	0.0119
9	78542286	G	A	-0.00206618	0.00297917	0.005043	0.003967	-0.0058	0.0026	-0.0322	0.0085	-0.0136	0.0272	0.0047	0.00271	-0.0015	0.0036	0.0026	0.0037	0.05	0.0023	-8.05e-05	0.004608	-0.00905002	0.00683307	-0.002555	0.00236	-0.00952887	0.00551069	0.0069	0.0098	-0.002204	0.00465	0.0035	0.0059	0.0145224	0.00303	0.0188417	0.00293	0.02523	0.0315	0.0068	0.0114	-0.008	0.0129	-0.0012	0.0131	-0.0012	0.0165
9	78686282	C	T	-0.000225272	0.00347189	0.010806	0.004674	-0.0001	0.0031	-0.0008	0.0092	0.018	0.0315	-0.00876	0.0031	0.0055	0.0043	0.0052	0.0043	0.0218	0.0026	0.00185	0.005504	0.00855223	0.00809411	-0.002575	0.00272	-0.00239224	0.00648688	0.0019	0.011	0.006801	0.005554	-0.0059	0.0077	0.0105442	0.0036	0.0115465	0.00348	0.07717	0.0385	0.0054	0.0118	0.0284	0.0143	0.0133	0.0142	0.011	0.0179
9	78792699	T	C	8.43e-05	0.00211312	0.004875	0.002813	-0.0036	0.0018	-0.001	0.0061	0.0286	0.0192	0.00151	0.00187	0.0028	0.0026	0.0062	0.0026	0.0146	0.0016	-0.006402	0.003565	-0.00644025	0.00487906	0.002845	0.00166	0.00852347	0.00389448	0.009	0.0069	-0.002298	0.003596	0.0009	0.0039	0.00861019	0.00217	0.0097921	0.0021	0.01723	0.02415	0.0135	0.0079	0.0087	0.0087	-0.0222	0.01	0.0121	0.011
9	78831415	A	G	-0.000778709	0.00198433	0.000972	0.00267	0.0034	0.0018	0.0045	0.0058	-0.008	0.0179	9e-05	0.00175	-0.0044	0.0024	-0.0033	0.0024	0.0102	0.0015	-0.002831	0.003318	-0.00567524	0.00459413	-5.5e-05	0.00155	0.00574198	0.00365353	0.019	0.0065	0.002454	0.003347	0.0056	0.0043	4.29e-05	0.00204	3.62e-05	0.00197	0.01196	0.02241	0.011	0.0074	0.0017	0.008	0.0093	0.0094	-0.0098	0.0104
9	83351371	G	A	0.000952064	0.00193936	-0.001119	0.002597	-0.0009	0.0017	-0.0031	0.0057	-0.0309	0.0174	0.00213	0.00171	0.0009	0.0024	0	0.0024	0.0122	0.0014	-0.002478	0.003197	1.45e-05	0.00446699	-0.001	0.00151	-0.00446421	0.00357423	0.014	0.0064	-0.001908	0.003224	-0.008	0.0042	-0.00286	0.00197	-0.00304	0.00191	-0.01798	0.02165	0.0042	0.0073	0.0037	0.0079	-0.0069	0.0084	-0.0034	0.01
9	84227158	C	A	0.0022534	0.00193227	0.003507	0.002618	-0.0012	0.0018	0.0083	0.0058	0.0287	0.0177	0.00426	0.00172	-0.0016	0.0024	-0.002	0.0024	0.0117	0.0015	0.0008494	0.003087	-0.00601972	0.00445814	0.00289	0.00154	0.00736913	0.003562	0.0038	0.0064	0.002838	0.003113	-0.0059	0.005	-0.000547	0.00197	-0.00246	0.00191	-0.03021	0.02094	0.0057	0.0075	0.0012	0.0081	0.0147	0.0085	-0.0064	0.0104
9	85093919	T	C	-0.00120488	0.00244423	0.000216	0.003249	-0.0073	0.0022	0.0117	0.007	-0.0163	0.0219	-0.00629	0.00215	-0.0092	0.0029	-0.0063	0.003	0.0179	0.0018	-0.005608	0.003929	0.00460891	0.00558607	0.00609	0.001895	0.00561533	0.00449586	-0.0081	0.0081	-0.008382	0.003963	-0.0066	0.0053	0.00094	0.00247	0.00313	0.00239	-0.0751	0.02716	0.0074	0.0087	-0.0144	0.0115	-0.0011	0.0107	-0.0066	0.0125
9	86595571	A	G	-0.00593218	0.00220468	0.008028	0.002938	-0.0032	0.002	-0.0048	0.0063	0.0242	0.0197	-0.00572	0.00194	-0.0022	0.0027	-0.0064	0.0027	0.0246	0.0016	0.006343	0.003493	-0.0139468	0.00506946	-0.000165	0.001705	-0.00667653	0.00406321	-0.026	0.0072	-0.01318	0.003523	-0.0092	0.0048	0.00948	0.00225	0.00703	0.00218	0.04977	0.02338	0.0074	0.0079	-0.0037	0.0088	-0.0019	0.0091	0.0056	0.0111
9	89033538	T	C	0.000217312	0.00202645	0.011224	0.002759	-0.003	0.0019	0.0088	0.006	0.0325	0.0184	0	0.00179	0	0.0025	-0.0016	0.0025	0.0128	0.0015	0.005134	0.003311	-0.00571055	0.00468703	0.00402	0.001595	0.00698705	0.00373473	0.0084	0.0067	-0.001578	0.00334	-0.0007	0.0045	0.00465317	0.00209	0.00441265	0.00202	-0.0104	0.02242	0.0032	0.0076	-0.0109	0.0083	-0.0105	0.0094	0.0009	0.0104
9	89099362	C	T	-0.000983821	0.00192943	0.004514	0.002565	-0.0061	0.0017	-0.0029	0.0057	-0.0005	0.0172	0.00166	0.0017	-0.0142	0.0023	-0.0138	0.0024	0.0262	0.0014	-0.002723	0.003045	0.00382002	0.00442031	0.00086	0.001495	0.00140457	0.00355616	-0.0056	0.0063	-0.001894	0.003071	0.0034	0.0042	0.00104159	0.00197	-0.000403972	0.0019	-0.02743	0.02061	0.0168	0.0073	0.0031	0.008	-0.0161	0.0081	0.0139	0.0101
9	89893787	C	T	0.000375762	0.00359914	0.010151	0.004762	-0.0033	0.003	0	0.0092	0.0386	0.0324	-0.0003	0.00321	0.0022	0.0044	0.0021	0.0044	0.0187	0.0027	0.002651	0.006354	-0.00414401	0.00826552	0.003255	0.00281	-0.00271682	0.0067087	0.0003	0.012	-0.003777	0.006407	0.0018	0.0063	0.0117	0.00369	0.0127	0.00357	0.03905	0.04262	0.0008	0.0134	-0.0035	0.015	0.0142	0.0177	-0.0038	0.0185
9	90873653	G	A	-6.75e-05	0.00194956	0.005129	0.002618	-0.0001	0.0018	-0.0007	0.0057	0.0238	0.0176	0.00147	0.00172	-0.0054	0.0024	-0.0053	0.0024	0.0271	0.0015	0.006098	0.003158	-0.00320067	0.00452686	0.003615	0.001525	0.000185204	0.00359095	-0.016	0.0064	-0.001152	0.003185	-0.0048	0.0042	-0.00418	0.00201	-0.00643	0.00194	-0.04098	0.02141	0.013	0.0074	0.0019	0.0079	-0.0054	0.009	-0.0141	0.01
9	94253603	C	T	-0.00332797	0.00210902	0.01177	0.002808	0.0036	0.0019	0.0103	0.0061	0.0714	0.019	0.00062	0.00186	-0.0068	0.0026	-0.0045	0.0026	0.016	0.0016	-0.003641	0.003477	0.000985449	0.00484118	0.008875	0.001645	0.00439754	0.00388691	0.014	0.0069	-0.001331	0.003508	0.0029	0.0046	-0.000509	0.00215	0.0021	0.00208	0.0291	0.02337	0.0041	0.0077	0.0231	0.0085	0.0153	0.0092	-0.013	0.0109
9	94486321	C	T	0.00437946	0.0020645	0.000676	0.00276	-0.0087	0.0019	-0.0014	0.0061	-0.0027	0.0186	0.00067	0.00182	-0.0113	0.0025	-0.0086	0.0025	0.0191	0.0016	0.002187	0.003236	-0.00557758	0.00471645	0.002315	0.00161	0.000917837	0.00381111	0.0057	0.0068	-0.0007027	0.003265	-0.0025	0.0051	-0.000773	0.00209	-0.00261	0.00203	0.03282	0.02177	0.0105	0.0079	-0.007	0.0085	0.0117	0.0087	0.008	0.0109
9	95429120	A	C	0.00256337	0.00194329	0.003085	0.002559	-0.0037	0.0016	-0.0052	0.0052	0.0341	0.0174	0.00226	0.00172	-0.0052	0.0024	-0.0018	0.0024	0.0245	0.0014	-0.001422	0.003073	-0.00272107	0.0044786	0.00655	0.001505	-0.000933932	0.00358146	0.0031	0.0064	0.0003876	0.0031	-0.0059	0.0033	-0.00443	0.00198	-0.00574	0.00191	0.07359	0.02076	0.0086	0.0073	-0.0036	0.0079	0.0149	0.0086	0.0088	0.0102
9	96216746	T	C	0.000359762	0.00310787	-0.00313	0.004158	-0.0092	0.0028	0.0162	0.0094	0.0729	0.028	-0.00624	0.00275	0.0012	0.0038	-0.0006	0.0038	0.021	0.0023	-0.001633	0.004944	-0.0110656	0.0071952	0.004795	0.00242	-0.000623719	0.00602972	0.003	0.01	0.006582	0.004987	-0.0068	0.0066	0.0113	0.00319	0.0102	0.00309	-0.003103	0.03367	0.0165	0.0116	-0.0035	0.0125	0.0153	0.0141	0.0338	0.0158
9	96446445	C	T	-0.000222127	0.00216774	-0.001396	0.002881	-0.0143	0.0019	-0.0051	0.0062	0.0146	0.0194	0.0095	0.00191	-0.0007	0.0026	0.0031	0.0026	0.0147	0.0016	-0.006072	0.003444	0.00195774	0.00496982	0.0035	0.00168	0.00267099	0.00399055	-0.03	0.0071	-0.006879	0.003474	-0.0099	0.0046	0.00286982	0.00222	0.00538755	0.00214	-0.001798	0.02323	-0.0017	0.0078	-0.0073	0.0087	0.0022	0.0091	0.0132	0.011
9	96893945	A	G	0.010756	0.00470329	0.024188	0.006506	-0.0066	0.0043	-0.0122	0.014	-0.1201	0.0447	0.01263	0.00427	0.0248	0.006	0.0213	0.006	0.0632	0.0038	-0.002672	0.007702	0.0169958	0.0113001	-0.00475	0.00389	-0.00615987	0.00866814	0.016	0.016	-0.01669	0.007765	0.001	0.0097	-0.0342	0.00499	-0.0355	0.00483	-0.07247	0.05338	-0.0009	0.0196	0.0065	0.0194	0.0092	0.0219	0.0307	0.0263
9	96903469	G	A	0.00394893	0.00236416	0.019355	0.003158	-0.0042	0.0021	-0.0012	0.0068	-0.014	0.0214	0.00478	0.00208	0.0131	0.0029	0.014	0.0029	0.0227	0.0018	-0.001864	0.003872	0.0124765	0.0054646	-0.00045	0.00185	0.000909291	0.00436473	-0.036	0.0079	-0.01594	0.003907	-0.0048	0.0053	0.0187471	0.00241	0.0199279	0.00233	-0.0107	0.02613	0.0106	0.0087	-0.0018	0.0097	-0.0272	0.0108	0.0119	0.0122
9	97402557	A	G	-0.003192	0.00388518	0.012411	0.005173	0.0034	0.0035	-0.0089	0.0119	0.0107	0.0351	0.00332	0.00344	0.0014	0.0046	0.0027	0.0047	0.0274	0.0029	0.0005522	0.006717	0.000397594	0.00872465	-0.003055	0.00305	0.00152281	0.00706185	-0.013	0.013	0.00196	0.006781	0.0013	0.0095	-0.00615	0.00384	-0.0113	0.00371	-0.04791	0.04647	0.0655	0.0158	0.0135	0.0162	0.0082	0.0186	-0.0077	0.0212
9	98209594	G	A	-0.000263316	0.00204373	0.020984	0.00274	-0.0029	0.0018	-0.0108	0.0061	-0.0054	0.0188	0.00597	0.00186	0.0012	0.0025	0.0104	0.0025	0.0391	0.0016	0.002957	0.003229	-0.00727233	0.00467825	-0.00219	0.00163	4.33e-06	0.00376939	-0.022	0.0068	0.0002066	0.003257	-0.0052	0.0044	0.0119612	0.00208	0.0184762	0.00201	0.02406	0.02196	0.019	0.0076	0.0051	0.0088	-0.0007	0.0087	0.0053	0.0118
9	98307129	A	G	-0.00387509	0.0030352	0.037166	0.004155	-0.0006	0.0028	-0.0045	0.0092	0.0472	0.0283	0.00297	0.00268	0.0146	0.0038	0.0357	0.0038	0.0353	0.0023	0.001828	0.005055	-0.00592296	0.0071171	-0.00201	0.00246	0.00362352	0.0055517	-0.024	0.01	-0.008006	0.005099	-0.017	0.0074	0.0181	0.00315	0.0314	0.00305	0.04809	0.03378	0.0195	0.0112	-0.0033	0.0123	0.0147	0.0134	0.0497	0.016
9	98319969	C	T	-0.00042521	0.00255024	0.002436	0.003395	-0.002	0.0022	0.0044	0.007	-0.0118	0.0232	0.00221	0.00227	-0.0117	0.0031	-0.0154	0.0031	0.0313	0.002	0.004111	0.004002	0.00196789	0.00574821	-0.001935	0.002015	-0.000627069	0.00470008	-0.0097	0.008	-0.001089	0.004036	0.0034	0.0051	-0.000574	0.00255	-0.000476	0.00246	-0.01418	0.02725	0.0122	0.0097	-0.006	0.0107	0.0061	0.0113	-0.0003	0.0144
9	98368761	T	C	-0.000272703	0.00220468	0.004609	0.002939	-0.0057	0.0019	0.0103	0.006	0.0026	0.0201	0.00317	0.00194	-0.0126	0.0027	-0.0146	0.0027	0.0406	0.0017	0.002444	0.003715	-0.00417892	0.00513788	-0.002475	0.001735	-0.00299688	0.00406321	0.0039	0.0073	0.002153	0.003748	0.0024	0.0039	0.00142733	0.00228	0.00251911	0.0022	-0.03856	0.02487	0.0118	0.0081	-0.0051	0.0091	0.0144	0.0099	-0.0123	0.0115
9	98397459	C	T	0.00265849	0.00200963	0.005331	0.002672	-0.008	0.0018	-0.0091	0.0059	-0.0054	0.018	0.00243	0.00176	0.0012	0.0024	0.0084	0.0024	0.0274	0.0015	0.001021	0.003257	0.00905645	0.0046042	-0.002345	0.001555	0.00513518	0.003706	-0.0002	0.0066	0.00387	0.003285	0.0004	0.0045	-0.00930762	0.00204	-0.0149668	0.00198	0.02689	0.02213	0.0078	0.0077	-0.0005	0.0081	0.0049	0.009	0.002	0.0104
9	99201585	G	A	0.00120444	0.00231367	0.001654	0.003113	-0.0051	0.0021	-0.0173	0.0069	0.0311	0.0209	0.00876	0.00205	-0.0035	0.0028	-0.0009	0.0028	0.0444	0.0017	-0.00207	0.003775	-0.000349488	0.00532962	0.00242	0.00181	-0.00696758	0.00426409	-0.0074	0.0076	-0.01154	0.003807	-0.0061	0.0051	0.0122	0.00237	0.0147	0.00229	-0.01832	0.02557	0.0371	0.0087	0.0169	0.0094	-0.0097	0.0097	-0.0148	0.0119
9	100793707	G	A	0.00328202	0.00233243	0.003036	0.003123	0.0066	0.0021	0.0193	0.0067	-0.0032	0.021	-6e-05	0.00207	0.0083	0.0028	0.0045	0.0029	0.0151	0.0017	0.005992	0.003786	0.0133416	0.00537434	0.001085	0.00182	0.00393569	0.00429163	-0.009	0.0077	0.0004055	0.003818	-0.001	0.0051	0.0103364	0.00238	0.00861458	0.0023	0.01547	0.02571	0.018	0.0089	0.0222	0.0096	0.0175	0.0098	0.0187	0.0121
9	101651948	A	G	-0.00129735	0.00216525	0.001869	0.002919	0.0004	0.002	-0.005	0.0063	-0.0177	0.0197	0.00306	0.00191	-0.0011	0.0026	-0.0027	0.0027	0.0101	0.0016	0.004543	0.003452	0.00232942	0.00502161	-0.001585	0.0017	-0.00199128	0.00399055	0.0036	0.0071	-0.002534	0.003482	0.0011	0.0046	0.00214	0.00223	0.000835	0.00216	-0.02263	0.02342	-0.0003	0.0079	0.0098	0.0088	-0.0066	0.009	0.0194	0.011
9	101743336	T	C	-0.00116437	0.00212583	0.002551	0.002839	-0.004	0.0019	0.0034	0.0061	-0.0387	0.0192	0.00115	0.00188	-0.0038	0.0026	-0.0033	0.0026	0.0197	0.0016	0.001065	0.003431	0.000738488	0.00490038	0.006645	0.00166	-0.000700855	0.0039179	-0.0094	0.007	0.005979	0.003461	0.0053	0.0046	0.00716338	0.00217	0.00789636	0.0021	-0.02094	0.02313	-0.0113	0.0078	-0.0102	0.0087	-0.0057	0.009	-0.0118	0.0112
9	101926594	G	A	-0.00163868	0.0024161	-0.001951	0.003224	0.001	0.0022	-0.0099	0.0069	-0.0594	0.0216	0.00516	0.00213	-0.0025	0.0029	-0.0058	0.0029	0.0128	0.0018	0.002883	0.003944	-0.00623866	0.00551686	-0.00701	0.001875	-0.00316406	0.0044613	0.0009	0.0081	0.0007588	0.003978	0.0075	0.0053	0.00307853	0.00245	0.00109761	0.00237	-0.0224	0.0266	-0.016	0.0086	-0.0281	0.01	-0.0059	0.0103	-0.0204	0.0125
9	108917072	T	C	0.000814923	0.00207662	-0.001929	0.002772	-0.0091	0.0019	0.0054	0.0061	0.0111	0.0186	0.00526	0.00182	0.0093	0.0025	0.0087	0.0025	0.0254	0.0015	-0.005356	0.003274	-0.0101656	0.00478755	0.00067	0.00161	-0.00750308	0.00382393	-0.015	0.0068	-0.002302	0.003303	-0.0003	0.0044	0.0155524	0.00213	0.0162711	0.00206	-0.002597	0.02214	0.0094	0.0075	-0.0053	0.0085	0.013	0.0087	-0.0096	0.0106
9	109177722	A	G	-0.000340341	0.0019299	0.00399	0.002572	-0.0073	0.0017	-0.0042	0.0056	0.0224	0.0173	0.00475	0.0017	-0.0029	0.0023	-0.0018	0.0024	0.0196	0.0014	0.0003664	0.003052	-0.00257792	0.0044378	0.003295	0.0015	-0.0053824	0.00355679	0.014	0.0063	-0.002826	0.003078	-0.0002	0.0043	0.00229	0.00197	0.00313	0.0019	-0.04192	0.02068	0.0053	0.0071	-0.0096	0.0078	-0.0009	0.0081	0.0002	0.01
9	109518208	G	A	0.00276519	0.0026246	-0.000238	0.003557	-0.0018	0.0024	0.0059	0.0079	0.0282	0.0238	0.00187	0.00233	-0.0175	0.0032	-0.0123	0.0032	0.0242	0.002	0.001288	0.00439	-0.00508868	0.00611691	0.00226	0.00206	0.00246613	0.00487412	0.014	0.0087	0.009099	0.004427	-0.0065	0.0059	-0.00269	0.00272	0.00245	0.00263	-0.001911	0.02962	-0.002	0.0098	0.0083	0.0109	0.0129	0.0121	0.0043	0.0135
9	109635618	G	A	-0.000679391	0.00202107	0.001768	0.002697	-0.0064	0.0018	-0.0163	0.0059	0.0947	0.0181	0.00194	0.00178	-0.0068	0.0024	-0.0038	0.0025	0.0279	0.0015	-0.0006912	0.003235	0.0038154	0.00463822	0.002765	0.001565	0.00306478	0.00372482	-0.0072	0.0066	0.001766	0.003263	-0.0006	0.0044	0.00514	0.00205	0.00652	0.00199	-0.02189	0.02192	0.0344	0.0074	0.0144	0.0081	0.0026	0.0087	-0.0018	0.0103
9	109868858	C	T	0.00100637	0.0021857	-0.000117	0.002906	0.0059	0.0019	0.013	0.0063	0.0863	0.0195	-0.00337	0.00192	-0.004	0.0026	-0.0056	0.0027	0.0128	0.0016	-0.001239	0.003445	-0.0101547	0.00500544	0.005005	0.001685	0.0078834	0.00402823	0.0068	0.0071	0.008164	0.003475	0.0051	0.0046	0.00589	0.00222	0.0056	0.00214	-0.03633	0.02353	0.0122	0.0079	0.0107	0.0094	-0.0035	0.0089	0.0067	0.0112
9	111641627	C	T	0.00241448	0.00193936	0.006543	0.002555	0.0067	0.0016	0.0077	0.0051	0.0018	0.0175	-0.00679	0.00171	-0.003	0.0023	-0.0033	0.0024	0.0105	0.0014	-0.001326	0.003118	0.00677675	0.0044573	-0.00121	0.00151	0.00591066	0.00357729	0.0064	0.0064	0.003258	0.003145	0.007	0.0033	0.00192451	0.00198	0.00212836	0.00191	0.02628	0.02113	-0.0036	0.0071	0.0072	0.0079	-0.0032	0.0086	0.0229	0.0099
9	112933271	T	C	0.00324915	0.00193484	-0.003625	0.002592	0.0006	0.0017	-0.0008	0.0057	0.0548	0.0175	0.00257	0.0017	0.0046	0.0024	0.0068	0.0024	0.0112	0.0014	0.005413	0.003143	0.00138189	0.00446877	0.002055	0.00151	0.00329197	0.00356645	-0.0054	0.0064	-0.00355	0.003171	-0.0034	0.0042	0.00564	0.00198	0.00804	0.00191	0.01932	0.02124	-0.0068	0.0073	0.0012	0.0079	0.0054	0.0084	-0.0022	0.0099
9	113018755	T	C	-0.000389925	0.00281404	0.005307	0.003724	-0.0047	0.0025	-0.0068	0.0086	0.0341	0.0255	-0.00015	0.0025	0.0018	0.0034	0.0002	0.0034	0.0185	0.0021	-0.0001947	0.004575	0.0072303	0.00637769	0.00586	0.00221	0.00836885	0.0051703	0.0045	0.0093	-0.01185	0.004615	0.0048	0.0066	0.0075714	0.00283	0.00879572	0.00273	-0.03718	0.03066	-0.0013	0.0108	0.0002	0.0116	-0.0012	0.0129	0.0092	0.0152
9	113475374	T	C	-0.000921394	0.0019468	0.007244	0.002606	-0.0016	0.0017	0.008	0.0057	-0.063	0.0175	-0.00184	0.00171	0.0042	0.0024	0.0054	0.0024	0.0106	0.0014	-0.003634	0.003094	0.0060581	0.00448079	-0.00453	0.001515	0.00636797	0.00358794	-0.02	0.0064	0.0006004	0.003121	0.0033	0.0042	0.00712	0.00199	0.00841	0.00192	-0.0143	0.02091	0.0169	0.0072	0.0028	0.0079	0.0111	0.0084	-0.0054	0.0099
9	113707225	T	G	-0.00176293	0.00194329	0.003371	0.002557	0.0005	0.0016	0.0064	0.0052	-0.022	0.0174	-0.0026	0.00171	-0.0002	0.0024	0.0029	0.0024	0.011	0.0014	-0.0007645	0.003106	0.00357372	0.00445864	0.001155	0.001505	0.0023567	0.00358146	0.016	0.0064	0.001232	0.003133	0.0025	0.0033	-0.00450949	0.00198	-0.00652719	0.00191	-0.01842	0.02099	0.008	0.0074	0.0097	0.0078	-0.0073	0.0084	0.0069	0.01
9	113791974	A	G	0.000281687	0.00221314	0.002672	0.002965	0.0002	0.002	0.0094	0.0064	0.0409	0.02	-0.00278	0.00196	0.0006	0.0027	0.0038	0.0027	0.0218	0.0017	-0.001835	0.003659	-0.00482775	0.0050864	0.00383	0.00173	-0.00333297	0.00408409	-0.0003	0.0073	0.004149	0.003691	-0.0039	0.0052	0.00876326	0.00226	0.0106605	0.00218	-0.02348	0.02456	-0.0072	0.0081	0.0086	0.009	0.0111	0.0096	0.0183	0.0114
9	114301585	C	T	-0.000196	0.00202374	0.004233	0.002706	-0.0097	0.0018	-0.0017	0.0058	-0.0538	0.0182	0.00113	0.00178	-0.0028	0.0025	-0.0027	0.0025	0.0186	0.0015	-0.001669	0.003201	-0.00555425	0.00466351	-0.00312	0.00158	0.00425255	0.00372973	0.0042	0.0067	-0.000692	0.003228	-0.0054	0.0044	-0.0056	0.00207	-0.00693	0.002	-0.02292	0.02169	0.0014	0.0074	-0.0143	0.0083	-0.0182	0.0084	-0.0171	0.0104
9	114868733	A	G	0.000273563	0.00221889	0.002048	0.002948	0	0.002	-0.0032	0.0063	-0.0106	0.0198	-0.00088	0.00195	0.0013	0.0027	0.0016	0.0027	0.0101	0.0016	-0.003097	0.003761	0.00615959	0.0051086	-0.001775	0.001715	0.00633037	0.00409478	-0.0011	0.0073	-0.001142	0.003793	0.0028	0.0048	0.00531151	0.00226	0.00724769	0.00219	0.0164	0.02552	0.0032	0.008	-0.006	0.0089	-0.0019	0.0095	0.0065	0.0114
9	115099621	C	T	-0.00290865	0.00233628	0.006607	0.003122	-0.001	0.0021	-0.0041	0.007	-0.0085	0.021	0.00305	0.00206	-0.0004	0.0028	0.0029	0.0028	0.0125	0.0017	0.009179	0.003771	-0.00100098	0.00534409	-0.001355	0.00182	-0.00201498	0.00430576	0.0064	0.0077	-0.002271	0.003804	-0.011	0.0051	-0.00196	0.00237	-0.00491	0.00229	0.002668	0.02557	-0.0168	0.0088	0.0085	0.0096	0.0081	0.0105	0.0085	0.012
9	116309773	G	A	0.00168212	0.00323126	0.008734	0.004352	-0.0057	0.0029	0.0138	0.0098	-0.0589	0.0293	0.00779	0.00284	0.0058	0.004	0.0056	0.004	0.0194	0.0024	0.004521	0.005316	-0.00442511	0.0076433	-0.00062	0.00253	-0.00532256	0.00592861	0.0021	0.011	0.001626	0.005363	-0.0092	0.0071	0.0126823	0.00336	0.0138451	0.00325	-0.01009	0.03568	0.0298	0.0125	0.0078	0.0126	-0.0101	0.0134	0.0082	0.0166
9	116989776	T	G	-0.00105563	0.00259879	-0.003052	0.003475	-0.0031	0.0023	0.0034	0.0075	0.0244	0.0234	-0.00211	0.00231	0.0029	0.0032	0.0038	0.0032	0.013	0.002	-0.000405	0.004143	0.00900841	0.00607933	0.0035	0.002025	-0.00144588	0.00484933	0.019	0.0088	0.00359	0.00418	0.0055	0.0055	-0.00756896	0.00271	-0.00915537	0.00262	-0.002335	0.02803	0.0096	0.0092	-0.0029	0.0107	-0.0109	0.0106	0.0118	0.0133
9	117017413	G	T	-0.00102626	0.00199358	-0.001102	0.002705	-0.0037	0.0018	0.0009	0.0059	0.0258	0.0182	0.00181	0.00176	0	0.0025	0.0032	0.0025	0.0128	0.0015	-0.002941	0.003167	0.00181309	0.00464327	0.002245	0.001575	-4.55e-05	0.00367615	-0.0002	0.0067	-0.003281	0.003194	-0.0011	0.0046	0.00479	0.00206	0.00639	0.00199	0.01986	0.02141	-0.0041	0.0075	-0.0017	0.0081	-0.0055	0.0084	-0.0059	0.0102
9	117032340	G	A	0.000135565	0.00219915	-0.002203	0.002932	0.0017	0.002	0.0076	0.0063	-0.0012	0.0198	0.00207	0.00194	0.0034	0.0027	0.0008	0.0027	0.0107	0.0016	-0.004097	0.003495	0.000964785	0.0050076	-0.00144	0.00172	-0.00470918	0.00405302	0.018	0.0074	-0.003681	0.003526	-0.0043	0.0049	0.00637241	0.00223	0.00606246	0.00215	0.001082	0.02367	-0.0026	0.0082	-0.0097	0.0092	-0.0078	0.01	-0.0072	0.0118
9	117869684	T	G	0.00029038	0.00195774	-0.006769	0.002603	-0.0092	0.0017	-0.0083	0.0056	-0.0181	0.0176	0.00152	0.00172	-0.0033	0.0024	-0.0016	0.0024	0.0144	0.0015	-0.001996	0.003218	0.00334142	0.00449002	8.5e-05	0.00152	-0.00194845	0.00361197	-0.0079	0.0064	-0.007318	0.003247	0.0061	0.0042	0.004487	0.00199	0.00534841	0.00193	-0.004631	0.02184	0.0132	0.0072	0.0082	0.0079	-0.0184	0.0084	-0.0167	0.01
9	118485479	T	C	-0.00292571	0.00358236	-0.007115	0.004749	-0.0131	0.0032	-0.0092	0.0096	0.0208	0.0318	0.00868	0.00316	-0.0123	0.0043	-0.0137	0.0043	0.0361	0.0026	-0.008371	0.005874	0.00469231	0.00806344	0.006095	0.002755	0.00103436	0.00694214	0.024	0.012	-0.003912	0.005926	-0.0035	0.0082	0.00457333	0.00361	0.00584363	0.00349	0.009272	0.0401	0.0016	0.012	0.0095	0.0149	-0.0046	0.014	0.0003	0.0185
9	118540913	T	C	0.00101306	0.00196055	-0.000158	0.002605	-0.0048	0.0017	-0.0007	0.0057	0.0079	0.0175	0.00093	0.00172	-0.0043	0.0024	-0.0043	0.0024	0.0154	0.0014	-0.002481	0.003123	-9.62e-05	0.00449151	0.00197	0.00152	0.0043328	0.00361066	-0.0019	0.0063	0.002044	0.003151	-0.0007	0.0042	-2.67e-05	0.00199	-0.000716	0.00193	-0.01148	0.02116	-0.0013	0.0072	0.0129	0.008	-0.0157	0.0085	-0.0006	0.01
9	118838314	A	C	-0.00386637	0.00365337	-0.00038	0.0048	-0.0025	0.0031	-0.0176	0.0093	0.0879	0.0333	0.00082	0.00328	-0.004	0.0044	-0.0082	0.0044	0.0247	0.0028	-0.002084	0.00614	0.00367771	0.00842836	0.007685	0.002885	0.00115983	0.00674137	-0.0007	0.012	-0.002538	0.006194	0.011	0.0064	0.00747181	0.0037	0.0067466	0.00358	-0.001762	0.04143	0.0081	0.0131	0.0036	0.0154	-0.0047	0.017	-0.0106	0.0198
9	118966153	G	A	0.00204763	0.00196128	0.004996	0.002615	-0.0086	0.0018	0.0073	0.0057	0.0478	0.0177	0.00087	0.00173	-0.0052	0.0024	-0.0048	0.0024	0.0136	0.0015	0.0009405	0.003167	0.00176829	0.00451299	0.000605	0.00153	-0.00123732	0.00361735	0.0021	0.0065	-0.006055	0.003195	-0.0092	0.0053	0.00218817	0.002	0.00302922	0.00193	0.005967	0.02144	-0.0026	0.0073	-0.0001	0.0081	0.0043	0.0085	-0.0088	0.0102
9	119122053	T	C	0.00184706	0.00237664	0.018628	0.003197	0.0012	0.0021	-0.0041	0.0073	-0.0815	0.0215	-0.00058	0.00209	0.0032	0.0029	0.0003	0.0029	0.0413	0.0018	-0.00506	0.003821	-0.0118565	0.00553307	-0.008105	0.001865	0.00484922	0.0043724	-0.024	0.0079	-0.01149	0.003854	-0.0008	0.0051	0.0119042	0.00244	0.0137615	0.00236	0.004403	0.02587	0.0231	0.0091	0.003	0.0096	-0.0174	0.0104	0.0069	0.0122
9	119248059	G	A	0.000835997	0.00225863	0.007284	0.002999	-0.0012	0.002	0.0276	0.0066	0.0699	0.0202	-0.00402	0.00199	0.0185	0.0027	0.0124	0.0027	0.0115	0.0017	-0.003895	0.00357	0.00535259	0.00515998	0.000485	0.001745	0.0110447	0.00415673	-0.0042	0.0074	-0.002067	0.003601	-0.0047	0.005	0.0139	0.00229	0.0112	0.00222	-0.008222	0.02423	0.0224	0.0085	-0.0047	0.0093	-0.0202	0.0097	0.0044	0.0116
9	119370679	C	T	0.00206095	0.00196504	-0.006318	0.002621	-0.0013	0.0018	-0.0002	0.0057	0.0577	0.0176	0.00429	0.00173	0.0069	0.0024	-0.0027	0.0024	0.0217	0.0015	-0.00117	0.003184	-0.00457396	0.00450284	0.00599	0.001525	-0.00413085	0.00362299	-0.016	0.0065	0.002128	0.003212	-0.0061	0.0043	-0.0127	0.002	-0.00827	0.00193	0.0005965	0.02149	0.0014	0.0072	-0.0019	0.0079	0.0067	0.0085	0.0077	0.0101
9	122652870	C	T	-0.00164617	0.00200366	-0.000213	0.002722	0.0024	0.0018	-0.0224	0.0059	-0.0343	0.0183	0.00354	0.00178	-0.005	0.0024	-0.0047	0.0025	0.0134	0.0015	0.002862	0.003184	0.00354515	0.00460081	-0.0049	0.001595	-0.00180046	0.00369059	-0.011	0.0066	-0.004477	0.003211	-0.0053	0.0048	-0.000375	0.00204	-0.000848	0.00197	0.005774	0.02155	-0.0001	0.0076	0.0024	0.0083	0.0047	0.0086	-0.0134	0.0111
9	123496570	C	T	0.00354909	0.00209132	-0.006401	0.002805	-0.0028	0.0019	-0.0083	0.0061	0.0402	0.0189	0.00843	0.00185	-0.0047	0.0026	-0.0071	0.0026	0.0175	0.0016	0.002827	0.003344	0.00574926	0.004824	0.009245	0.00164	-0.00987792	0.00385082	-0.015	0.0068	-0.01366	0.003373	-0.011	0.0048	-0.00557	0.00215	-0.00624	0.00208	-0.005922	0.02268	0.0026	0.0077	-0.0025	0.0086	-0.0151	0.0089	0.0187	0.0108
9	123751661	G	A	0.000959966	0.00331813	0.001365	0.004405	-0.0013	0.003	-0.0484	0.0097	0.0221	0.0298	0.01097	0.00293	-0.0071	0.004	-0.0093	0.004	0.0236	0.0026	0.006976	0.005235	0.00637051	0.00750726	-0.00025	0.00258	-0.000515687	0.00613305	-0.019	0.011	-0.01021	0.005281	-0.0036	0.0088	0.0039	0.00333	0.00467	0.00322	0.06635	0.03438	-0.0237	0.0125	-0.0263	0.0137	-0.0306	0.0135	0.0308	0.0171
[truncated: 845 more rows]
[truncated: 2 more columns]
