# Supplementary material for: Mendelian randomization analyses clarify the effects of height on cardiovascular diseases
Source: PLoS One. 2024 Jul 3;19(7):e0298786. doi: 10.1371/journal.pone.0298786 (PMC11221663; doi:10.1371/journal.pone.0298786)
Supplement: S8 Table — (XLSX) [file pone.0298786.s010.xlsx]

## Sheet: STable8
Exposure	Estimate	SE	p
Height	-0.0373655	0.0161731	0.0209759
Alcohol	-0.0902308	0.0795464	0.256806
BirthWeight	-0.0637173	0.043988	0.147639
BMI	0.241724	0.048186	5.755e-07
DBP	0.0119024	0.00639478	0.0628609
EduAttainment	-0.19069	0.0647601	0.00327352
LDL	0.228578	0.0348602	7.06155e-11
OverallActivity	-0.0539879	0.0371037	0.145819
SBP	0.512562	0.077785	5.7045e-11
Smoking	0.179168	0.0429738	3.19405e-05
T2D.Mahajan	0.063076	0.0173212	0.000278278
TG	0.135388	0.0316952	2.03738e-05
WHR.notAdjBMI	0.0753814	0.0393935	0.0558286
