# Supplementary material for: Mendelian randomization analyses clarify the effects of height on cardiovascular diseases
Source: PLoS One. 2024 Jul 3;19(7):e0298786. doi: 10.1371/journal.pone.0298786 (PMC11221663; doi:10.1371/journal.pone.0298786)
Supplement: S9 Table — (XLSX) [file pone.0298786.s011.xlsx]

## Sheet: STable9
Exposure	Height_estimate	Height_SE	Height_p	Exposure_estimate	Exposure_SE	Exposure_p	Difference_between_univariable_height_estimate
BirthWeight	-0.0823174	0.0158758	2.38824e-07	-0.188273	0.0450628	3.07371e-05	-0.0364688
EduAttainment	-0.090027	0.013671	5.85633e-11	-0.492141	0.0653243	7.57027e-14	-0.0287592
SBP	-0.0926489	0.0129279	1.09502e-12	0.666432	0.0514056	6.77418e-37	-0.0261373
BMI	-0.10213	0.0136292	1.02132e-13	0.240844	0.0472585	3.80627e-07	-0.0166563
TG	-0.105142	0.0130903	1.66314e-15	0.300766	0.0314369	3.26215e-21	-0.0136446
LDL	-0.107267	0.0133273	1.45862e-15	0.226676	0.0371345	1.24895e-09	-0.0115194
DBP	-0.107485	0.012979	2.26463e-16	0.0466517	0.00434862	4.12504e-26	-0.0113016
T2D.Mahajan	-0.111916	0.013084	2.41111e-17	0.147431	0.0168186	4.02055e-18	-0.00687
Alcohol	-0.118174	0.0133233	1.65059e-18	-0.109089	0.0821935	0.184595	-0.000612701
None (univariable estimate)	-0.118786	0.0133179	4.69431e-19	NA	NA	NA	0
WHR.notAdjBMI	-0.119735	0.0132011	2.88172e-19	0.266191	0.0449006	3.6221e-09	0.000948999
Smoking	-0.122217	0.0131896	5.0478e-20	0.271894	0.0422392	1.53817e-10	0.0034309
OverallActivity	-0.129055	0.0134579	2.65541e-21	-0.174574	0.039656	1.131e-05	0.0102691
