# Supplementary material for: Mendelian randomization analyses clarify the effects of height on cardiovascular diseases
Source: PLoS One. 2024 Jul 3;19(7):e0298786. doi: 10.1371/journal.pone.0298786 (PMC11221663; doi:10.1371/journal.pone.0298786)
Supplement: S10 Table — (XLSX) [file pone.0298786.s012.xlsx]

## Sheet: STable10
SNP	Chromosome_hg19	Position_hg19	Effect_Allele	Other_Allele	Effect_Allele_Freq	Beta	SE	P	N	LD_proxy
rs12737805	1	22612690	A	G	0.779	0.0203	0.0028	6.57e-13	403294	No
rs7546017	1	26782154	T	C	0.2528	-0.0186	0.0027	2.607e-12	404165	Yes
rs755249	1	39995074	T	C	0.233	-0.0202	0.0027	1.52e-13	404165	No
rs12565379	1	51216616	T	C	0.4015	0.0155	0.0024	5.517e-11	404164	Yes
rs9970286	1	111737398	A	G	0.329	0.0172	0.0025	5.91e-12	395852	No
rs35043843	1	118911295	T	G	0.756	-0.0199	0.0027	2.8e-13	396723	No
rs878471	1	150547747	A	G	0.58	-0.0225	0.0024	2.16e-21	396721	No
rs4651005	1	178719306	T	C	0.321	0.0185	0.0025	1.38e-13	396723	No
rs2816992	1	200069216	A	G	0.588	-0.0131	0.0024	3.38e-08	396722	No
rs1008833	1	204426295	A	G	0.854	-0.0287	0.0033	4.55e-18	396723	No
rs1473527	1	218622319	A	G	0.2867	0.0149	0.0026	8.479e-09	396723	Yes
rs6700294	1	218855738	A	G	0.5111	0.0167	0.0023	9.874e-13	395850	Yes
rs17009288	1	221204299	A	C	0.706	-0.02	0.0026	7.78e-15	395851	No
rs2355237	1	239857524	A	G	0.512	0.02	0.0023	1.12e-17	396723	No
rs2544536	2	15906854	T	C	0.488	-0.0216	0.0023	1.26e-20	404165	No
rs55884799	2	18287623	T	C	0.827	-0.0325	0.0031	4.07e-26	404163	No
rs6751968	2	18570024	A	C	0.179	0.0258	0.003	1.37e-17	404164	No
rs13430465	2	18702313	T	C	0.08	0.0363	0.0043	2.97e-17	404163	No
rs13009582	2	24018480	A	G	0.451	0.0154	0.0023	4.48e-11	403293	No
rs4952564	2	42243850	A	G	0.681	-0.0153	0.0025	7.95e-10	404164	No
rs3791679	2	56096892	A	G	0.771	0.0203	0.0028	2.73e-13	396723	No
rs62168891	2	135672187	T	C	0.403	0.0181	0.0024	4.71e-14	395850	No
rs72902177	2	157016257	T	C	0.135	-0.0335	0.0034	1.76e-22	395850	No
rs7424771	2	161276378	A	G	0.447	-0.0169	0.0024	6.57e-13	396722	No
rs2304340	2	179260382	A	G	0.408	-0.014	0.0024	3.72e-09	396723	No
rs1249096	2	199723365	A	G	0.563	0.0181	0.0024	2.18e-14	396721	No
rs8179795	2	217613285	T	C	0.8494	-0.0207	0.0033	2.837e-10	396722	Yes
rs4294980	2	218604356	A	G	0.789	0.0179	0.0029	4.02e-10	396723	No
rs2571445	2	218683154	A	G	0.397	-0.0285	0.0024	7.24e-33	396723	No
rs6710301	2	239441308	A	C	0.149	0.0235	0.0033	8.51e-13	396723	No
rs6431620	2	239604970	T	G	0.789	0.0201	0.0029	2.33e-12	396723	No
rs62191105	2	239872704	T	C	0.1987	0.0284	0.0029	2.944e-22	396722	Yes
rs6733504	2	242495953	A	G	0.546	0.0167	0.0024	1.31e-12	395850	No
rs2974389	3	13787641	A	G	0.427	0.0165	0.0023	1.7e-12	404164	No
rs73048404	3	25179533	T	G	0.853	0.0183	0.0033	2.23e-08	404164	No
rs12715478	3	55152319	A	G	0.594	0.0131	0.0024	4.82e-08	396722	No
rs6445932	3	57879611	T	G	0.752	-0.0287	0.0027	3.82e-26	396723	No
rs4132748	3	67455803	T	C	0.307	-0.0205	0.0026	1.18e-15	395850	No
rs35480566	3	71583177	A	G	0.56	-0.0195	0.0024	1.79e-16	396721	No
rs12497779	3	98822050	T	G	0.233	-0.0298	0.0028	3.92e-27	396721	No
rs1610265	3	99420192	T	C	0.077	-0.0305	0.0044	3.86e-12	396721	No
rs2999090	3	127931340	A	G	0.881	-0.0203	0.0036	2.01e-08	396722	No
rs12634907	3	158226886	A	G	0.656	0.0223	0.0025	9.22e-20	396723	No
rs879394	3	168709843	T	G	0.235	-0.0289	0.0028	1.36e-25	396722	No
rs78101726	3	169295436	A	G	0.846	0.0334	0.0032	7.72e-25	395851	No
rs4481184	3	185505787	T	C	0.3134	-0.0171	0.0025	1.175e-11	396722	Yes
rs12331869	4	56012149	A	G	0.179	-0.0181	0.0031	3.17e-09	396723	No
rs62316310	4	75676529	A	G	0.26	0.0176	0.0027	4.53e-11	396721	No
rs6533183	4	106133184	T	C	0.655	-0.0213	0.0025	5.28e-18	396723	No
rs11722225	4	106766430	T	C	0.934	-0.0729	0.0047	2.43e-54	396722	No
rs34712979	4	106819053	A	G	0.256	-0.0567	0.0027	9.32e-97	395850	No
rs13109426	4	145330628	A	G	0.592	-0.0161	0.0024	1.26e-11	396721	No
rs13116999	4	145442364	A	G	0.538	0.0404	0.0023	1.43e-66	396723	No
rs11739847	5	609661	A	G	0.199	-0.021	0.0029	4.3e-13	404164	No
rs268717	5	33352738	T	C	0.907	-0.0307	0.004	1.67e-14	404165	No
rs4866846	5	43976162	A	G	0.15	0.0277	0.0033	2.47e-17	403294	No
rs12522114	5	52187038	A	C	0.265	-0.0154	0.0027	7.14e-09	395851	No
rs2441026	5	53444498	T	C	0.463	0.0167	0.0023	1.23e-12	396723	No
rs425102	5	77396400	T	G	0.76	0.0159	0.0027	6.55e-09	396722	No
rs17163397	5	128767384	A	G	0.876	-0.0227	0.0036	2.09e-10	396721	No
rs7733410	5	147856522	A	G	0.441	0.0342	0.0024	7.12e-47	395850	No
rs1800888	5	148206885	T	C	0.015	-0.0844	0.0098	6.45e-18	395484	No
rs11952673	5	148652302	T	G	0.399	-0.0186	0.0024	1.35e-14	395851	No
rs11134789	5	156944199	A	C	0.341	-0.0254	0.0025	6.23e-25	395852	No
rs10059996	5	170901463	T	G	0.355	-0.0139	0.0025	3.73e-08	395850	No
rs79898473	5	179598771	T	C	0.671	-0.014	0.0025	2.51e-08	395850	No
rs12198986	6	7720059	A	G	0.478	-0.021	0.0023	1.01e-19	404165	No
rs13216391	6	7789943	A	G	0.8206	0.0305	0.003	4.929e-24	404165	Yes
rs7752448	6	28301099	A	G	0.875	0.0435	0.0035	2.5e-35	404165	No
rs2070600	6	32151443	T	C	0.063	0.0318	0.0048	5.16e-11	392885	No
rs9274247	6	32631295	A	G	0.321	-0.0316	0.0029	6.72e-28	383797	No
rs9689096	6	34188892	A	C	0.937	-0.0359	0.0049	1.71e-13	404163	No
rs9357446	6	44447598	A	G	0.517	-0.0134	0.0023	8.12e-09	404164	No
rs2894837	6	56336406	A	G	0.64	0.0175	0.0024	9.22e-13	396723	No
rs2798641	6	109268050	T	C	0.183	-0.0322	0.003	1.69e-26	396723	No
rs6918725	6	126990392	T	G	0.481	-0.0151	0.0023	1.17e-10	396723	No
rs2627237	6	134339265	A	G	0.589	0.0141	0.0024	3.5e-09	396723	No
rs1102077	6	140271357	A	C	0.757	0.0215	0.0027	4.21e-15	396722	No
rs9385988	6	142560957	A	G	0.723	-0.0279	0.0026	1.4e-26	396722	No
rs7753012	6	142745883	T	G	0.695	-0.0251	0.0025	7.09e-23	395852	No
rs4318980	7	7256490	A	G	0.415	-0.0129	0.0024	4.61e-08	404165	No
rs4721442	7	15506007	T	G	0.834	0.0189	0.0031	1.4e-09	404163	No
rs559233	7	26848830	T	C	0.486	0.0168	0.0023	7.8e-13	403293	No
rs1513272	7	28200097	T	C	0.5	0.0198	0.0023	1.11e-17	404163	No
rs17232687	7	46448518	T	C	0.496	-0.0187	0.0023	1.45e-15	396722	No
rs34004921	7	84560926	T	G	0.66	-0.02	0.0025	6.344e-16	396723	Yes
rs12698403	7	156127246	A	G	0.442	-0.0274	0.0024	6.42e-31	396721	No
rs4128298	8	11823332	T	C	0.718	-0.0172	0.0026	3.48e-11	403294	No
rs7465401	8	70367248	T	C	0.726	-0.0211	0.0026	9.09e-16	396722	No
rs7838717	8	145504343	T	C	0.363	-0.0217	0.0025	1.83e-18	396723	No
rs771662	9	1568941	T	C	0.349	-0.0161	0.0024	4.4e-11	404165	No
rs1570203	9	4120648	A	G	0.53	0.0214	0.0023	5.95e-20	404164	No
rs7041139	9	18013733	T	C	0.322	-0.0173	0.0025	3.09e-12	404163	No
rs1107677	9	23587027	T	C	0.485	0.0165	0.0023	1.69e-12	404163	No
rs72743974	9	98878881	A	G	0.833	-0.0225	0.0031	7.49e-13	396722	No
rs10983184	9	119234058	T	C	0.64	0.0185	0.0025	5.11e-14	395852	No
rs967497	9	131943843	A	G	0.31	0.015	0.0025	2.79e-09	396721	No
rs7024579	9	139100413	T	C	0.315	-0.0172	0.0025	9.48e-12	396723	No
rs7068966	10	12277992	T	C	0.5138	0.0337	0.0023	5.779e-48	404165	Yes
rs7082066	10	64998971	A	G	0.185	0.0221	0.003	2.2e-13	396722	No
rs10998018	10	69962954	A	G	0.497	-0.0215	0.0023	4.24e-20	396723	No
rs7098573	10	75580014	A	G	0.718	-0.0246	0.0026	2.75e-21	396721	No
rs2637254	10	78312002	A	G	0.511	-0.0285	0.0023	3.91e-34	396723	No
rs11191841	10	105639611	T	C	0.491	-0.0168	0.0023	6.21e-13	396723	No
rs17596617	11	43690717	T	C	0.317	-0.0185	0.0025	1.4e-13	404164	No
rs2863166	11	45229091	A	G	0.8553	-0.0203	0.0033	7.443e-10	404165	Yes
rs71490394	11	62370155	A	G	0.367	0.0264	0.0024	1.66e-27	396721	No
rs2027761	11	73036179	T	C	0.113	0.0282	0.0037	2.54e-14	396721	No
rs11234768	11	86448839	T	C	0.846	0.0239	0.0032	1.72e-13	396721	No
rs541601	11	126009500	T	C	0.183	-0.0195	0.003	1.19e-10	396723	No
rs56196860	12	2908330	A	C	0.031	-0.0446	0.0069	7.82e-11	394989	No
rs12811814	12	4243749	T	C	0.458	0.0149	0.0024	2.57e-10	403292	No
rs7977418	12	28588242	T	C	0.542	0.0322	0.0023	1.42e-43	403292	No
rs772921	12	56403577	T	C	0.3396	-0.0154	0.0025	4.068e-10	396723	Yes
rs11175738	12	65777145	A	G	0.3113	0.0196	0.0025	1.004e-14	396721	Yes
rs11176001	12	66409367	A	C	0.131	-0.0291	0.0035	4.88e-17	396722	No
rs56390486	12	85719906	A	G	0.291	0.0143	0.0026	3.39e-08	396721	No
rs972936	12	102824921	T	C	0.263	0.0164	0.0027	7.09e-10	396723	No
rs2701110	12	114669870	A	C	0.166	0.0259	0.0032	1.91e-16	396722	No
rs10850377	12	115201436	A	G	0.341	0.0195	0.0025	4.02e-15	396722	No
rs35505	12	115501127	A	G	0.686	0.0195	0.0025	1.32e-14	396721	No
rs1326122	13	50722895	A	C	0.0215	0.0593	0.008	1.603e-13	403293	Yes
rs803765	13	71647588	A	C	0.345	-0.0195	0.0024	1.38e-15	404164	No
rs4885681	13	80467235	T	C	0.725	0.0186	0.0026	1.83e-12	395851	No
rs10141786	14	74817418	A	G	0.402	0.0182	0.0024	3.05e-14	396723	No
rs11160037	14	92512143	A	G	0.621	-0.0175	0.0024	4.69e-13	396722	No
rs8010344	14	93086918	A	G	0.8182	-0.0343	0.003	2.073e-29	396723	Yes
rs35700143	15	40715153	T	C	0.5192	-0.0151	0.0023	7.93e-11	404165	Yes
rs4924525	15	41255396	A	C	0.522	-0.0128	0.0023	4.52e-08	403292	No
rs16962434	15	49711731	T	C	0.9311	-0.0367	0.0046	1.228e-15	404165	Yes
rs1441358	15	71612514	T	G	0.664	0.0232	0.0025	3.79e-21	404163	No
rs62015883	15	71803450	T	C	0.178	-0.0206	0.003	1.16e-11	403294	No
rs1896797	15	84274591	A	G	0.49	0.0218	0.0023	1.59e-20	396723	No
rs3751837	16	3583173	T	C	0.22	-0.0235	0.0028	6.35e-17	404163	No
rs12446589	16	28870962	A	G	0.4	-0.0131	0.0024	2.76e-08	404164	No
rs76219171	16	50188929	A	G	0.06	-0.0283	0.005	1.26e-08	404164	No
rs8047194	16	69891510	T	G	0.496	-0.0208	0.0023	6.7e-19	396722	No
rs11858992	16	75411445	A	C	0.404	0.0224	0.0024	5.13e-21	396722	No
rs2345443	16	78225633	A	G	0.311	0.0221	0.0025	3.03e-18	395850	No
rs6539952	16	86579223	A	C	0.262	-0.017	0.0027	3.5e-10	390787	No
rs4796334	17	6469793	A	G	0.503	-0.0135	0.0023	7.43e-09	404164	No
rs34351630	17	16030520	T	C	0.465	0.0135	0.0023	6.72e-09	403292	No
rs62070648	17	29210595	A	G	0.27	0.0167	0.0026	1.54e-10	404164	No
rs35246838	17	36915540	T	C	0.868	0.0228	0.0035	5.33e-11	404164	No
rs8069451	17	37504933	T	C	0.749	0.0189	0.0027	2.25e-12	404164	No
rs79412431	17	43940021	A	G	0.216	-0.0426	0.0029	3.1e-49	391506	No
rs12945803	17	46552229	T	C	0.782	0.0175	0.0028	5.51e-10	404163	No
rs28519449	17	54195453	T	C	0.404	0.0205	0.0024	3.51e-18	404165	No
rs6501455	17	69201811	A	G	0.502	0.0296	0.0023	1.28e-36	396723	No
rs9892893	17	73525670	T	G	0.261	0.0198	0.0027	2.08e-13	395850	No
rs59606152	17	79952944	T	C	0.112	0.0255	0.0039	6.43e-11	384570	No
rs513953	18	8801351	A	G	0.254	-0.0273	0.0027	1.24e-24	404164	No
rs8089099	18	10078071	A	G	0.275	0.0163	0.0026	4.35e-10	403292	No
rs11082051	18	20234336	A	G	0.53	0.0128	0.0023	3.66e-08	404164	No
rs9947743	18	20708321	A	G	0.787	-0.0202	0.0028	1.24e-12	404163	No
rs303752	18	21074255	A	G	0.409	-0.0154	0.0024	1.29e-10	403292	No
rs1668091	18	22290711	T	C	0.681	-0.0156	0.0025	4.87e-10	404165	No
rs9807668	18	42827898	T	C	0.095	0.0294	0.004	1.39e-13	404165	No
rs2202572	18	53566471	A	C	0.329	0.0144	0.0025	5.78e-09	404165	No
rs11085744	19	10819967	T	C	0.56	-0.0153	0.0024	7.83e-11	403292	No
rs9636166	19	31829613	A	C	0.874	0.0234	0.0035	2.95e-11	403293	No
rs2145272	20	6626218	A	G	0.638	0.0203	0.0024	5.28e-17	404164	No
rs2236180	20	25282608	T	C	0.815	0.0213	0.003	1.02e-12	404165	No
rs4413223	20	30858967	A	G	0.172	-0.0174	0.0031	1.48e-08	404163	No
rs143384	20	34025756	A	G	0.596	0.0165	0.0024	3.5e-12	403292	No
rs12481092	20	45486817	T	C	0.272	0.0226	0.0026	7.65e-18	404164	No
rs4809221	20	62372706	A	G	0.675	-0.0266	0.0025	2.2e-26	396722	No
rs1978968	22	18448113	T	C	0.237	0.0293	0.0027	9.09e-27	404163	No
rs5763025	22	20786488	A	C	0.1969	-0.0189	0.0029	1.13e-10	404164	Yes
rs2283847	22	28181399	T	C	0.557	-0.019	0.0024	2e-15	404165	No
rs113111175	22	50867711	T	C	0.122	0.022	0.0036	1.11e-09	403292	No
