# Supplementary material for: Mendelian randomization analyses clarify the effects of height on cardiovascular diseases
Source: PLoS One. 2024 Jul 3;19(7):e0298786. doi: 10.1371/journal.pone.0298786 (PMC11221663; doi:10.1371/journal.pone.0298786)
Supplement: S11 Table — (XLSX) [file pone.0298786.s013.xlsx]

## Sheet: STable11
SNP	Chromosome_hg19	Position_hg19	Effect_Allele	Other_Allele	Effect_Allele_Frequency	Beta	SE	P	N	Proxy_SNP	R2	Proxy_Chromosome_hg19	Proxy_Position_hg19	Proxy_Effect_Allele	Proxy_Other_Allele	Proxy_Effect_Allele_Frequency	Proxy_Beta	Proxy_SE	Proxy_P	Proxy_N
rs12096239	1	26796922	C	G	0.253	-0.0187	0.0027	2.084e-12	404165	rs7546017	0.99	1	26782154	T	C	0.2528	-0.0186	0.0027	2.607e-12	404165
rs1416685	1	51243374	C	G	0.4053	0.0162	0.0024	6.115e-12	404164	rs12565379	0.97	1	51216616	T	C	0.4015	0.0155	0.0024	5.517e-11	404164
rs6604614	1	218631452	C	G	0.7152	-0.0151	0.0026	6.189e-09	396722	rs1473527	0.99	1	218622319	A	G	0.2867	0.0149	0.0026	8.479e-09	396723
rs28613267	1	218855029	C	G	0.5112	0.0168	0.0023	9.19e-13	395850	rs6700294	1	1	218855738	A	G	0.5111	0.0167	0.0023	9.874e-13	395850
rs6435952	2	217614730	A	T	0.1505	0.0208	0.0033	1.995e-10	396722	rs8179795	1	2	217613285	T	C	0.8494	-0.0207	0.0033	2.837e-10	396722
rs4308141	2	239881309	C	G	0.8011	-0.0284	0.0029	2.864e-22	396723	rs62191105	1	2	239872704	T	C	0.1987	0.0284	0.0029	2.944e-22	396722
rs6780171	3	185503456	A	T	0.3129	-0.0174	0.0025	6.177e-12	396721	rs4481184	0.99	3	185505787	T	C	0.3134	-0.0171	0.0025	1.175e-11	396722
rs10498672	6	7797840	C	G	0.8227	0.0309	0.003	1.897e-24	404164	rs13216391	1	6	7789943	A	G	0.8206	0.0305	0.003	4.929e-24	404165
rs12707691	7	84569510	C	G	0.6642	-0.0205	0.0025	1.669e-16	396723	rs34004921	0.99	7	84560926	T	G	0.66	-0.02	0.0025	6.344e-16	396723
rs7090277	10	12278021	A	T	0.5165	0.0336	0.0023	1.126e-47	404165	rs7068966	1	10	12277992	T	C	0.5138	0.0337	0.0023	5.779e-48	404165
rs10838435	11	45244903	C	G	0.1439	0.0211	0.0033	1.456e-10	404163	rs2863166	0.99	11	45229091	A	G	0.8553	-0.0203	0.0033	7.443e-10	404165
rs1689510	12	56396768	C	G	0.3373	-0.0153	0.0025	5.571e-10	396721	rs772921	0.97	12	56403577	T	C	0.3396	-0.0154	0.0025	4.068e-10	396723
rs12825748	12	65793153	C	G	0.3087	0.0198	0.0025	6.269e-15	396721	rs11175738	0.98	12	65777145	A	G	0.3113	0.0196	0.0025	1.004e-14	396721
rs2812208	13	50707087	C	G	0.0212	0.0612	0.0081	4.946e-14	403294	rs1326122	0.96	13	50722895	A	C	0.0215	0.0593	0.008	1.603e-13	403293
rs11621587	14	93098339	C	G	0.1821	0.0343	0.003	9.575e-30	396722	rs8010344	1	14	93086918	A	G	0.8182	-0.0343	0.003	2.073e-29	396723
rs2304645	15	40716253	C	G	0.5179	-0.0154	0.0023	2.926e-11	404163	rs35700143	1	15	40715153	T	C	0.5192	-0.0151	0.0023	7.93e-11	404165
rs35251997	15	49706145	A	T	0.931	-0.0369	0.0046	9.446e-16	404163	rs16962434	1	15	49711731	T	C	0.9311	-0.0367	0.0046	1.228e-15	404165
rs9610955	22	20790723	C	G	0.1972	-0.0192	0.0029	6.936e-11	403292	rs5763025	0.97	22	20786488	A	C	0.1969	-0.0189	0.0029	1.13e-10	404164
