# Supplementary material for: Mendelian randomization analyses clarify the effects of height on cardiovascular diseases
Source: PLoS One. 2024 Jul 3;19(7):e0298786. doi: 10.1371/journal.pone.0298786 (PMC11221663; doi:10.1371/journal.pone.0298786)
Supplement: S12 Table — (XLSX) [file pone.0298786.s014.xlsx]

## Sheet: STable12
SNP	Chromosome_hg19	Position_hg19	Effect_Allele	Other_Allele	Effect_Allele_Freq	Beta	SE	P	N	LD_proxy
rs9435733	1	17308254	T	C	0.482	-0.0231	0.0023	3.35e-23	403912	No
rs12737805	1	22612690	A	G	0.779	0.0206	0.0028	3.58e-13	403041	No
rs9328728	1	26783767	T	C	0.79	-0.0174	0.0029	9.72e-10	403912	Yes
rs1192415	1	92077097	A	G	0.812	-0.0193	0.003	1.3e-10	396470	No
rs35043843	1	118911295	T	G	0.756	-0.0238	0.0027	4.12e-18	396470	No
rs878471	1	150547747	A	G	0.58	-0.0278	0.0024	1.5e-31	396468	No
rs4651005	1	178719306	T	C	0.321	0.0169	0.0025	1.67e-11	396470	No
rs2146098	1	186090370	A	G	0.645	-0.018	0.0024	2.03e-13	396469	No
rs2816992	1	200069216	A	G	0.588	-0.0164	0.0024	7.33e-12	396470	No
rs1008833	1	204426295	A	G	0.854	-0.0244	0.0033	2.41e-13	396470	No
rs6700294	1	218855738	A	G	0.511	0.0153	0.0024	8.19e-11	395597	Yes
rs17009288	1	221204299	A	C	0.706	-0.0251	0.0026	3.68e-22	395598	No
rs12757436	1	221631938	A	G	0.335	0.0159	0.0025	1.76e-10	395598	No
rs6751968	2	18570024	A	C	0.179	0.0252	0.003	1.27e-16	403912	No
rs13430465	2	18702313	T	C	0.08	0.0368	0.0043	1.87e-17	403910	No
rs13009582	2	24018480	A	G	0.451	0.0158	0.0023	1.52e-11	403040	No
rs1731240	2	26837395	A	G	0.452	-0.0153	0.0023	5.23e-11	403912	Yes
rs4952564	2	42243850	A	G	0.681	-0.0172	0.0025	6.97e-12	403912	No
rs3791679	2	56096892	A	G	0.771	0.0344	0.0028	7.19e-35	396470	No
rs62168891	2	135672187	T	C	0.403	0.0186	0.0024	1.08e-14	395597	No
rs2304340	2	179260382	A	G	0.408	-0.0158	0.0024	4.06e-11	396470	No
rs1249096	2	199723365	A	G	0.563	0.0207	0.0024	3.94e-18	396468	No
rs12997625	2	202970250	T	C	0.528	-0.0169	0.0024	8.88e-13	396468	No
rs4294980	2	218604356	A	G	0.789	0.0183	0.0029	2.08e-10	396469	No
rs2571445	2	218683154	A	G	0.397	-0.022	0.0024	4.53e-20	396470	No
rs4674407	2	220382700	T	C	0.497	-0.015	0.0024	2.84e-10	395598	No
rs6431620	2	239604970	T	G	0.789	0.0185	0.0029	1.4e-10	396470	No
rs6437219	2	241844033	T	C	0.522	0.0185	0.0025	1.19e-13	395598	No
rs6733504	2	242495953	A	G	0.546	0.0191	0.0024	7.39e-16	395597	No
rs2974389	3	13787641	A	G	0.427	0.0155	0.0024	4.73e-11	403910	No
rs73048404	3	25179533	T	G	0.853	0.0209	0.0033	2.1e-10	403912	No
rs6445932	3	57879611	T	G	0.752	-0.0184	0.0027	1.43e-11	396470	No
rs4132748	3	67455803	T	C	0.307	-0.02	0.0026	6.96e-15	395597	No
rs35480566	3	71583177	A	G	0.56	-0.0221	0.0024	1.25e-20	396468	No
rs12497779	3	98822050	T	G	0.233	-0.0319	0.0028	1.85e-30	396468	No
rs1610265	3	99420192	T	C	0.077	-0.0379	0.0044	8.81e-18	396468	No
rs12634907	3	158226886	A	G	0.656	0.0262	0.0025	2.83e-26	396470	No
rs879394	3	168709843	T	G	0.235	-0.0166	0.0028	2.48e-09	396470	No
rs78101726	3	169295436	A	G	0.846	0.0265	0.0033	4.61e-16	395598	No
rs2609279	4	89855495	T	C	0.215	-0.0245	0.0029	1.25e-17	396470	No
rs11722225	4	106766430	T	C	0.934	-0.0561	0.0047	1.78e-32	396469	No
rs34712979	4	106819053	A	G	0.256	-0.0261	0.0027	1.15e-21	395597	No
rs13109426	4	145330628	A	G	0.592	-0.0226	0.0024	4.2e-21	396469	No
rs13116999	4	145442364	A	G	0.538	0.0152	0.0024	1.06e-10	396470	No
rs268717	5	33352738	T	C	0.907	-0.034	0.004	3.23e-17	403912	No
rs1351635	5	44359299	A	G	0.328	0.0205	0.0025	1.28e-16	403912	Yes
rs2441026	5	53444498	T	C	0.463	0.0177	0.0024	7.79e-14	396470	No
rs425102	5	77396400	T	G	0.76	0.0209	0.0028	2.78e-14	396470	No
rs11952673	5	148652302	T	G	0.399	-0.0146	0.0024	1.71e-09	395597	No
rs2076295	6	7563232	T	G	0.55	0.0131	0.0023	2.24e-08	403912	No
rs12198986	6	7720059	A	G	0.478	-0.0227	0.0023	2.17e-22	403912	No
rs13216391	6	7789943	A	G	0.821	0.0351	0.003	6.63e-31	403912	Yes
rs7752448	6	28301099	A	G	0.875	0.0346	0.0035	9.91e-23	403912	No
rs2070600	6	32151443	T	C	0.063	-0.0379	0.0049	7.5e-15	392632	No
rs9689096	6	34188892	A	C	0.937	-0.036	0.0049	1.99e-13	403911	No
rs9357446	6	44447598	A	G	0.517	-0.0151	0.0023	1.04e-10	403911	No
rs7762915	6	45625101	A	G	0.715	0.0153	0.0026	3.49e-09	403910	Yes
rs6918725	6	126990392	T	G	0.481	-0.0211	0.0024	4.73e-19	396469	No
rs9385988	6	142560957	A	G	0.723	-0.0155	0.0026	3.37e-09	396468	No
rs17280293	6	142688969	A	G	0.973	0.0699	0.0073	8.58e-22	396470	No
rs4721442	7	15506007	T	G	0.834	0.0215	0.0031	7.21e-12	403911	No
rs559233	7	26848830	T	C	0.486	0.0132	0.0024	2.2e-08	403041	No
rs62454414	7	27182329	T	G	0.867	0.0208	0.0034	1.31e-09	403910	No
rs1513272	7	28200097	T	C	0.5	0.0185	0.0023	1.84e-15	403910	No
rs17232687	7	46448518	T	C	0.496	-0.0183	0.0024	6.81e-15	396469	No
rs34004921	7	84560926	T	G	0.66	-0.0164	0.0025	3.9e-11	396470	Yes
rs12698403	7	156127246	A	G	0.442	-0.0167	0.0024	2.37e-12	396468	No
rs7838717	8	145504343	T	C	0.363	-0.0234	0.0025	6.47e-21	396470	No
rs771662	9	1568941	T	C	0.349	-0.0158	0.0025	1.08e-10	403912	No
rs7041139	9	18013733	T	C	0.322	-0.015	0.0025	2.23e-09	403911	No
rs28427480	9	98264942	A	C	0.905	-0.0438	0.004	2.14e-27	396470	Yes
rs7024579	9	139100413	T	C	0.315	-0.0233	0.0025	4.48e-20	396470	No
rs4073153	9	139259349	A	G	0.561	0.0138	0.0024	8.64e-09	395597	No
rs7068966	10	12277992	T	C	0.514	0.0153	0.0023	4.85e-11	403912	Yes
rs7082066	10	64998971	A	G	0.185	0.0188	0.003	5.02e-10	396469	No
rs10998018	10	69962954	A	G	0.497	-0.0224	0.0024	2.43e-21	396469	No
rs7098573	10	75580014	A	G	0.718	-0.0179	0.0026	7.93e-12	396469	No
rs2637254	10	78312002	A	G	0.511	-0.0224	0.0024	1.68e-21	396470	No
rs11191841	10	105639611	T	C	0.491	-0.0136	0.0024	7.75e-09	396469	No
rs17596617	11	43690717	T	C	0.317	-0.0197	0.0025	3.58e-15	403912	No
rs2863166	11	45229091	A	G	0.855	-0.0183	0.0033	3.37e-08	403912	Yes
rs71490394	11	62370155	A	G	0.367	0.0231	0.0024	4.33e-21	396469	No
rs56196860	12	2908330	A	C	0.031	-0.0531	0.0069	1.45e-14	394169	No
rs7977418	12	28588242	T	C	0.542	0.0379	0.0023	9.57e-59	403040	No
rs11175738	12	65777145	A	G	0.311	0.019	0.0025	8.11e-14	396469	Yes
rs11176001	12	66409367	A	C	0.131	-0.0244	0.0035	2.65e-12	396470	No
rs972936	12	102824921	T	C	0.263	0.0154	0.0027	8.86e-09	396469	No
rs2701110	12	114669870	A	C	0.166	0.0179	0.0032	1.7e-08	396469	No
rs10850377	12	115201436	A	G	0.341	0.0159	0.0025	1.82e-10	396468	No
rs35505	12	115501127	A	G	0.686	0.0223	0.0025	1.92e-18	396468	No
rs1326122	13	50722895	A	C	0.0215	0.06	0.0081	1.2e-13	403040	Yes
rs803765	13	71647588	A	C	0.345	-0.0245	0.0025	1.74e-23	403912	No
rs4885681	13	80467235	T	C	0.725	0.018	0.0027	1.31e-11	395598	No
rs10141786	14	74817418	A	G	0.402	0.0213	0.0024	9.53e-19	396470	No
rs11160037	14	92512143	A	G	0.621	-0.0142	0.0024	4.68e-09	396469	No
rs8010344	14	93086918	A	G	0.818	-0.0363	0.0031	2.39e-32	396469	Yes
rs35700143	15	40715153	T	C	0.519	-0.0162	0.0023	4.3e-12	403912	Yes
rs4924525	15	41255396	A	C	0.522	-0.0171	0.0023	3.45e-13	403039	No
rs12917612	15	67491274	A	C	0.23	-0.0228	0.0028	2.04e-16	403912	No
rs3751837	16	3583173	T	C	0.22	-0.0308	0.0028	9.07e-28	403910	No
rs11074547	16	10136889	T	G	0.738	-0.0169	0.0027	1.99e-10	403912	No
rs76219171	16	50188929	A	G	0.06	-0.0351	0.005	2.09e-12	403910	No
rs8047194	16	69891510	T	G	0.496	-0.0208	0.0024	9.94e-19	396468	No
rs2345443	16	78225633	A	G	0.311	0.0181	0.0025	1.36e-12	395597	No
rs1215	17	7163350	A	G	0.857	0.0217	0.0033	9.64e-11	403041	No
rs34351630	17	16030520	T	C	0.465	0.0147	0.0023	3.43e-10	403039	No
rs62070648	17	29210595	A	G	0.27	0.0206	0.0026	5.28e-15	403912	No
rs8069451	17	37504933	T	C	0.749	0.0202	0.0027	7.29e-14	403911	No
rs79412431	17	43940021	A	G	0.216	-0.0415	0.0029	2.82e-46	391252	No
rs12945803	17	46552229	T	C	0.782	0.02	0.0028	1.88e-12	403910	No
rs28519449	17	54195453	T	C	0.404	0.0209	0.0024	1.27e-18	403912	No
rs77672322	17	62497964	T	C	0.026	-0.0451	0.0076	3.02e-09	382520	No
rs11653958	17	62686730	A	G	0.743	-0.0171	0.0027	3.19e-10	396470	No
rs6501431	17	68976415	T	C	0.784	0.0174	0.0029	1.12e-09	396469	No
rs6501455	17	69201811	A	G	0.502	0.0209	0.0024	6.96e-19	396470	No
rs59606152	17	79952944	T	C	0.112	0.0367	0.0039	9.16e-21	384317	No
rs513953	18	8801351	A	G	0.254	-0.0162	0.0027	1.71e-09	403911	No
rs9947743	18	20708321	A	G	0.787	-0.0185	0.0029	1.13e-10	403910	No
rs303752	18	21074255	A	G	0.409	-0.0165	0.0024	6.97e-12	403039	No
rs1668091	18	22290711	T	C	0.681	-0.0173	0.0025	5.24e-12	403912	No
rs12607758	18	51022606	T	C	0.593	0.0134	0.0024	1.78e-08	403910	No
rs2202572	18	53566471	A	C	0.329	0.0162	0.0025	7.01e-11	403912	No
rs2967516	19	36881643	A	G	0.709	-0.0152	0.0026	3.72e-09	403911	No
rs2145272	20	6626218	A	G	0.638	0.0259	0.0024	1.42e-26	403911	No
rs143384	20	34025756	A	G	0.596	0.0239	0.0024	1.03e-23	403039	No
rs12481092	20	45486817	T	C	0.272	0.0257	0.0026	1.56e-22	403910	No
rs4809221	20	62372706	A	G	0.675	-0.0291	0.0025	5.81e-31	396470	No
rs1978968	22	18448113	T	C	0.237	0.0201	0.0027	2.52e-13	403910	No
