# Supplementary material for: Mendelian randomization analyses clarify the effects of height on cardiovascular diseases
Source: PLoS One. 2024 Jul 3;19(7):e0298786. doi: 10.1371/journal.pone.0298786 (PMC11221663; doi:10.1371/journal.pone.0298786)
Supplement: S13 Table — (XLSX) [file pone.0298786.s015.xlsx]

## Sheet: STable13
SNP	Chromosome_hg19	Position_hg19	Effect_Allele	Other_Allele	Effect_Allele_Frequency	Beta	SE	P	N	Proxy_SNP	R2	Proxy_Chromosome_hg19	Proxy_Position_hg19	Proxy_Effect_Allele	Proxy_Other_Allele	Proxy_Effect_Allele_Frequency	Proxy_Beta	Proxy_SE	Proxy_P	Proxy_N
rs9438626	1	26775367	C	G	0.21	0.0175	0.0028	8.06e-10	403911	rs9328728	0.99	1	26783767	T	C	0.79	-0.0174	0.0029	9.72e-10	403912
rs28613267	1	218855029	C	G	0.511	0.0154	0.0024	7.27e-11	395597	rs6700294	1	1	218855738	A	G	0.511	0.0153	0.0024	8.19e-11	395597
rs732990	2	26842146	C	G	0.443	-0.0155	0.0023	3.72e-11	403911	rs1731240	0.96	2	26837395	A	G	0.452	-0.0153	0.0023	5.23e-11	403912
rs6859730	5	44367221	A	T	0.328	0.0206	0.0025	8.76e-17	403041	rs1351635	0.99	5	44359299	A	G	0.328	0.0205	0.0025	1.28e-16	403912
rs10498672	6	7797840	C	G	0.823	0.0352	0.003	7.5e-31	403912	rs13216391	1	6	7789943	A	G	0.821	0.0351	0.003	6.63e-31	403912
rs9472541	6	45622748	A	T	0.285	-0.0154	0.0026	2.47e-09	403910	rs7762915	0.97	6	45625101	A	G	0.715	0.0153	0.0026	3.49e-09	403910
rs12707691	7	84569510	C	G	0.664	-0.0168	0.0025	1.77e-11	396470	rs34004921	0.99	7	84560926	T	G	0.66	-0.0164	0.0025	3.9e-11	396470
rs28446321	9	98266855	A	T	0.0907	0.0446	0.0041	2.77e-27	396470	rs28427480	1	9	98264942	A	C	0.905	-0.0438	0.004	2.14e-27	396470
rs7090277	10	12278021	A	T	0.516	0.0152	0.0023	7.09e-11	403912	rs7068966	1	10	12277992	T	C	0.514	0.0153	0.0023	4.85e-11	403912
rs10838435	11	45244903	C	G	0.144	0.0192	0.0033	7.11e-09	403910	rs2863166	0.99	11	45229091	A	G	0.855	-0.0183	0.0033	3.37e-08	403912
rs12825748	12	65793153	C	G	0.309	0.0196	0.0025	1.68e-14	396468	rs11175738	0.98	12	65777145	A	G	0.311	0.019	0.0025	8.11e-14	396469
rs2812208	13	50707087	C	G	0.0212	0.0623	0.0082	2.3e-14	403041	rs1326122	0.96	13	50722895	A	C	0.0215	0.06	0.0081	1.2e-13	403040
rs11621587	14	93098339	C	G	0.182	0.0363	0.0031	1.39e-32	396469	rs8010344	1	14	93086918	A	G	0.818	-0.0363	0.0031	2.39e-32	396469
rs2304645	15	40716253	C	G	0.518	-0.0164	0.0023	2.39e-12	403910	rs35700143	1	15	40715153	T	C	0.519	-0.0162	0.0023	4.3e-12	403912
