# Supplementary material for: Mendelian randomization analyses clarify the effects of height on cardiovascular diseases
Source: PLoS One. 2024 Jul 3;19(7):e0298786. doi: 10.1371/journal.pone.0298786 (PMC11221663; doi:10.1371/journal.pone.0298786)
Supplement: S14 Table — (XLSX) [file pone.0298786.s016.xlsx]

## Sheet: STable14
Method	Simple_median	Weighted_median	Penalized_weighted_median	IVW	Penalized_IVW	Robust_IVW	Penalized_robust_IVW	MR-Egger	MR-Egger_intercept	Penalized_MR-Egger	Penalized_MR-Egger_intercept	Robust_MR-Egger	Robust_MR-Egger_intercept	Penalized_robust_MR-Egger	Penalized_robust_MR-Egger_intercept
Estimate	-0.0116279	-0.0109554	0.0507063	-0.0787372	0.0354268	-0.00745497	0.0392311	0.110472	-0.00442113	0.251244	-0.00576057	0.229271	-0.00552838	0.24955	-0.00549264
Stderr	0.0409062	0.0400907	0.0401235	0.0449903	0.0299763	0.0468316	0.0346517	0.142637	0.00316374	0.0956266	0.00212682	0.124462	0.00282699	0.0933864	0.00211385
95CI_bottom	-0.0918026	-0.0895317	-0.0279343	-0.166917	-0.0233257	-0.0992432	-0.0286851	-0.169091	-0.010622	0.0638199	-0.00992906	-0.0146712	-0.0110692	0.0665157	-0.00963571
95CI_top	0.0685468	0.0676209	0.129347	0.00944219	0.0941793	0.0843333	0.107147	0.390034	0.00177968	0.438669	-0.00159209	0.473213	1.24e-05	0.432583	-0.00134958
P-value	0.776213	0.784649	0.206318	0.0801024	0.237274	0.873522	0.25757	0.438636	0.162282	0.00860527	0.00675794	0.0654623	0.0505156	0.00753496	0.0093657
