# Supplementary material for: Mendelian randomization analyses clarify the effects of height on cardiovascular diseases
Source: PLoS One. 2024 Jul 3;19(7):e0298786. doi: 10.1371/journal.pone.0298786 (PMC11221663; doi:10.1371/journal.pone.0298786)
Supplement: S15 Table — (XLSX) [file pone.0298786.s017.xlsx]

## Sheet: STable15
Method	Simple_median	Weighted_median	Penalized_weighted_median	IVW	Penalized_IVW	Robust_IVW	Penalized_robust_IVW	MR-Egger	MR-Egger_intercept	Penalized_MR-Egger	Penalized_MR-Egger_intercept	Robust_MR-Egger	Robust_MR-Egger_intercept	Penalized_robust_MR-Egger	Penalized_robust_MR-Egger_intercept
Estimate	-0.0274914	-0.0869132	-0.0667639	-0.111505	-0.0127186	-0.0691172	-0.0172078	-0.0897124	-0.000492038	-0.117519	0.00116782	-0.0871198	0.000401668	-0.117291	0.00130312
Stderr	0.0467467	0.0463523	0.0467058	0.0525924	0.0357073	0.0528627	0.0421319	0.176642	0.00380589	0.119115	0.00257865	0.165164	0.00365115	0.133748	0.00286612
95CI_bottom	-0.119113	-0.177762	-0.158306	-0.214584	-0.0827037	-0.172726	-0.0997848	-0.435924	-0.00795144	-0.35098	-0.00388624	-0.410835	-0.00675446	-0.379433	-0.00431437
95CI_top	0.0641305	0.00393569	0.0247778	-0.00842595	0.0572665	0.0344918	0.0653692	0.2565	0.00696736	0.115941	0.00622188	0.236595	0.0075578	0.144851	0.00692062
P-value	0.55647	0.0607851	0.152873	0.0339912	0.721697	0.191048	0.68296	0.61154	0.897133	0.323835	0.650635	0.597863	0.9124	0.380512	0.649351
