# Supplementary material for: Mendelian randomization analyses clarify the effects of height on cardiovascular diseases
Source: PLoS One. 2024 Jul 3;19(7):e0298786. doi: 10.1371/journal.pone.0298786 (PMC11221663; doi:10.1371/journal.pone.0298786)
Supplement: S16 Table — (XLSX) [file pone.0298786.s018.xlsx]

## Sheet: STable16
Exposure	Estimate	SE	p
Alcohol	-0.0929229	0.0796957	0.243773
BirthWeight	-0.0622549	0.0441168	0.158368
BMI	0.237562	0.048474	1.03573e-06
DBP	0.0123318	0.00644803	0.0559642
EduAttainment	-0.190327	0.0648271	0.00336576
FEV1	0.0647	0.0778978	0.406319
FVC	-0.0656656	0.0759549	0.387404
Height	-0.0368231	0.0162761	0.0237861
LDL	0.22706	0.0349191	1.00848e-10
OverallActivity	-0.0532646	0.0371522	0.151827
SBP	0.509695	0.07843	1.03312e-10
Smoking	0.181856	0.0431	2.56554e-05
T2D.Mahajan	0.0628354	0.0174231	0.00031848
TG	0.134522	0.0317216	2.33551e-05
WHR.notAdjBMI	0.0728711	0.03961	0.0659665
