# Supplementary material for: Mendelian randomization analyses clarify the effects of height on cardiovascular diseases
Source: PLoS One. 2024 Jul 3;19(7):e0298786. doi: 10.1371/journal.pone.0298786 (PMC11221663; doi:10.1371/journal.pone.0298786)
Supplement: S17 Table — (XLSX) [file pone.0298786.s019.xlsx]

## Sheet: STable17
Exposure	Estimate	SE	P
Height	-0.118165	0.0134176	2.83853e-18
FEV1	0.0727328	0.0845472	0.389753
FVC	-0.183142	0.0817464	0.0251823
