# Supplementary material for: Mendelian randomization analyses clarify the effects of height on cardiovascular diseases
Source: PLoS One. 2024 Jul 3;19(7):e0298786. doi: 10.1371/journal.pone.0298786 (PMC11221663; doi:10.1371/journal.pone.0298786)
Supplement: S18 Table — (XLSX) [file pone.0298786.s020.xlsx]

## Sheet: STable18
Exposure	Estimate	SE	p
Alcohol	-0.0949399	0.0794545	0.232277
BirthWeight	-0.0552622	0.0440505	0.209808
BMI	0.239466	0.0481263	7.08749e-07
DBP	0.012089	0.00639818	0.0589847
EduAttain	-0.191639	0.0646725	0.00308241
Height	-0.0411501	0.0167526	0.0141255
LDL	0.226295	0.0348291	1.04275e-10
OA	-0.0505793	0.0370742	0.172644
SBP	0.51312	0.0777495	5.33582e-11
Smoking	0.179082	0.0429142	3.14224e-05
T2D	0.0646967	0.017312	0.00019168
TG	0.138658	0.0316745	1.26545e-05
WHR_notAdj	0.0723096	0.0393619	0.06636
FEV1_Neale	0.299009	0.118151	0.0114628
FVC_Neale	-0.225305	0.105321	0.0325448
