# Supplementary material for: Mendelian randomization analyses clarify the effects of height on cardiovascular diseases
Source: PLoS One. 2024 Jul 3;19(7):e0298786. doi: 10.1371/journal.pone.0298786 (PMC11221663; doi:10.1371/journal.pone.0298786)
Supplement: S19 Table — (XLSX) [file pone.0298786.s021.xlsx]

## Sheet: STable19
Exposure	Estimate	SE	P
Height	-0.12009	0.0140961	3.20935e-17
FEV1	0.289525	0.129861	0.0258968
FVC	-0.225378	0.115821	0.0518118
