# Supplementary material for: Mendelian randomization analyses clarify the effects of height on cardiovascular diseases
Source: PLoS One. 2024 Jul 3;19(7):e0298786. doi: 10.1371/journal.pone.0298786 (PMC11221663; doi:10.1371/journal.pone.0298786)
Supplement: S20 Table — (XLSX) [file pone.0298786.s022.xlsx]

## Sheet: STable20
Method	Simple_median	Weighted_median	Penalized_weighted_median	IVW	Penalized_IVW	Robust_IVW	Penalized_robust_IVW	MR-Egger	MR-Egger_intercept	Penalized_MR-Egger	Penalized_MR-Egger_intercept	Robust_MR-Egger	Robust_MR-Egger_intercept	Penalized_robust_MR-Egger	Penalized_robust_MR-Egger_intercept
Estimate	-0.113434	-0.11347	-0.106655	-0.122827	-0.108209	-0.112104	-0.107049	-0.123105	5.41521e-06	-0.141465	0.000598937	-0.146797	0.000659186	-0.139033	0.000576909
Stderr	0.0203897	0.021304	0.0214266	0.0185223	0.0145441	0.018221	0.01621	0.0410044	0.000711084	0.0321467	0.000554054	0.0440839	0.000714932	0.0394222	0.000649647
95CI_bottom	-0.153397	-0.155225	-0.14865	-0.15913	-0.136715	-0.147817	-0.13882	-0.203472	-0.00138828	-0.204471	-0.00048699	-0.2332	-0.000742055	-0.216299	-0.000696375
95CI_top	-0.0734707	-0.0717154	-0.0646599	-0.0865234	-0.0797031	-0.0763919	-0.0752784	-0.0427379	0.00139911	-0.0784582	0.00168486	-0.0603945	0.00206043	-0.061767	0.00185019
P-value	2.64739e-08	1.00258e-07	6.43412e-07	3.32815e-11	1.00643e-13	7.62726e-10	4.00448e-11	0.00268001	0.993924	1.07955e-05	0.279694	0.000868604	0.356515	0.00042066	0.374522
