# Supplementary material for: Mendelian randomization analyses clarify the effects of height on cardiovascular diseases
Source: PLoS One. 2024 Jul 3;19(7):e0298786. doi: 10.1371/journal.pone.0298786 (PMC11221663; doi:10.1371/journal.pone.0298786)
Supplement: S21 Table — (XLSX) [file pone.0298786.s023.xlsx]

## Sheet: STable21
Method	Simple_median	Weighted_median	Penalized_weighted_median	IVW	Penalized_IVW	Robust_IVW	Penalized_robust_IVW	MR-Egger	MR-Egger_intercept	Penalized_MR-Egger	Penalized_MR-Egger_intercept	Robust_MR-Egger	Robust_MR-Egger_intercept	Penalized_robust_MR-Egger	Penalized_robust_MR-Egger_intercept
Estimate	-0.0474138	-0.0368172	-0.00911672	-0.0888794	-0.04815	-0.0539092	-0.0457454	-0.0790844	-0.000166255	-0.0640147	0.000100961	-0.0745309	0.000354302	-0.0617313	0.000143556
Stderr	0.0276178	0.0303084	0.0308946	0.0278713	0.0200456	0.0242015	0.0212246	0.0679143	0.00105106	0.0480376	0.000746131	0.054454	0.000875193	0.0502931	0.000803893
95CI_bottom	-0.101544	-0.0962206	-0.0696691	-0.143506	-0.0874386	-0.101343	-0.0873448	-0.212194	-0.0022263	-0.158167	-0.00136143	-0.181259	-0.00136104	-0.160304	-0.00143205
95CI_top	0.00671601	0.0225862	0.0514357	-0.0342527	-0.00886132	-0.00647506	-0.00414598	0.0540251	0.00189379	0.0301373	0.00156335	0.032197	0.00206965	0.0368413	0.00171916
P-value	0.0860182	0.224461	0.767925	0.00142804	0.0163047	0.0259131	0.0311382	0.244232	0.874316	0.182665	0.892365	0.171095	0.685605	0.21966	0.858271
